# Supplementary material for: Transcriptome Analysis Reveals a Potential Role of Benzoxazinoid in Regulating Stem Elongation in the Wheat Mutant qd
Source: Front Genet. 2021 Feb 9;12:623861. doi: 10.3389/fgene.2021.623861 (PMC7900560; doi:10.3389/fgene.2021.623861)
Supplement: Supplementary file 2 [file Table_2.xlsx]

## Sheet: DEG
geneID	log2FC	pvalue	FDR	significant
TraesCS1A01G359800	4.14104	0	0	up
TraesCS1D01G452300	6.19536	0	0	up
TraesCS6A01G000300	4.94537	0	0	up
TraesCS7A01G040900	3.70147	0	0	up
TraesCS7A01G529900	-3.45544	0	0	down
TraesCS7D01G010100	-5.80224	0	0	down
TraesCS5B01G444600	-6.25952	2.81342e-305	3.15493e-301	down
TraesCSU01G099700	-8.11292	5.80816e-301	5.69904e-297	down
TraesCS6A01G034600	6.32607	3.40786e-277	2.97229e-273	up
TraesCS1A01G444300	-6.73086	1.49401e-276	1.17275e-272	down
TraesCSU01G095700	4.57578	1.06286e-266	7.58469e-263	up
TraesCS1D01G450300	4.15183	3.19315e-261	2.08878e-257	up
Wheat_14G_newGene_15955	-7.78143	1.65257e-260	9.97858e-257	down
TraesCS7A01G003900	-3.46546	1.20462e-259	6.75422e-256	down
TraesCS1A01G028400	-3.88799	1.39452e-242	7.29771e-239	down
TraesCS6A01G034900	3.33914	3.59543e-240	1.76394e-236	up
TraesCS7B01G473400	-3.14562	4.25176e-224	1.96324e-220	down
TraesCS6A01G062600	2.92711	4.84415e-224	2.11251e-220	up
TraesCS1D01G454600	5.78784	1.58742e-216	6.55831e-213	up
TraesCS7A01G041600	2.8318	3.52211e-208	1.38237e-204	up
TraesCS5B01G408300	4.67976	2.44855e-195	9.15258e-192	up
TraesCSU01G095800	6.95352	2.17411e-192	7.75733e-189	up
TraesCS3D01G152600	-3.19849	3.68612e-190	1.25804e-186	down
TraesCS2A01G007300	3.63589	3.26203e-182	1.04504e-178	up
TraesCS3B01G514300	3.66486	3.32829e-182	1.04504e-178	up
TraesCS6B01G134800	2.82822	8.86493e-182	2.67642e-178	up
Wheat_14G_newGene_18161	-4.9165	6.39874e-178	1.8603e-174	down
TraesCS6A01G035000	3.2476	2.70698e-177	7.58893e-174	up
TraesCS1D01G446400	7.71304	7.20018e-175	1.94894e-171	up
TraesCS6A01G035200	7.67293	4.40315e-174	1.15211e-170	up
TraesCS3B01G025200	7.67766	1.30618e-172	3.30745e-169	up
TraesCS1A01G404600	-1.8122	2.79238e-169	6.84979e-166	down
TraesCS6A01G034300	2.77224	1.51673e-168	3.60784e-165	up
TraesCS6B01G440200	2.18131	2.95277e-166	6.81717e-163	up
TraesCS6B01G148000	4.66498	4.5848e-166	1.02827e-162	up
TraesCS6B01G451100	4.46266	6.14443e-165	1.33978e-161	up
TraesCS1D01G449200	7.42815	3.86188e-163	8.19313e-160	up
TraesCS3D01G129500	-4.11436	5.62376e-163	1.16171e-159	down
TraesCS6A01G035100	7.08006	4.14572e-158	8.34427e-155	up
TraesCS7A01G103900	3.79218	1.52545e-157	2.99359e-154	up
TraesCS1D01G442400	2.58947	2.80961e-150	5.37916e-147	up
TraesCS6D01G167500	-6.45862	5.26102e-150	9.83271e-147	down
TraesCS6B01G451300	5.14893	1.87779e-149	3.42793e-146	up
TraesCS3D01G074400	6.57165	1.97441e-147	3.52239e-144	up
TraesCS6B01G456000	6.48541	7.29073e-142	1.27178e-138	up
TraesCS3B01G220000	7.04287	6.8161e-139	1.16314e-135	up
TraesCS2A01G543800	3.36763	7.33769e-137	1.2255e-133	up
Wheat_14G_newGene_11341	-5.8229	5.98022e-133	9.77977e-130	down
TraesCS6D01G179300	2.96119	5.12192e-132	8.20521e-129	up
Wheat_14G_newGene_19540	-3.42945	1.45519e-131	2.28456e-128	down
TraesCS1D01G443100	4.31984	1.86236e-131	2.86646e-128	up
TraesCS1B01G416600	-2.20294	4.11694e-131	6.21476e-128	down
TraesCS7B01G003200	2.58297	5.97946e-130	8.85603e-127	up
TraesCS3B01G594300	-4.34152	1.87838e-124	2.7305e-121	down
TraesCS6A01G379400	-4.07608	1.64254e-123	2.34426e-120	down
TraesCS6B01G241300	4.16941	2.74569e-123	3.84872e-120	up
TraesCS7B01G472800	-3.3129	1.45734e-122	2.00696e-119	down
TraesCS6A01G055000	4.18545	7.03686e-122	9.52366e-119	up
TraesCS6B01G024600	-1.94755	3.60292e-121	4.79353e-118	down
TraesCS7A01G002000	2.82292	7.7411e-121	1.01276e-117	up
TraesCS3A01G201000	-3.5155	1.68127e-120	2.16352e-117	down
TraesCS1B01G434000	1.50833	2.33314e-120	2.95394e-117	up
TraesCS6B01G082100	-3.98687	1.11107e-118	1.38438e-115	down
TraesCS6D01G178200	2.00176	1.36327e-118	1.67207e-115	up
TraesCS6A01G063100	7.89107	2.08493e-118	2.51786e-115	up
TraesCS6B01G437900	6.80247	3.70209e-117	4.40308e-114	up
TraesCS1B01G432700	-1.83446	5.29966e-117	6.20906e-114	down
TraesCS4A01G002600	3.67159	5.06247e-116	5.84395e-113	up
TraesCS1B01G476600	-2.43927	4.02672e-115	4.58095e-112	down
TraesCS1B01G354000	3.45056	6.11504e-115	6.85732e-112	up
TraesCS3B01G019500	1.75359	7.91521e-115	8.75098e-112	up
TraesCS6D01G407500	-3.10796	3.00553e-114	3.27674e-111	down
TraesCS4D01G301100	2.47594	4.78246e-113	5.14258e-110	up
TraesCS5D01G551900	2.70717	6.27569e-111	6.65706e-108	up
TraesCS6B01G460100	3.82412	1.26124e-110	1.32005e-107	up
TraesCS7A01G008300	-5.0356	5.24571e-109	5.41806e-106	down
TraesCS1B01G412100	-4.32228	4.74814e-106	4.84045e-103	down
TraesCS3B01G022900	1.96238	2.37329e-105	2.38841e-102	up
TraesCS1B01G475300	-6.00873	5.31619e-105	5.28234e-102	down
TraesCS7A01G499600	-4.28218	6.92613e-105	6.79601e-102	down
TraesCS6B01G084400	-4.01476	9.37305e-105	9.08341e-102	down
TraesCS5B01G457700	-2.06458	1.68979e-104	1.61761e-101	down
TraesCS6A01G057900	2.8399	1.5325e-101	1.44936e-98	up
Wheat_14G_newGene_12878	-4.58543	4.95573e-101	4.63107e-98	down
TraesCS1D01G450600	8.21143	8.36389e-101	7.72401e-98	up
TraesCS7B01G254000	2.70088	8.63279e-101	7.87963e-98	up
TraesCS7D01G010200	-8.14076	2.62616e-100	2.36949e-97	down
TraesCS1D01G445700	2.31394	1.91894e-98	1.71172e-95	up
TraesCS7A01G234200	-2.00007	2.4369e-98	2.14932e-95	down
TraesCS1D01G161200	5.04717	7.77599e-98	6.78213e-95	up
TraesCS6B01G338900	-4.76835	1.30793e-97	1.12822e-94	down
TraesCS7A01G271400	-3.65492	1.20252e-96	1.02603e-93	down
TraesCS6A01G379300	-4.06704	4.37179e-96	3.69002e-93	down
TraesCS4B01G392700	2.50452	1.8241e-95	1.52326e-92	up
TraesCS3B01G174100	3.19234	1.50659e-94	1.24487e-91	up
TraesCS1D01G437100	3.94808	2.70161e-94	2.20904e-91	up
Wheat_14G_newGene_17871	-6.57395	9.96607e-94	8.06502e-91	down
TraesCS1D01G378000	2.42218	3.00646e-93	2.40814e-90	up
TraesCS7A01G501300	-1.68282	1.05525e-91	8.36707e-89	down
TraesCS6B01G456300	3.72793	1.91649e-90	1.50438e-87	up
TraesCS4B01G318200	-5.68327	7.05752e-90	5.48509e-87	down
TraesCS3B01G021600	2.93735	1.30542e-87	1.00462e-84	up
TraesCS6D01G381400	2.45447	1.35603e-87	1.03344e-84	up
TraesCS6A01G001600	2.63112	1.64955e-86	1.24504e-83	up
TraesCS3B01G019900	4.88678	5.63353e-86	4.21158e-83	up
Wheat_14G_newGene_1409	-4.25564	5.88098e-85	4.35508e-82	down
TraesCS1B01G349300	-2.0087	2.32171e-84	1.70324e-81	down
TraesCS7B01G476800	-1.85287	2.87524e-83	2.08979e-80	down
TraesCS7A01G130500	-2.8203	1.46435e-80	1.05456e-77	down
TraesCS1D01G452700	4.49799	5.13204e-80	3.66227e-77	up
TraesCS7A01G169900	6.26449	5.77431e-80	4.08348e-77	up
TraesCS4A01G439500	-4.256	3.35057e-79	2.3483e-76	down
TraesCS6A01G061500	1.81308	4.11364e-78	2.8576e-75	up
TraesCS1A01G029500	2.08849	1.53277e-77	1.05542e-74	up
TraesCS3D01G470000	6.20753	2.4186e-77	1.65089e-74	up
TraesCS6A01G058700	1.69341	3.03125e-77	2.05124e-74	up
TraesCS6B01G164600	1.42672	2.05501e-76	1.37874e-73	up
TraesCS6D01G382000	3.86928	2.28822e-75	1.52219e-72	up
TraesCS7A01G404200	2.58956	4.61942e-75	3.04715e-72	up
TraesCS7B01G458700	4.17512	9.01578e-75	5.89759e-72	up
TraesCS5D01G459900	1.35113	2.20872e-74	1.43288e-71	up
TraesCS1A01G360100	-5.31356	4.6461e-74	2.98939e-71	down
TraesCS3A01G050800	1.86074	3.33879e-73	2.13077e-70	up
TraesCS6A01G034500	2.26316	3.90025e-73	2.46901e-70	up
TraesCS6B01G415000	9.36519	5.7131e-73	3.58769e-70	up
TraesCS1B01G374200	2.9302	7.10689e-73	4.42753e-70	up
TraesCS7A01G113600	3.2456	1.32899e-72	8.21431e-70	up
TraesCS3B01G021700	2.20082	1.57742e-72	9.67366e-70	up
TraesCS2A01G235500	5.91312	1.60377e-72	9.75902e-70	up
TraesCS6B01G449900	5.16085	2.36135e-72	1.42584e-69	up
Wheat_14G_newGene_17866	2.74579	1.69893e-70	1.01802e-67	up
TraesCS4B01G363700	2.0768	1.94648e-70	1.15752e-67	up
TraesCS3B01G017200	2.87951	5.26973e-69	3.11021e-66	up
TraesCS6D01G338700	-2.09979	7.69861e-69	4.50983e-66	down
TraesCS4B01G302600	3.3216	1.85239e-68	1.07709e-65	up
TraesCS5D01G524000	3.77895	7.3358e-68	4.23411e-65	up
TraesCS7B01G017000	-7.83413	2.30623e-67	1.3214e-64	down
TraesCS6B01G166700	2.42116	4.87001e-67	2.77016e-64	up
TraesCS5A01G052800	3.01578	1.93271e-66	1.08365e-63	up
Wheat_14G_newGene_19285	1.84355	1.92939e-66	1.08365e-63	up
TraesCS1A01G028600	-4.9609	2.42678e-66	1.35103e-63	down
TraesCS6D01G383300	3.87861	2.63293e-66	1.45547e-63	up
TraesCS3B01G116500	8.46139	4.77247e-66	2.61975e-63	up
Wheat_14G_newGene_12778	6.8691	5.57402e-66	3.0385e-63	up
TraesCS3A01G533600	4.83197	8.11997e-66	4.39582e-63	up
TraesCS6A01G055200	1.97501	2.74006e-65	1.47319e-62	up
TraesCS6B01G424800	-2.77864	6.13168e-65	3.27428e-62	down
TraesCS6B01G387000	2.0584	9.14751e-65	4.8517e-62	up
TraesCS6B01G450000	1.80737	1.05152e-64	5.53966e-62	up
TraesCS7A01G304700	-2.07292	1.7595e-64	9.20767e-62	down
TraesCS2D01G018800	1.43829	2.63443e-64	1.3695e-61	up
TraesCS6D01G156400	2.05154	2.65476e-64	1.37099e-61	up
TraesCS7A01G043600	2.3774	2.99459e-64	1.53638e-61	up
TraesCS6B01G078200	1.81795	7.27821e-64	3.70985e-61	up
TraesCS6B01G024900	2.13407	1.45014e-63	7.34396e-61	up
TraesCS2A01G560400	-4.08259	1.56148e-63	7.85714e-61	down
TraesCS1D01G439000	1.94775	3.0616e-63	1.53074e-60	up
Wheat_14G_newGene_10254	7.30608	9.09209e-63	4.5171e-60	up
TraesCS1D01G451300	1.97308	1.12294e-62	5.54384e-60	up
TraesCS1D01G451700	2.82438	1.14295e-62	5.60736e-60	up
TraesCS1A01G341700	-5.04636	1.44291e-62	7.03503e-60	down
TraesCS6B01G240200	2.00722	1.77887e-62	8.6195e-60	up
TraesCS1D01G342000	-3.12632	2.1642e-62	1.04223e-59	down
Wheat_14G_newGene_20556	-1.3051	3.27413e-62	1.56713e-59	down
TraesCS3B01G167900	8.23942	4.6702e-62	2.2218e-59	up
TraesCS3B01G230400	-4.98242	1.79349e-61	8.48095e-59	down
TraesCS6A01G067100	2.53337	1.94546e-61	9.14448e-59	up
TraesCS6A01G061600	2.18818	2.15349e-61	1.0062e-58	up
TraesCS6B01G048700	-1.18656	2.95366e-61	1.37191e-58	down
TraesCS6D01G249100	-6.77021	1.11442e-60	5.14579e-58	down
TraesCS4B01G399200	1.35334	2.71249e-60	1.24516e-57	up
TraesCS3A01G014600	4.36448	3.97478e-60	1.814e-57	up
TraesCS6B01G449800	5.18124	4.34595e-60	1.97193e-57	up
TraesCS7A01G553600	2.86342	8.80239e-60	3.97104e-57	up
TraesCS1D01G444600	3.89041	9.15454e-60	4.10631e-57	up
TraesCS6A01G061300	-1.74453	2.85556e-59	1.27359e-56	down
TraesCS3A01G395000	4.36735	3.29624e-59	1.46184e-56	up
TraesCS1D01G450200	2.29055	7.24482e-59	3.19493e-56	up
TraesCS7D01G016500	-1.01707	2.06274e-58	9.04574e-56	down
TraesCS7B01G213500	-9.64297	2.2421e-58	9.77767e-56	down
TraesCS3B01G094700	-6.5204	2.62251e-58	1.13734e-55	down
TraesCS5B01G408200	2.27695	3.4551e-58	1.49019e-55	up
TraesCS6D01G248800	-4.14687	4.69589e-58	2.01428e-55	down
TraesCS6D01G386700	-5.65479	1.33372e-57	5.68985e-55	down
TraesCS1D01G448300	2.06368	2.59826e-57	1.10246e-54	up
TraesCS7B01G010100	-3.60904	3.35258e-57	1.41488e-54	down
TraesCS6B01G366900	8.37287	3.51803e-57	1.47676e-54	up
TraesCS1D01G445100	5.8579	5.49113e-57	2.29275e-54	up
TraesCS1D01G446900	4.06644	5.53741e-57	2.29984e-54	up
TraesCS3B01G197000	2.84578	6.49172e-57	2.682e-54	up
TraesCS3D01G021600	-1.99748	1.78859e-56	7.35072e-54	down
TraesCS5B01G417400	1.71284	1.86948e-56	7.64313e-54	up
TraesCS1D01G445300	2.28548	1.88842e-56	7.6806e-54	up
TraesCSU01G159400	3.08809	2.42752e-56	9.82234e-54	up
TraesCS6B01G388600	-6.75669	4.16082e-56	1.67493e-53	down
TraesCS1A01G029100	-3.86006	5.06982e-56	2.03044e-53	down
TraesCS3B01G548700	-3.16039	1.8559e-55	7.39504e-53	down
TraesCS6B01G332000	4.77885	1.89323e-55	7.50572e-53	up
TraesCS4B01G163100	-9.36983	2.69404e-55	1.06269e-52	down
Wheat_14G_newGene_19033	8.69996	4.71443e-55	1.85034e-52	up
TraesCS3B01G597900	-2.233	9.74181e-55	3.80449e-52	down
TraesCS6B01G449400	3.61543	2.4214e-54	9.40953e-52	up
TraesCS2A01G560300	-3.03747	2.87707e-54	1.11252e-51	down
TraesCS7B01G472500	-2.18305	3.15317e-54	1.21331e-51	down
TraesCS6D01G382400	2.35047	3.28209e-54	1.25675e-51	up
TraesCS2A01G206000	2.43926	6.13053e-54	2.33606e-51	up
TraesCS6D01G381800	2.21008	7.32209e-54	2.77663e-51	up
Wheat_14G_newGene_20609	-8.67806	1.02243e-53	3.85853e-51	down
TraesCS7D01G018200	-2.7956	2.99309e-53	1.12416e-50	down
TraesCS1B01G411000	-6.37902	1.809e-52	6.76194e-50	down
TraesCS6B01G005100	3.36824	4.63432e-52	1.72408e-49	up
TraesCS6A01G022100	-2.86469	4.79876e-52	1.77683e-49	down
TraesCS6B01G176200	2.57494	7.74037e-52	2.85256e-49	up
TraesCS3B01G165400	-1.47622	8.46378e-52	3.10459e-49	down
TraesCS1B01G398800	-1.06842	8.50894e-52	3.10663e-49	down
TraesCS6B01G365000	2.23433	2.34437e-51	8.51971e-49	up
TraesCS6B01G364700	7.5135	6.71864e-51	2.43038e-48	up
TraesCS2D01G567600	3.05492	1.64911e-50	5.93808e-48	up
TraesCS6D01G293200	-2.35829	4.18755e-50	1.50096e-47	down
TraesCS7B01G242500	-2.78995	4.78662e-50	1.70789e-47	down
TraesCS5B01G514600	-3.39358	7.12866e-50	2.53203e-47	down
TraesCS3B01G018800	2.09762	1.62302e-49	5.73883e-47	up
TraesCS1D01G448700	2.31578	1.96208e-49	6.90662e-47	up
TraesCS6D01G408000	-1.63687	2.44494e-49	8.56788e-47	down
TraesCS6B01G443800	1.55118	3.77193e-49	1.31593e-46	up
Wheat_14G_newGene_19643	-3.90435	4.58557e-49	1.59271e-46	down
TraesCS7B01G199600	3.94413	1.85632e-48	6.41919e-46	up
TraesCS1B01G357600	-1.70882	2.05509e-48	7.07536e-46	down
TraesCS6D01G388700	-1.97682	4.30191e-48	1.47461e-45	down
TraesCS7A01G441400	1.2748	4.689e-48	1.60031e-45	up
TraesCS1D01G444900	5.34894	5.93748e-48	2.01764e-45	up
TraesCS7B01G016500	3.72491	7.98703e-48	2.70241e-45	up
TraesCS6A01G000600	3.44827	1.01031e-47	3.40372e-45	up
TraesCS5B01G440400	-3.53638	1.19549e-47	4.01036e-45	down
TraesCS6A01G059000	2.29654	1.58882e-47	5.30713e-45	up
TraesCS7B01G218800	1.47084	1.84721e-47	6.14407e-45	up
TraesCS7D01G010300	-1.0665	2.13485e-47	7.07085e-45	down
TraesCS7B01G002500	-2.63345	2.2122e-47	7.29625e-45	down
TraesCS6B01G253700	4.9375	3.96411e-47	1.30197e-44	up
TraesCS7B01G213300	1.01038	4.19025e-47	1.37051e-44	up
TraesCS3A01G038400	2.15244	4.67268e-47	1.52196e-44	up
Wheat_14G_newGene_16316	7.67256	1.23551e-46	4.0076e-44	up
TraesCS4A01G409200	-2.15168	1.26861e-46	4.09803e-44	down
TraesCS7A01G243900	-6.97461	1.9617e-46	6.31097e-44	down
TraesCS1A01G294700	6.26349	2.54552e-46	8.15574e-44	up
TraesCS7A01G249500	6.90319	3.76732e-46	1.20213e-43	up
TraesCS3B01G227800	6.22817	8.06006e-46	2.5615e-43	up
TraesCS6B01G450700	6.61099	9.61713e-46	3.04401e-43	up
TraesCS7A01G079000	-10.3239	9.96503e-46	3.14146e-43	down
Wheat_14G_newGene_23218	8.55012	1.06918e-45	3.35709e-43	up
TraesCS1B01G425700	1.39051	1.14757e-45	3.58888e-43	up
TraesCS6B01G331300	1.24473	3.88919e-45	1.21147e-42	up
TraesCSU01G095600	8.50427	4.7712e-45	1.48033e-42	up
TraesCS3A01G026500	-1.54456	5.28156e-45	1.63223e-42	down
TraesCS1D01G437200	3.21572	6.04289e-45	1.86019e-42	up
TraesCS5B01G513100	1.58217	7.50389e-45	2.30091e-42	up
TraesCS7B01G017400	1.43503	8.37439e-45	2.55784e-42	up
TraesCS1D01G436800	2.44131	8.9781e-45	2.7316e-42	up
TraesCS1D01G439600	2.83385	2.2188e-44	6.72467e-42	up
TraesCS6B01G167100	1.5265	2.79431e-44	8.43634e-42	up
TraesCS1D01G453100	2.23026	3.39374e-44	1.02069e-41	up
TraesCS5B01G428200	1.58146	3.42723e-44	1.02682e-41	up
TraesCS6D01G390000	-1.49019	3.9025e-44	1.16477e-41	down
TraesCS5B01G494600	8.42609	4.1749e-44	1.24135e-41	up
TraesCS4A01G431500	1.76438	4.53097e-44	1.34214e-41	up
TraesCS6B01G010000	5.26381	7.46913e-44	2.20415e-41	up
TraesCS5B01G428000	1.84926	1.43138e-43	4.20821e-41	up
TraesCS1B01G308000	3.62648	1.60841e-43	4.71101e-41	up
TraesCS1A01G027300	1.67247	1.70755e-43	4.98281e-41	up
TraesCSU01G090500	-1.0431	2.20818e-43	6.41985e-41	down
TraesCS5B01G505200	2.32395	2.5759e-43	7.46128e-41	up
TraesCS7A01G355200	-1.71949	5.45409e-43	1.56824e-40	down
TraesCS6B01G468200	7.02238	7.38716e-43	2.11631e-40	up
TraesCS3B01G104300	1.94534	9.50701e-43	2.71372e-40	up
Wheat_14G_newGene_18941	-2.61735	1.33313e-42	3.79155e-40	down
TraesCS6B01G365200	1.50063	1.57333e-42	4.45853e-40	up
Wheat_14G_newGene_15974	3.63686	2.13977e-42	6.04191e-40	up
TraesCS1D01G437700	3.08651	3.17411e-42	8.93039e-40	up
TraesCS5D01G438900	-6.01392	4.15199e-42	1.164e-39	down
TraesCS3B01G034500	1.56204	4.47365e-42	1.24971e-39	up
TraesCS1B01G360900	2.73492	4.70149e-42	1.3087e-39	up
TraesCS1D01G436900	3.21522	6.56347e-42	1.82054e-39	up
TraesCS6D01G260500	-1.5672	7.29343e-42	2.01589e-39	down
TraesCSU01G045900	4.90103	7.89099e-42	2.1734e-39	up
TraesCS6B01G193400	-2.95024	8.29813e-42	2.27755e-39	down
TraesCS3A01G534700	5.27437	1.0064e-41	2.7526e-39	up
TraesCS3B01G011900	2.29518	1.81438e-41	4.94525e-39	up
Wheat_14G_newGene_23189	2.36019	2.57833e-41	7.00316e-39	up
TraesCS3B01G024900	1.82265	3.46278e-41	9.37304e-39	up
TraesCS4B01G321800	1.68302	6.34601e-41	1.71183e-38	up
TraesCS4A01G389000	-2.25967	6.67665e-41	1.79485e-38	down
TraesCS7B01G394500	-2.0882	7.15935e-41	1.91805e-38	down
TraesCS1D01G442500	5.08147	8.79888e-41	2.34927e-38	up
TraesCS4B01G145600	7.56522	1.05069e-40	2.7958e-38	up
TraesCS3A01G037600	1.47483	5.00551e-40	1.32742e-37	up
TraesCS4B01G393300	6.83401	7.39617e-40	1.95481e-37	up
TraesCS7D01G485700	5.15295	8.42252e-40	2.2186e-37	up
Wheat_14G_newGene_19274	-6.39536	9.99129e-40	2.62303e-37	down
TraesCS7B01G227800	1.82858	1.08496e-39	2.83886e-37	up
TraesCS6D01G378000	3.14777	1.52211e-39	3.96946e-37	up
TraesCS3D01G385600	4.20444	2.1216e-39	5.51455e-37	up
Wheat_14G_newGene_16044	-1.99562	2.57717e-39	6.67656e-37	down
TraesCS4B01G253300	-2.33572	3.09112e-39	7.98169e-37	down
TraesCS6B01G164400	1.7867	5.01976e-39	1.29192e-36	up
TraesCS3B01G204500	3.08577	7.85532e-39	2.01509e-36	up
Wheat_14G_newGene_23150	1.30446	9.53336e-39	2.43759e-36	up
TraesCS4B01G162500	-5.1488	9.89011e-39	2.5206e-36	down
TraesCS4B01G371000	1.70091	1.25405e-38	3.18572e-36	up
Wheat_14G_newGene_11373	-7.42035	1.48198e-38	3.75261e-36	down
TraesCS1B01G395100	-4.48578	1.51041e-38	3.8123e-36	down
TraesCS1D01G194600	5.9228	1.52148e-38	3.82794e-36	up
TraesCS5B01G498200	-1.9265	2.55057e-38	6.39654e-36	down
TraesCS7B01G181100	2.50544	2.93718e-38	7.34268e-36	up
Wheat_14G_newGene_22707	2.35443	5.76391e-38	1.4318e-35	up
TraesCS6B01G369300	3.06426	6.24882e-38	1.54736e-35	up
TraesCS6A01G055400	2.23077	7.52946e-38	1.85862e-35	up
TraesCS5B01G495900	3.96731	8.09621e-38	1.99225e-35	up
TraesCS6D01G401100	-1.11897	8.28446e-38	2.0322e-35	down
TraesCS7A01G048800	-1.50626	1.10326e-37	2.68953e-35	down
Wheat_14G_newGene_23268	9.37309	1.10109e-37	2.68953e-35	up
Wheat_14G_newGene_19533	8.41862	3.23682e-37	7.86627e-35	up
TraesCS4B01G227600	-2.83128	3.63798e-37	8.8139e-35	down
TraesCS6B01G226200	-1.6038	5.87397e-37	1.41874e-34	down
TraesCS4B01G161900	-9.27868	7.30835e-37	1.75976e-34	down
TraesCS6D01G040700	-1.03764	8.36379e-37	2.00774e-34	down
TraesCS6D01G236600	2.35325	9.15407e-37	2.19075e-34	up
TraesCS6B01G031500	-5.80965	2.29016e-36	5.46415e-34	down
TraesCS5B01G546200	7.73375	2.6366e-36	6.27167e-34	up
TraesCS1D01G447200	9.20919	2.65814e-36	6.3038e-34	up
TraesCS2A01G544200	3.17401	3.48084e-36	8.22998e-34	up
TraesCS4A01G431300	-3.41924	3.6517e-36	8.60804e-34	down
TraesCS3B01G244400	3.41872	3.74469e-36	8.8008e-34	up
TraesCS1A01G367600	-8.28255	5.8823e-36	1.37834e-33	down
TraesCS3B01G017400	2.59475	8.7963e-36	2.04891e-33	up
TraesCS3D01G155700	-1.62573	8.94453e-36	2.07727e-33	down
TraesCS7B01G234100	-1.33949	9.09037e-36	2.10492e-33	down
TraesCS7A01G340800	9.14222	9.33071e-36	2.15421e-33	up
TraesCS2D01G008500	-2.43472	1.39671e-35	3.21518e-33	down
TraesCS6B01G166100	1.26271	1.57703e-35	3.60911e-33	up
TraesCS5D01G560400	-3.22693	1.68097e-35	3.83578e-33	down
TraesCS6A01G027800	-3.03207	1.79787e-35	4.09065e-33	down
TraesCS1A01G445700	1.10828	3.1046e-35	7.04339e-33	up
Wheat_14G_newGene_8421	3.61426	4.75031e-35	1.0746e-32	up
TraesCS1D01G452200	5.62971	5.91427e-35	1.33024e-32	up
TraesCS3D01G211500	-1.05974	5.95275e-35	1.33507e-32	down
TraesCS3A01G369100	1.20622	6.49135e-35	1.45171e-32	up
TraesCS6D01G386100	-1.38768	6.82124e-35	1.52116e-32	down
Wheat_14G_newGene_8827	-2.59481	6.90848e-35	1.53625e-32	down
TraesCS3B01G209300	-3.20247	7.02131e-35	1.55693e-32	down
TraesCS4B01G387000	-4.11053	9.4956e-35	2.09375e-32	down
TraesCS5D01G536800	-3.18233	1.26685e-34	2.78554e-32	down
TraesCS7A01G363600	-1.26342	1.31192e-34	2.87658e-32	down
TraesCS3B01G227900	4.89986	1.4828e-34	3.24221e-32	up
TraesCS4B01G162900	-8.13811	1.83158e-34	3.9937e-32	down
TraesCS7B01G218300	8.9712	2.34081e-34	5.08994e-32	up
TraesCS6B01G366700	-1.57936	2.45709e-34	5.32802e-32	down
TraesCS7A01G372700	2.1782	3.03344e-34	6.55966e-32	up
TraesCS4B01G208000	-3.57893	4.67613e-34	1.00841e-31	down
TraesCS1D01G444400	5.72705	5.47243e-34	1.1769e-31	up
TraesCS2B01G538700	-2.45518	5.55335e-34	1.19104e-31	down
TraesCS7A01G173300	1.72309	5.58795e-34	1.1952e-31	up
TraesCS1D01G451200	3.01055	8.19358e-34	1.74775e-31	up
Wheat_14G_newGene_12337	8.90235	8.43126e-34	1.79357e-31	up
TraesCS6A01G004600	1.20399	8.56076e-34	1.8162e-31	up
TraesCS6A01G408300	-1.13404	9.92067e-34	2.09399e-31	down
Wheat_14G_newGene_12902	2.36906	9.92351e-34	2.09399e-31	up
TraesCS3B01G193400	-1.56199	1.19653e-33	2.51808e-31	down
TraesCS1A01G353300	2.62039	1.33083e-33	2.79322e-31	up
TraesCS1A01G046600	-7.40382	1.54215e-33	3.2281e-31	down
TraesCS6D01G392100	-1.64801	1.82991e-33	3.82029e-31	down
TraesCS7B01G243800	-1.83854	1.98561e-33	4.13433e-31	down
TraesCS6B01G437800	3.4097	2.46905e-33	5.12733e-31	up
TraesCS1D01G454400	4.17848	2.77214e-33	5.74154e-31	up
TraesCS6B01G192400	3.38305	3.42421e-33	7.06027e-31	up
Wheat_14G_newGene_2709	7.37185	3.42683e-33	7.06027e-31	up
TraesCSU01G022600	-2.17621	4.30623e-33	8.84885e-31	down
Wheat_14G_newGene_10216	5.38839	6.23567e-33	1.27802e-30	up
TraesCS6A01G036000	4.31122	6.92477e-33	1.41556e-30	up
TraesCS4B01G019800	-1.5697	7.56466e-33	1.54235e-30	down
TraesCS2A01G237500	-2.22233	1.13798e-32	2.31419e-30	down
TraesCS6D01G062800	-1.18484	1.17741e-32	2.3882e-30	down
TraesCS1B01G459900	-1.69097	1.31576e-32	2.66194e-30	down
TraesCS6A01G013700	-1.51207	1.3202e-32	2.66405e-30	down
TraesCS2A01G268600	-7.92588	1.91795e-32	3.86035e-30	down
TraesCS3B01G222000	-1.6973	2.30031e-32	4.6181e-30	down
TraesCS6B01G241600	1.09866	2.77881e-32	5.5645e-30	up
TraesCS3D01G279000	1.94399	3.06776e-32	6.12749e-30	up
TraesCS2D01G026900	-1.32406	3.21085e-32	6.39702e-30	down
TraesCS6A01G068300	1.32271	3.69122e-32	7.33543e-30	up
TraesCS6D01G402600	-1.10425	5.4921e-32	1.08867e-29	down
TraesCS6B01G473500	1.57393	5.88492e-32	1.1636e-29	up
TraesCS4B01G330900	1.25535	7.65943e-32	1.51066e-29	up
TraesCS6A01G028700	-5.05527	8.63715e-32	1.69922e-29	down
TraesCS4B01G231400	1.93161	1.595e-31	3.13007e-29	up
TraesCS7D01G048000	1.47852	2.02611e-31	3.96617e-29	up
TraesCS5B01G545100	1.55905	2.20269e-31	4.30111e-29	up
TraesCS7D01G015300	-1.93501	2.27592e-31	4.43308e-29	down
TraesCS6B01G277100	-1.24764	2.30819e-31	4.4848e-29	down
Wheat_14G_newGene_292	-8.56243	3.13246e-31	6.07133e-29	down
TraesCS1D01G449900	8.51917	5.56037e-31	1.07505e-28	up
TraesCS7D01G011100	1.82986	6.16414e-31	1.18886e-28	up
Wheat_14G_newGene_15698	-1.21758	7.63724e-31	1.46936e-28	down
TraesCS1D01G075600	2.50738	1.01985e-30	1.95733e-28	up
TraesCS4A01G358700	-9.67282	1.39194e-30	2.66495e-28	down
TraesCS3B01G599600	2.49933	1.50768e-30	2.87953e-28	up
TraesCS3B01G297900	1.42614	1.68713e-30	3.21443e-28	up
TraesCS7B01G218500	7.65662	2.19013e-30	4.16268e-28	up
TraesCS6B01G367200	1.67314	2.46245e-30	4.66896e-28	up
TraesCS6B01G223800	-2.06213	3.14434e-30	5.94749e-28	down
TraesCS6B01G424500	-2.9279	3.52448e-30	6.65051e-28	down
TraesCS1B01G330300	3.27699	4.22817e-30	7.95921e-28	up
TraesCS6B01G241500	1.47065	4.69137e-30	8.81002e-28	up
TraesCS6A01G001100	1.79917	5.21906e-30	9.77758e-28	up
Wheat_14G_newGene_25337	2.23754	5.2321e-30	9.77866e-28	up
TraesCS2A01G552000	2.02588	6.13236e-30	1.1434e-27	up
TraesCS3B01G084700	2.97752	9.43794e-30	1.75142e-27	up
Wheat_14G_newGene_10321	4.3829	9.60551e-30	1.77831e-27	up
TraesCS6B01G455100	5.81538	1.00714e-29	1.86017e-27	up
TraesCS6B01G429500	-2.79543	1.1353e-29	2.09196e-27	down
TraesCS6B01G449300	3.17181	1.2314e-29	2.26372e-27	up
TraesCS6B01G373800	1.81182	2.70049e-29	4.95281e-27	up
Wheat_14G_newGene_19026	8.28561	3.47856e-29	6.36496e-27	up
TraesCS4D01G343000	4.45657	4.44975e-29	8.12307e-27	up
TraesCS6A01G000900	1.69202	4.72176e-29	8.59963e-27	up
TraesCS1D01G440600	2.19858	5.79799e-29	1.05353e-26	up
TraesCSU01G022700	-1.94078	6.32216e-29	1.14612e-26	down
TraesCS5B01G454600	-4.368	7.16896e-29	1.29664e-26	down
TraesCS6B01G252900	7.97227	8.48797e-29	1.53168e-26	up
TraesCS3D01G468500	9.39932	9.16246e-29	1.6496e-26	up
TraesCS7A01G044300	6.5251	1.14383e-28	2.05462e-26	up
TraesCS2A01G548100	-1.12287	1.44354e-28	2.58707e-26	down
TraesCS2A01G237700	-1.88118	1.82572e-28	3.26454e-26	down
TraesCS6B01G456800	1.12057	2.17736e-28	3.87566e-26	up
TraesCS6D01G294900	8.18323	2.17394e-28	3.87566e-26	up
TraesCS1A01G294800	-2.6698	2.54574e-28	4.52111e-26	down
TraesCS3B01G219500	1.27367	3.32977e-28	5.90016e-26	up
TraesCS5D01G454600	3.73724	3.62266e-28	6.40469e-26	up
TraesCSU01G040800	9.27435	4.43708e-28	7.82691e-26	up
TraesCS1B01G432900	-1.8222	4.53886e-28	7.98849e-26	down
TraesCS6D01G378300	1.33034	4.58092e-28	8.04448e-26	up
TraesCS3B01G024600	3.7304	4.77726e-28	8.37055e-26	up
TraesCS6B01G326800	3.14979	5.71858e-28	9.99758e-26	up
TraesCS7A01G402200	-2.90735	6.29769e-28	1.09855e-25	down
TraesCS3B01G530200	-2.07873	6.59721e-28	1.14825e-25	down
TraesCS3D01G401400	2.52712	7.55788e-28	1.31255e-25	up
Wheat_14G_newGene_8885	-3.9857	8.32393e-28	1.44239e-25	down
TraesCS7A01G349100	-1.5459	9.38012e-28	1.62183e-25	down
Wheat_14G_newGene_23187	-6.52604	1.03991e-27	1.79012e-25	down
Wheat_14G_newGene_25458	6.41282	1.09632e-27	1.8831e-25	up
TraesCS5D01G420300	1.9422	1.37669e-27	2.35952e-25	up
TraesCS4A01G358800	-9.17063	1.71155e-27	2.92706e-25	down
TraesCS5B01G544900	2.17967	1.81786e-27	3.10209e-25	up
TraesCS3B01G345500	-4.78586	1.88185e-27	3.20432e-25	down
Wheat_14G_newGene_3419	-3.66006	2.00179e-27	3.40118e-25	down
TraesCS1B01G388700	1.05551	2.24795e-27	3.81117e-25	up
TraesCS7A01G063300	-1.05598	2.35833e-27	3.98969e-25	down
TraesCS3B01G207600	-2.71192	2.73981e-27	4.62509e-25	down
TraesCS6B01G201900	-2.06785	3.05679e-27	5.14912e-25	down
TraesCS1A01G132200	-3.21156	3.16235e-27	5.31552e-25	down
TraesCS7A01G048900	1.26485	3.17601e-27	5.32708e-25	up
Wheat_14G_newGene_8852	6.79642	3.35452e-27	5.6145e-25	up
TraesCS3D01G366700	-1.60514	3.75642e-27	6.27379e-25	down
TraesCS6D01G398100	-1.04327	3.94911e-27	6.58159e-25	down
TraesCS6B01G165300	1.16171	4.29006e-27	7.13468e-25	up
TraesCS7A01G524400	-2.09507	5.00243e-27	8.3018e-25	down
TraesCS6B01G243300	-11.0312	5.136e-27	8.5055e-25	down
TraesCS5D01G549600	-6.07603	5.32848e-27	8.80568e-25	down
TraesCS4D01G327800	1.28088	6.41184e-27	1.05737e-24	up
TraesCS3D01G196900	-1.67738	6.8568e-27	1.12838e-24	down
Wheat_14G_newGene_7261	5.31827	7.28822e-27	1.19687e-24	up
TraesCS3B01G145700	3.1218	8.57615e-27	1.4025e-24	up
Wheat_14G_newGene_23226	7.95101	9.82498e-27	1.60339e-24	up
TraesCS5B01G478400	7.93763	1.10205e-26	1.79477e-24	up
TraesCS7B01G015400	2.17923	1.12036e-26	1.82081e-24	up
TraesCS6B01G145400	3.48575	1.12836e-26	1.83002e-24	up
TraesCS7B01G208600	-7.99144	1.31574e-26	2.12953e-24	down
TraesCS6B01G208400	9.0309	1.38937e-26	2.23946e-24	up
TraesCS7A01G031900	2.95851	1.38787e-26	2.23946e-24	up
Wheat_14G_newGene_9077	-3.52757	1.60127e-26	2.57571e-24	down
TraesCS6B01G082400	-1.01763	1.64447e-26	2.63979e-24	down
TraesCS3B01G021000	1.91954	1.70237e-26	2.72716e-24	up
Wheat_14G_newGene_3872	1.83212	1.79471e-26	2.86924e-24	up
TraesCS3A01G023700	-2.76934	1.8413e-26	2.93773e-24	down
TraesCS6A01G391900	-4.32393	2.05709e-26	3.27537e-24	down
TraesCS3B01G054000	2.05044	2.38146e-26	3.78416e-24	up
TraesCS7D01G060400	1.37619	3.14599e-26	4.98891e-24	up
TraesCS4B01G392600	1.61471	4.17014e-26	6.59967e-24	up
Wheat_14G_newGene_15989	8.91824	5.96294e-26	9.39905e-24	up
TraesCS6B01G225700	2.35033	6.41977e-26	1.00989e-23	up
TraesCS6A01G002400	2.40739	6.49615e-26	1.01986e-23	up
Wheat_14G_newGene_20326	-7.15776	7.0062e-26	1.09774e-23	down
TraesCS5B01G166300	1.93963	7.60821e-26	1.18969e-23	up
TraesCS6B01G444700	1.94006	8.45148e-26	1.3163e-23	up
TraesCS1A01G135400	1.41096	1.29555e-25	2.01379e-23	up
TraesCS6A01G006400	1.22829	1.47123e-25	2.28235e-23	up
TraesCS1D01G451800	5.22771	1.55002e-25	2.39512e-23	up
TraesCS4B01G324400	-1.21057	1.54965e-25	2.39512e-23	down
Wheat_14G_newGene_13580	2.43038	1.64184e-25	2.53202e-23	up
Wheat_14G_newGene_18967	2.62837	1.93789e-25	2.98271e-23	up
TraesCS4B01G393000	2.16576	2.31659e-25	3.55167e-23	up
Wheat_14G_newGene_21624	8.81135	2.39292e-25	3.66155e-23	up
TraesCS3A01G025200	-6.18147	2.51996e-25	3.84844e-23	down
Wheat_14G_newGene_19217	-6.56631	2.77342e-25	4.22728e-23	down
TraesCS4B01G289600	-2.61419	2.78937e-25	4.24336e-23	down
TraesCS4B01G258500	4.1848	2.80702e-25	4.26195e-23	up
TraesCS5B01G496500	2.03654	2.83602e-25	4.29767e-23	up
TraesCS2A01G318400	2.17917	2.85744e-25	4.32178e-23	up
TraesCS5A01G200500	-1.26455	3.14023e-25	4.74036e-23	down
TraesCS7A01G440500	1.01745	3.45236e-25	5.20153e-23	up
TraesCS1D01G448800	7.72432	3.81751e-25	5.74067e-23	up
TraesCS1D01G279800	-1.78222	4.02999e-25	6.03707e-23	down
TraesCS1A01G322700	2.35368	4.79943e-25	7.17602e-23	up
TraesCS3B01G516000	-7.01836	4.83369e-25	7.21351e-23	down
TraesCS1D01G437300	4.11066	5.16566e-25	7.69429e-23	up
TraesCS1A01G404300	1.31606	6.62856e-25	9.83596e-23	up
TraesCS6B01G011300	2.86698	6.70196e-25	9.92611e-23	up
TraesCS1D01G148900	-1.17234	7.68513e-25	1.13608e-22	down
TraesCS6B01G347100	-1.07101	1.02081e-24	1.50339e-22	down
TraesCSU01G149400	-10.5225	1.13724e-24	1.6686e-22	down
TraesCS6B01G125800	-3.80857	1.22439e-24	1.79312e-22	down
Wheat_14G_newGene_21273	-4.25312	1.28825e-24	1.88312e-22	down
TraesCS1B01G423000	-3.15233	1.52112e-24	2.21939e-22	down
Wheat_14G_newGene_12911	5.82562	1.68686e-24	2.45085e-22	up
TraesCS4A01G414800	-3.60495	1.74886e-24	2.53284e-22	down
Wheat_14G_newGene_3501	3.47076	2.02217e-24	2.92328e-22	up
TraesCS6B01G016700	-10.4562	2.73887e-24	3.95208e-22	down
Wheat_14G_newGene_19387	8.62324	3.04648e-24	4.38787e-22	up
TraesCS1D01G440200	6.90798	3.45958e-24	4.97375e-22	up
Wheat_14G_newGene_2590	-4.09842	4.25461e-24	6.09442e-22	down
Wheat_14G_newGene_12409	-2.85091	4.48942e-24	6.41905e-22	down
Wheat_14G_newGene_23141	-1.94771	4.53857e-24	6.47753e-22	down
TraesCS6B01G453800	10.3796	5.20519e-24	7.40203e-22	up
Wheat_14G_newGene_3363	-7.55967	5.24808e-24	7.44952e-22	down
TraesCS6B01G451500	7.5572	5.37332e-24	7.61354e-22	up
TraesCS4B01G034700	-4.10221	5.51329e-24	7.78375e-22	down
TraesCS1D01G142400	8.58087	5.62451e-24	7.92652e-22	up
TraesCS5D01G537600	-8.57791	5.84885e-24	8.2279e-22	down
TraesCSU01G041300	-3.04318	6.00576e-24	8.43353e-22	down
TraesCS2A01G510800	-2.02429	7.09446e-24	9.94453e-22	down
TraesCS7A01G090900	1.6996	7.12204e-24	9.9654e-22	up
TraesCS7B01G469400	11.8983	7.9155e-24	1.10559e-21	up
Wheat_14G_newGene_21583	-4.06856	8.53791e-24	1.19041e-21	down
TraesCS2B01G066000	1.26506	8.61225e-24	1.19865e-21	up
TraesCSU01G043000	7.53212	9.02748e-24	1.25421e-21	up
TraesCS3B01G099300	3.15196	9.4135e-24	1.30553e-21	up
TraesCS1D01G214500	-7.63765	1.36508e-23	1.88985e-21	down
TraesCS7D01G271100	-1.6544	1.37067e-23	1.89426e-21	down
TraesCS6A01G316600	-1.1571	1.41666e-23	1.95436e-21	down
TraesCS1B01G347000	1.03487	1.57026e-23	2.15868e-21	up
TraesCS1D01G445600	4.56654	1.715e-23	2.35354e-21	up
TraesCS7B01G025000	-2.06747	1.78086e-23	2.43966e-21	down
TraesCS7A01G002100	8.4815	1.93359e-23	2.63508e-21	up
TraesCS1D01G447000	11.8116	2.14379e-23	2.91648e-21	up
TraesCSU01G010400	8.48438	2.15163e-23	2.92209e-21	up
TraesCS1B01G141700	1.89921	2.4347e-23	3.30081e-21	up
TraesCS5A01G515800	-1.71372	2.70451e-23	3.66028e-21	down
TraesCS3B01G221600	-2.94512	3.21934e-23	4.33922e-21	down
TraesCS6B01G241400	3.83452	3.22276e-23	4.33922e-21	up
Wheat_14G_newGene_22754	-11.7659	3.25512e-23	4.37529e-21	down
TraesCS3B01G214100	-1.50675	3.68414e-23	4.94348e-21	down
TraesCS5B01G457600	-1.891	3.90451e-23	5.23025e-21	down
Wheat_14G_newGene_23981	-11.7319	4.35916e-23	5.82932e-21	down
TraesCS4A01G445800	1.0123	4.75163e-23	6.33258e-21	up
Wheat_14G_newGene_19568	1.30968	5.10599e-23	6.7933e-21	up
TraesCS6B01G171000	1.99106	5.52619e-23	7.33992e-21	up
TraesCS1A01G038400	-1.53545	5.81749e-23	7.71377e-21	down
TraesCS6B01G172800	-1.26892	6.19834e-23	8.20491e-21	down
TraesCS5B01G442200	1.03894	6.30952e-23	8.33802e-21	up
TraesCS4B01G162000	-11.7019	6.37568e-23	8.41129e-21	down
TraesCS3B01G196700	-5.93565	6.6199e-23	8.71883e-21	down
TraesCS4A01G366900	3.17502	1.19539e-22	1.57177e-20	up
TraesCS3B01G225900	6.72253	1.29034e-22	1.69378e-20	up
TraesCS1B01G353500	-4.27294	1.32387e-22	1.732e-20	down
Wheat_14G_newGene_19447	-3.19061	1.49365e-22	1.95087e-20	down
TraesCS3D01G330600	2.12028	1.71594e-22	2.23748e-20	up
Wheat_14G_newGene_480	3.05535	1.78133e-22	2.31889e-20	up
TraesCS1D01G446500	5.2061	1.93266e-22	2.51172e-20	up
Wheat_14G_newGene_19464	-11.5601	1.96856e-22	2.55415e-20	down
TraesCS3B01G297800	2.12411	2.02428e-22	2.62212e-20	up
TraesCS6A01G028100	3.88926	2.06672e-22	2.66828e-20	up
TraesCS1A01G009800	-8.29994	2.10266e-22	2.71023e-20	down
TraesCS3B01G067600	1.86155	2.14367e-22	2.75855e-20	up
TraesCS1B01G415600	6.68931	2.21656e-22	2.84303e-20	up
TraesCS1B01G415200	-1.73606	2.32475e-22	2.97694e-20	down
TraesCS1B01G459600	-1.25454	2.3743e-22	3.03543e-20	down
Wheat_14G_newGene_20719	7.33965	2.53974e-22	3.24166e-20	up
TraesCS1D01G439800	2.6504	2.57928e-22	3.28678e-20	up
TraesCS7A01G005200	-9.97958	2.88721e-22	3.67321e-20	down
TraesCS4D01G207500	-1.18222	3.02416e-22	3.84122e-20	down
TraesCS7A01G005100	-9.97537	3.05292e-22	3.87149e-20	down
Wheat_14G_newGene_21298	3.77147	3.32098e-22	4.20463e-20	up
Wheat_14G_newGene_8929	4.80013	3.71103e-22	4.67584e-20	up
TraesCS1A01G009900	-11.4805	3.81252e-22	4.79601e-20	down
Wheat_14G_newGene_25459	-1.64649	3.87787e-22	4.87042e-20	down
TraesCSU01G166800	1.81257	4.37532e-22	5.48641e-20	up
Wheat_14G_newGene_12722	-2.48395	5.60117e-22	7.01236e-20	down
TraesCS6B01G151700	1.41371	5.64414e-22	7.0549e-20	up
TraesCS6B01G436600	-3.61607	6.15235e-22	7.66573e-20	down
TraesCS1B01G377300	-2.68394	6.77866e-22	8.43271e-20	down
TraesCS7A01G044800	7.31843	7.28618e-22	9.04974e-20	up
Wheat_14G_newGene_3343	3.18481	7.69699e-22	9.54488e-20	up
TraesCS4B01G206700	-1.08998	7.72329e-22	9.56238e-20	down
TraesCS3B01G094400	-1.33994	7.98419e-22	9.86984e-20	down
TraesCS6B01G166600	1.95469	8.05018e-22	9.93577e-20	up
Wheat_14G_newGene_3666	-2.55462	8.64847e-22	1.06574e-19	down
TraesCS3A01G534500	-1.57111	9.51165e-22	1.16298e-19	down
Wheat_14G_newGene_10201	-11.3796	9.65127e-22	1.17822e-19	down
TraesCS7B01G032200	5.31528	9.70743e-22	1.18324e-19	up
TraesCS3A01G424800	-2.00824	1.06905e-21	1.30104e-19	down
TraesCS3B01G346300	-8.19452	1.10347e-21	1.34085e-19	down
Wheat_14G_newGene_9056	11.3628	1.14005e-21	1.38317e-19	up
TraesCS1A01G265300	3.00357	1.17772e-21	1.42665e-19	up
TraesCS7D01G007300	-1.22857	1.22723e-21	1.48434e-19	down
Wheat_14G_newGene_19529	-11.358	1.31126e-21	1.58354e-19	down
Wheat_14G_newGene_10137	9.81731	1.42827e-21	1.72219e-19	up
TraesCS1D01G061600	-1.44575	1.4467e-21	1.74175e-19	down
TraesCS1B01G398600	-6.1139	1.75332e-21	2.10444e-19	down
Wheat_14G_newGene_9099	2.7914	1.83319e-21	2.19695e-19	up
TraesCS5B01G560300	3.14945	1.85891e-21	2.22438e-19	up
TraesCS5A01G391800	-2.55166	1.88693e-21	2.25446e-19	down
TraesCS3B01G193500	-9.7876	1.90843e-21	2.27669e-19	down
TraesCS7D01G011700	-1.36089	2.037e-21	2.42638e-19	down
TraesCS4B01G395200	4.14833	2.22955e-21	2.65171e-19	up
TraesCS5D01G562000	1.89354	2.28078e-21	2.70854e-19	up
TraesCS7A01G004000	-1.60488	2.35173e-21	2.78858e-19	down
Wheat_14G_newGene_6658	9.75169	2.82607e-21	3.34597e-19	up
TraesCS6D01G248900	-4.94579	3.12598e-21	3.69548e-19	down
TraesCS4A01G355400	-2.88003	3.49648e-21	4.12727e-19	down
Wheat_14G_newGene_2376	11.2237	3.60067e-21	4.24387e-19	up
TraesCS2B01G315500	2.17015	4.09788e-21	4.82265e-19	up
TraesCS7A01G039100	-11.2332	4.1992e-21	4.93451e-19	down
TraesCS6B01G079400	1.34709	4.24737e-21	4.98364e-19	up
TraesCS1B01G434100	1.8614	4.41934e-21	5.17769e-19	up
TraesCS1D01G316200	1.72159	5.59539e-21	6.53603e-19	up
TraesCS7B01G211700	2.56637	6.21656e-21	7.24008e-19	up
TraesCS1B01G478700	-1.80628	6.26009e-21	7.27998e-19	down
TraesCS3B01G245400	-1.77667	6.40982e-21	7.44308e-19	down
TraesCS4B01G162200	-11.1645	6.66185e-21	7.7243e-19	down
TraesCS1D01G440000	11.1401	7.40655e-21	8.5751e-19	up
TraesCS1A01G027600	2.43117	7.79057e-21	9.00643e-19	up
TraesCS7A01G112300	1.53408	7.97812e-21	9.20968e-19	up
TraesCS3B01G322900	1.40112	8.0328e-21	9.25919e-19	up
TraesCS1D01G454500	2.59914	8.14039e-21	9.35573e-19	up
TraesCS6B01G305000	-1.4607	8.24377e-21	9.44966e-19	down
Wheat_14G_newGene_6292	11.0855	8.2462e-21	9.44966e-19	up
TraesCS7B01G046000	2.19931	8.48452e-21	9.70859e-19	up
Wheat_14G_newGene_19286	1.12767	1.01729e-20	1.16236e-18	up
Wheat_14G_newGene_8861	9.6064	1.10277e-20	1.2582e-18	up
TraesCS3B01G502900	6.02332	1.22748e-20	1.39642e-18	up
Wheat_14G_newGene_16323	7.05543	1.24934e-20	1.41924e-18	up
TraesCS7A01G007800	-2.50836	1.48865e-20	1.68865e-18	down
Wheat_14G_newGene_2373	-11.0453	1.56101e-20	1.76817e-18	down
TraesCS6D01G277300	1.02091	1.63919e-20	1.85406e-18	up
Wheat_14G_newGene_1323	-11.0354	1.6933e-20	1.9125e-18	down
TraesCS5B01G538000	-4.68729	1.70288e-20	1.91781e-18	down
Wheat_14G_newGene_12621	11.0361	1.70199e-20	1.91781e-18	up
Wheat_14G_newGene_16302	9.5475	1.976e-20	2.2222e-18	up
Wheat_14G_newGene_284	3.12845	2.07193e-20	2.32675e-18	up
Wheat_14G_newGene_1618	-1.71363	2.09801e-20	2.35267e-18	down
TraesCS3B01G537200	-3.50543	2.14327e-20	2.39709e-18	down
Wheat_14G_newGene_22735	-11.0079	2.14372e-20	2.39709e-18	down
TraesCS3B01G123500	-1.36312	2.16522e-20	2.41769e-18	down
TraesCS7B01G210300	-4.91123	2.35069e-20	2.61734e-18	down
TraesCS3B01G094100	-9.52297	2.45457e-20	2.72912e-18	down
TraesCS1B01G415800	-1.62748	2.4964e-20	2.76779e-18	down
TraesCS5D01G557300	3.48457	2.49474e-20	2.76779e-18	up
Wheat_14G_newGene_8880	-2.23753	2.68003e-20	2.96302e-18	down
TraesCS3B01G552800	2.96081	2.70278e-20	2.98397e-18	up
TraesCS7D01G048200	1.40802	2.78773e-20	3.07344e-18	up
Wheat_14G_newGene_20311	6.99993	2.87393e-20	3.16402e-18	up
Wheat_14G_newGene_19022	7.9132	2.92948e-20	3.22066e-18	up
TraesCS6B01G450200	2.36319	2.95406e-20	3.24315e-18	up
Wheat_14G_newGene_1590	7.8931	3.23195e-20	3.53833e-18	up
Wheat_14G_newGene_19137	1.55472	4.11252e-20	4.49611e-18	up
Wheat_14G_newGene_3857	-10.9274	4.21453e-20	4.60122e-18	down
TraesCS2A01G017600	2.19149	4.2455e-20	4.6286e-18	up
TraesCS6D01G107200	-5.36217	4.36724e-20	4.75472e-18	down
Wheat_14G_newGene_21649	4.36796	4.6335e-20	5.03065e-18	up
TraesCS1B01G294300	-1.33685	4.99178e-20	5.39724e-18	down
TraesCS7A01G045200	6.37311	4.98937e-20	5.39724e-18	up
TraesCS3B01G235200	3.59749	5.1897e-20	5.59582e-18	up
TraesCS5B01G455400	10.9009	5.27497e-20	5.67996e-18	up
TraesCS6B01G456900	3.79326	5.5118e-20	5.92685e-18	up
Wheat_14G_newGene_22965	-9.43251	6.14353e-20	6.59711e-18	down
TraesCS3B01G198400	-2.94843	6.8171e-20	7.31041e-18	down
Wheat_14G_newGene_19251	-9.38585	8.373e-20	8.96665e-18	down
Wheat_14G_newGene_20330	-10.8522	8.44755e-20	9.03416e-18	down
TraesCS2A01G495500	-7.83908	8.50215e-20	9.08018e-18	down
TraesCS4B01G382600	9.38996	8.71496e-20	9.2822e-18	up
TraesCS2A01G267000	7.80936	9.87494e-20	1.04892e-17	up
Wheat_14G_newGene_25253	3.3947	1.00901e-19	1.07033e-17	up
TraesCS3D01G430100	2.81282	1.03529e-19	1.09672e-17	up
TraesCS7B01G213400	-1.2098	1.16825e-19	1.23591e-17	down
Wheat_14G_newGene_19626	-10.8195	1.17213e-19	1.23834e-17	down
TraesCS5B01G454800	1.38552	1.17896e-19	1.24388e-17	up
TraesCS6B01G077900	-2.75665	1.37283e-19	1.44068e-17	down
TraesCS5B01G510500	-2.66853	1.46084e-19	1.52692e-17	down
TraesCS2A01G382500	2.49222	1.55189e-19	1.61778e-17	up
Wheat_14G_newGene_1310	9.32695	1.60174e-19	1.66753e-17	up
TraesCS4D01G127100	1.00962	1.82583e-19	1.89831e-17	up
TraesCS6B01G078600	-9.32362	2.00776e-19	2.0847e-17	down
Wheat_14G_newGene_22572	5.58451	2.01912e-19	2.09372e-17	up
TraesCS5D01G521700	1.16233	2.09826e-19	2.17292e-17	up
Wheat_14G_newGene_3387	10.6742	2.23879e-19	2.31235e-17	up
TraesCS1D01G070200	1.55065	2.30332e-19	2.37587e-17	up
TraesCS1B01G346800	-3.30522	2.69893e-19	2.78029e-17	down
TraesCS2D01G567200	5.56284	2.74502e-19	2.82406e-17	up
TraesCS6D01G255600	-5.87841	2.81457e-19	2.89182e-17	down
Wheat_14G_newGene_19272	7.73424	3.07656e-19	3.15687e-17	up
TraesCS5A01G311100	2.09105	3.08768e-19	3.16415e-17	up
TraesCS6B01G387800	1.59486	3.10169e-19	3.17436e-17	up
Wheat_14G_newGene_3761	10.6814	3.21871e-19	3.28983e-17	up
TraesCS2A01G319900	-7.7127	3.27277e-19	3.34073e-17	down
TraesCS3A01G017800	2.05604	3.29405e-19	3.35809e-17	up
Wheat_14G_newGene_17898	4.0914	3.31884e-19	3.37898e-17	up
TraesCS1D01G120700	-1.06197	3.47286e-19	3.5312e-17	down
TraesCS3B01G349900	-1.0361	3.48283e-19	3.53676e-17	down
Wheat_14G_newGene_20854	-1.64093	3.51808e-19	3.56795e-17	down
Wheat_14G_newGene_1567	2.06497	3.56755e-19	3.61345e-17	up
TraesCS7A01G104900	2.81924	3.62889e-19	3.67083e-17	up
Wheat_14G_newGene_22751	10.6243	3.71503e-19	3.75314e-17	up
TraesCS2A01G250800	-1.00949	3.92609e-19	3.96127e-17	down
TraesCS5A01G502300	1.12989	4.09099e-19	4.12234e-17	up
TraesCS3B01G256800	-1.67479	4.35506e-19	4.38281e-17	down
TraesCS1A01G010100	-1.14745	4.76539e-19	4.78349e-17	down
Wheat_14G_newGene_1348	-4.18805	4.94479e-19	4.95723e-17	down
TraesCS4D01G000500	4.93411	5.27264e-19	5.25904e-17	up
Wheat_14G_newGene_1197	3.24699	5.2707e-19	5.25904e-17	up
TraesCS7A01G007600	-10.5591	5.7167e-19	5.69472e-17	down
TraesCS4B01G390700	1.43529	5.83739e-19	5.80758e-17	up
Wheat_14G_newGene_9286	7.66876	6.34146e-19	6.29312e-17	up
TraesCS3B01G243500	-1.34497	6.40031e-19	6.3435e-17	down
TraesCS1A01G383500	-10.5331	6.91107e-19	6.84109e-17	down
TraesCS2A01G527200	3.30095	7.2874e-19	7.18642e-17	up
Wheat_14G_newGene_19230	10.5256	7.38518e-19	7.2737e-17	up
TraesCS5D01G538300	-1.79522	7.46202e-19	7.34018e-17	down
TraesCS3B01G322800	1.69744	7.74798e-19	7.61193e-17	up
TraesCS1D01G447700	9.16051	7.95239e-19	7.80299e-17	up
TraesCS6B01G204100	-10.5105	8.14974e-19	7.98664e-17	down
Wheat_14G_newGene_20406	10.5666	8.51316e-19	8.32201e-17	up
TraesCS7A01G525800	1.35984	1.05076e-18	1.02589e-16	up
Wheat_14G_newGene_5130	-1.27848	1.11815e-18	1.09033e-16	down
TraesCS7B01G246400	-4.1381	1.15879e-18	1.12855e-16	down
TraesCS4B01G237600	-4.05227	1.1635e-18	1.13174e-16	down
TraesCS3B01G236500	-1.51656	1.21204e-18	1.17749e-16	down
Wheat_14G_newGene_20734	1.55906	1.2582e-18	1.22082e-16	up
Wheat_14G_newGene_6670	-10.5111	1.26716e-18	1.22649e-16	down
Wheat_14G_newGene_7293	1.43507	1.27402e-18	1.23161e-16	up
Wheat_14G_newGene_23199	10.5047	1.39731e-18	1.34914e-16	up
TraesCS5B01G496300	1.74811	1.55629e-18	1.50078e-16	up
TraesCS4B01G365700	1.68533	1.58187e-18	1.52358e-16	up
TraesCS1A01G391200	-4.04364	1.61687e-18	1.55539e-16	down
TraesCS6A01G066100	1.1502	1.65054e-18	1.58583e-16	up
TraesCS2A01G246500	7.5707	1.72473e-18	1.65509e-16	up
TraesCS6B01G190800	1.77813	1.74799e-18	1.67536e-16	up
TraesCS1A01G367500	-5.75977	1.75737e-18	1.6823e-16	down
Wheat_14G_newGene_8620	-9.08179	1.7805e-18	1.70237e-16	down
Wheat_14G_newGene_8566	10.4865	1.83276e-18	1.75019e-16	up
Wheat_14G_newGene_19052	10.4734	1.93785e-18	1.84616e-16	up
TraesCS1B01G051400	6.70876	2.08993e-18	1.98612e-16	up
TraesCS3B01G101500	2.72799	2.08775e-18	1.98612e-16	up
Wheat_14G_newGene_1556	-10.4455	2.21794e-18	2.10522e-16	down
Wheat_14G_newGene_7544	-9.04289	2.29637e-18	2.17703e-16	down
TraesCSU01G072900	-10.466	2.32091e-18	2.19764e-16	down
TraesCS7B01G476400	-4.24394	2.33688e-18	2.2101e-16	down
TraesCSU01G084600	-1.94168	2.36357e-18	2.22996e-16	down
TraesCS1B01G305500	-9.03196	2.48572e-18	2.3424e-16	down
TraesCS3B01G604900	-10.4324	2.50349e-18	2.35631e-16	down
Wheat_14G_newGene_3799	10.4187	2.76579e-18	2.60007e-16	up
Wheat_14G_newGene_12428	9.02109	2.79276e-18	2.62229e-16	up
Wheat_14G_newGene_12465	1.24642	2.84962e-18	2.67248e-16	up
Wheat_14G_newGene_16068	-1.89446	2.91303e-18	2.72869e-16	down
TraesCS1D01G451000	5.768	3.08632e-18	2.88756e-16	up
Wheat_14G_newGene_2633	-2.14369	3.18358e-18	2.97502e-16	down
Wheat_14G_newGene_2528	10.4052	3.45146e-18	3.2143e-16	up
TraesCS4B01G206500	-3.20232	3.51837e-18	3.27229e-16	down
TraesCS3B01G054200	10.3917	3.81192e-18	3.54111e-16	up
TraesCS5A01G400800	5.74526	3.92955e-18	3.64608e-16	up
TraesCS3B01G194800	-7.5047	3.9978e-18	3.70502e-16	down
Wheat_14G_newGene_8970	-10.3846	4.09253e-18	3.78834e-16	down
Wheat_14G_newGene_19234	10.3677	4.55806e-18	4.20439e-16	up
TraesCS3B01G602700	-3.43926	4.63669e-18	4.27191e-16	down
Wheat_14G_newGene_2705	10.2922	4.70384e-18	4.32869e-16	up
TraesCS6B01G142700	-10.2885	4.82464e-18	4.43466e-16	down
TraesCS4B01G161700	-10.3471	5.34405e-18	4.90634e-16	down
TraesCS7B01G177400	7.50818	5.7328e-18	5.25096e-16	up
Wheat_14G_newGene_8683	-10.3251	5.77038e-18	5.27923e-16	down
TraesCS6D01G397200	-1.13342	5.79808e-18	5.29577e-16	down
Wheat_14G_newGene_19479	4.48943	5.80196e-18	5.29577e-16	up
TraesCS5D01G563800	-1.21453	6.11269e-18	5.57291e-16	down
TraesCS7D01G096900	-1.36893	6.28489e-18	5.71663e-16	down
TraesCS5B01G496900	4.03956	6.33146e-18	5.75232e-16	up
TraesCS6B01G182500	-8.94448	6.44222e-18	5.83943e-16	down
TraesCS5D01G401700	-1.86699	6.45779e-18	5.8468e-16	down
Wheat_14G_newGene_19358	10.3047	7.19007e-18	6.50229e-16	up
Wheat_14G_newGene_19482	10.3089	7.20616e-18	6.50934e-16	up
Wheat_14G_newGene_8713	-10.2439	7.25812e-18	6.54874e-16	down
TraesCS6A01G027900	-1.52348	7.96982e-18	7.18263e-16	down
TraesCS5D01G454500	2.47288	8.39214e-18	7.55456e-16	up
Wheat_14G_newGene_17274	3.4536	8.67144e-18	7.78812e-16	up
TraesCS6B01G130500	1.00533	8.82677e-18	7.91857e-16	up
TraesCS6D01G371600	-1.99174	8.85326e-18	7.93326e-16	down
TraesCS3D01G360800	-10.2027	9.2089e-18	8.24254e-16	down
Wheat_14G_newGene_3286	-10.2027	9.35576e-18	8.36446e-16	down
TraesCS1D01G290100	-1.01165	9.4503e-18	8.43936e-16	down
TraesCS6B01G466700	5.41561	9.69324e-18	8.64648e-16	up
TraesCS7D01G375700	-1.72976	1.0882e-17	9.69588e-16	down
Wheat_14G_newGene_19108	1.27014	1.14e-17	1.01344e-15	up
Wheat_14G_newGene_23156	10.2456	1.1681e-17	1.03725e-15	up
TraesCS7B01G263000	1.62161	1.18847e-17	1.05414e-15	up
Wheat_14G_newGene_19726	2.47493	1.19791e-17	1.06131e-15	up
TraesCS7B01G022100	10.163	1.28773e-17	1.1396e-15	up
TraesCS7A01G090400	-1.11948	1.35491e-17	1.19771e-15	down
Wheat_14G_newGene_8936	-10.2221	1.36154e-17	1.20221e-15	down
TraesCS1A01G029300	-1.02839	1.42199e-17	1.25418e-15	down
TraesCSU01G044300	10.1357	1.57685e-17	1.3892e-15	up
TraesCS6A01G065800	1.42728	1.58284e-17	1.39136e-15	up
TraesCS1D01G173200	2.31197	1.60442e-17	1.40717e-15	up
TraesCSU01G079000	-10.209	1.60308e-17	1.40717e-15	down
TraesCS5D01G507300	2.2132	1.65731e-17	1.44871e-15	up
Wheat_14G_newGene_291	-10.198	1.65684e-17	1.44871e-15	down
TraesCS3B01G252700	-10.1803	1.80559e-17	1.57657e-15	down
Wheat_14G_newGene_20857	-1.26193	1.87904e-17	1.63887e-15	down
TraesCS2D01G599300	1.65587	1.96662e-17	1.71336e-15	up
Wheat_14G_newGene_19051	-10.1779	2.03705e-17	1.77276e-15	down
TraesCS1A01G434200	-10.1623	2.19349e-17	1.90467e-15	down
TraesCS6D01G389800	-1.18596	2.26238e-17	1.96232e-15	down
TraesCS7D01G308300	-1.2403	2.2773e-17	1.97308e-15	down
Wheat_14G_newGene_12495	3.98284	2.34147e-17	2.02645e-15	up
Wheat_14G_newGene_8483	-8.7828	2.35635e-17	2.03708e-15	down
TraesCS3A01G525600	6.53993	2.43066e-17	2.09901e-15	up
Wheat_14G_newGene_19195	10.1398	2.52895e-17	2.17909e-15	up
Wheat_14G_newGene_277	10.1305	2.70101e-17	2.31971e-15	up
TraesCS7B01G200500	10.1494	2.78526e-17	2.38945e-15	up
TraesCS7A01G118800	1.91825	2.87219e-17	2.46133e-15	up
TraesCS1B01G415400	-1.5933	2.90026e-17	2.47998e-15	down
TraesCS3B01G165600	-6.54596	2.91311e-17	2.48825e-15	down
TraesCS3B01G145800	-7.32859	3.06901e-17	2.61857e-15	down
Wheat_14G_newGene_1641	-10.1091	3.17499e-17	2.70311e-15	down
TraesCS6B01G470800	10.1325	3.23986e-17	2.75535e-15	up
TraesCS2B01G037400	-1.67706	3.28094e-17	2.78727e-15	down
TraesCS6D01G376800	10.0297	3.41198e-17	2.89234e-15	up
Wheat_14G_newGene_19673	8.26515	3.42439e-17	2.89973e-15	up
TraesCSU01G020600	1.50679	3.63213e-17	3.07232e-15	up
Wheat_14G_newGene_571	2.53841	3.68272e-17	3.11176e-15	up
TraesCS5B01G513700	1.19762	3.97272e-17	3.34969e-15	up
Wheat_14G_newGene_7519	1.2619	3.97284e-17	3.34969e-15	up
TraesCS1B01G434200	5.20047	4.30675e-17	3.62733e-15	up
Wheat_14G_newGene_19684	-10.0973	4.46477e-17	3.75639e-15	down
TraesCS5B01G506300	-4.22492	4.47315e-17	3.75941e-15	down
TraesCS3B01G095000	-1.69411	4.50049e-17	3.77834e-15	down
TraesCS1D01G441900	9.9995	4.57687e-17	3.83836e-15	up
Wheat_14G_newGene_12550	3.87994	4.62423e-17	3.87394e-15	up
TraesCS7D01G005700	-7.29842	4.69502e-17	3.92905e-15	down
Wheat_14G_newGene_22784	-2.14673	4.77499e-17	3.99172e-15	down
TraesCSU01G024800	-1.89035	4.79167e-17	4.0014e-15	down
TraesCS1D01G448600	9.9864	4.87154e-17	4.06377e-15	up
TraesCS6A01G082400	1.02796	4.89142e-17	4.07603e-15	up
TraesCS2A01G238200	2.26784	4.92549e-17	4.10006e-15	up
Wheat_14G_newGene_2346	8.7037	4.95861e-17	4.12326e-15	up
TraesCS4D01G105700	1.19523	5.07092e-17	4.21219e-15	up
Wheat_14G_newGene_1597	-10.0514	5.11147e-17	4.24138e-15	down
TraesCS4A01G442100	-1.09258	5.18865e-17	4.30088e-15	down
Wheat_14G_newGene_11376	-10.0538	5.43234e-17	4.49813e-15	down
TraesCS6A01G280200	-1.43496	5.67575e-17	4.68978e-15	down
TraesCS1D01G065300	-2.8184	5.81203e-17	4.78727e-15	down
TraesCS6B01G413200	1.52269	5.86922e-17	4.82861e-15	up
Wheat_14G_newGene_12672	9.961	5.87452e-17	4.82861e-15	up
Wheat_14G_newGene_20431	-9.95759	5.89497e-17	4.84035e-15	down
TraesCS1B01G292300	1.79496	6.5251e-17	5.34099e-15	up
TraesCS6B01G455300	3.88509	6.73383e-17	5.5061e-15	up
Wheat_14G_newGene_19092	-6.50712	6.82279e-17	5.57304e-15	down
Wheat_14G_newGene_23125	-4.18443	7.01762e-17	5.72027e-15	down
Wheat_14G_newGene_19086	-8.66749	7.07406e-17	5.7603e-15	down
Wheat_14G_newGene_23167	-10.0167	7.23235e-17	5.88309e-15	down
Wheat_14G_newGene_10564	10.0083	7.24539e-17	5.88759e-15	up
TraesCS5A01G190000	1.62345	7.54732e-17	6.1266e-15	up
TraesCS3B01G022000	9.9296	7.67492e-17	6.22374e-15	up
TraesCS4A01G319100	2.53751	7.7838e-17	6.30552e-15	up
TraesCS7A01G003600	-2.35111	7.80766e-17	6.31833e-15	down
TraesCS5D01G541900	-1.89485	7.87342e-17	6.36498e-15	down
TraesCS5D01G549500	-9.99393	7.94667e-17	6.41759e-15	down
Wheat_14G_newGene_23200	9.99284	8.33113e-17	6.72116e-15	up
TraesCS7A01G047500	9.99779	8.52643e-17	6.8655e-15	up
Wheat_14G_newGene_20305	10.0054	8.52754e-17	6.8655e-15	up
Wheat_14G_newGene_7447	10.0137	8.65704e-17	6.96262e-15	up
TraesCS2D01G577700	9.99277	9.01253e-17	7.24111e-15	up
Wheat_14G_newGene_23182	9.99047	9.13849e-17	7.33481e-15	up
TraesCS2B01G503400	1.1059	9.54453e-17	7.63728e-15	up
Wheat_14G_newGene_11366	4.83298	9.69131e-17	7.74683e-15	up
Wheat_14G_newGene_6297	3.2161	9.79909e-17	7.82502e-15	up
TraesCS7B01G469200	-7.22368	9.81594e-17	7.83051e-15	down
Wheat_14G_newGene_8571	9.88585	1.01041e-16	8.0522e-15	up
Wheat_14G_newGene_3854	9.97713	1.01279e-16	8.06298e-15	up
Wheat_14G_newGene_23164	7.2276	1.02217e-16	8.12944e-15	up
Wheat_14G_newGene_19494	3.71434	1.04867e-16	8.3285e-15	up
TraesCS3D01G039300	-2.0552	1.05566e-16	8.37032e-15	down
TraesCS6A01G062800	1.14749	1.10907e-16	8.78492e-15	up
TraesCS3A01G407700	1.29308	1.11342e-16	8.8105e-15	up
TraesCS4A01G405400	-1.09056	1.11666e-16	8.8272e-15	down
TraesCS3B01G034600	-1.73038	1.11893e-16	8.83632e-15	down
TraesCS1A01G408900	-3.11852	1.14635e-16	9.03468e-15	down
TraesCS3B01G054300	2.06862	1.16809e-16	9.18757e-15	up
TraesCS2A01G505700	-9.95797	1.17198e-16	9.20886e-15	down
Wheat_14G_newGene_2414	9.86589	1.18732e-16	9.32008e-15	up
Wheat_14G_newGene_20663	9.8699	1.21975e-16	9.55559e-15	up
Wheat_14G_newGene_8534	-4.99707	1.25278e-16	9.79476e-15	down
TraesCS1B01G417600	-9.85473	1.26141e-16	9.8524e-15	down
Wheat_14G_newGene_8503	9.85988	1.31805e-16	1.02846e-14	up
TraesCS4B01G392900	9.93203	1.33463e-16	1.04036e-14	up
TraesCS6D01G405700	-1.1616	1.35144e-16	1.05242e-14	down
TraesCS7A01G187400	-8.62269	1.39055e-16	1.08181e-14	down
Wheat_14G_newGene_19707	-3.21741	1.40849e-16	1.09468e-14	down
TraesCS4A01G388700	3.18298	1.44639e-16	1.12302e-14	up
Wheat_14G_newGene_9136	9.84083	1.45518e-16	1.12873e-14	up
TraesCS3B01G210800	-9.91814	1.46335e-16	1.13394e-14	down
Wheat_14G_newGene_9067	-9.92604	1.46803e-16	1.13645e-14	down
TraesCS6A01G062000	9.9159	1.48769e-16	1.15053e-14	up
Wheat_14G_newGene_7848	-9.91282	1.59915e-16	1.23551e-14	down
TraesCS2A01G496700	-9.90195	1.67465e-16	1.29258e-14	down
TraesCSU01G194300	-9.90198	1.71407e-16	1.32052e-14	down
Wheat_14G_newGene_16177	-9.82122	1.71422e-16	1.32052e-14	down
TraesCS3B01G552400	1.68334	1.71814e-16	1.32224e-14	up
Wheat_14G_newGene_23143	9.89671	1.7407e-16	1.33699e-14	up
Wheat_14G_newGene_3704	9.89693	1.74025e-16	1.33699e-14	up
TraesCS7A01G263100	1.12837	1.76289e-16	1.3527e-14	up
TraesCS6B01G169700	1.06285	1.7683e-16	1.35553e-14	up
TraesCS6A01G335900	-1.16122	1.90288e-16	1.45588e-14	down
Wheat_14G_newGene_23209	4.64675	1.90862e-16	1.45882e-14	up
Wheat_14G_newGene_1351	-9.805	1.9694e-16	1.50381e-14	down
Wheat_14G_newGene_15081	-9.88002	2.00486e-16	1.5294e-14	down
TraesCS6B01G167200	1.32358	2.00865e-16	1.53081e-14	up
TraesCS1D01G441100	9.87724	2.01295e-16	1.5326e-14	up
TraesCS4A01G441400	-3.59747	2.01746e-16	1.53454e-14	down
TraesCS7A01G285700	9.79592	2.07167e-16	1.57425e-14	up
TraesCS6B01G208600	9.79465	2.22239e-16	1.68715e-14	up
Wheat_14G_newGene_1490	9.87426	2.23959e-16	1.69857e-14	up
TraesCS5A01G203400	1.02748	2.26058e-16	1.71283e-14	up
Wheat_14G_newGene_2298	9.89723	2.29709e-16	1.73881e-14	up
TraesCS3D01G215600	-3.00062	2.3032e-16	1.74175e-14	down
Wheat_14G_newGene_3751	-9.87731	2.34991e-16	1.77537e-14	down
TraesCS3B01G504100	-9.85492	2.36208e-16	1.78285e-14	down
TraesCS7A01G426200	-9.77015	2.39134e-16	1.8032e-14	down
TraesCS3B01G506600	-9.77169	2.41744e-16	1.81939e-14	down
TraesCS1B01G373400	2.57318	2.49747e-16	1.87423e-14	up
Wheat_14G_newGene_12856	9.8463	2.5374e-16	1.90237e-14	up
Wheat_14G_newGene_23400	6.37488	2.55087e-16	1.91064e-14	up
Wheat_14G_newGene_2707	9.85184	2.55792e-16	1.9141e-14	up
TraesCS2A01G309000	5.50564	2.5962e-16	1.94089e-14	up
TraesCS1D01G443000	1.64963	2.77751e-16	2.07446e-14	up
TraesCS3A01G416300	-1.52663	2.84058e-16	2.11956e-14	down
TraesCS7B01G034200	-1.04992	2.96077e-16	2.20714e-14	down
TraesCS3B01G257500	-9.7854	3.01861e-16	2.24812e-14	down
Wheat_14G_newGene_1394	-9.82377	3.25461e-16	2.41929e-14	down
TraesCS5D01G566200	2.55836	3.26305e-16	2.42327e-14	up
TraesCS2A01G364900	-9.72993	3.29025e-16	2.44116e-14	down
Wheat_14G_newGene_3546	9.82025	3.29759e-16	2.4443e-14	up
Wheat_14G_newGene_18931	-2.24924	3.31796e-16	2.45707e-14	down
TraesCSU01G093400	1.00256	3.59499e-16	2.65722e-14	up
TraesCS4B01G397800	-2.00636	3.72468e-16	2.75048e-14	down
Wheat_14G_newGene_10499	-9.80341	3.9678e-16	2.92451e-14	down
Wheat_14G_newGene_14443	-9.78588	4.15279e-16	3.05512e-14	down
Wheat_14G_newGene_276	9.773	4.4814e-16	3.29379e-14	up
TraesCS7A01G041200	1.5793	4.51934e-16	3.31856e-14	up
TraesCS1D01G453700	9.77012	4.65235e-16	3.41304e-14	up
TraesCS4B01G387200	-6.3227	4.72752e-16	3.46495e-14	down
Wheat_14G_newGene_19523	9.67579	4.79865e-16	3.5138e-14	up
TraesCS4B01G253400	2.91014	5.21079e-16	3.81204e-14	up
TraesCS1D01G073000	-4.05741	5.31322e-16	3.87613e-14	down
TraesCS3B01G233400	-9.76223	5.31027e-16	3.87613e-14	down
Wheat_14G_newGene_8682	9.65253	5.80745e-16	4.22883e-14	up
TraesCS3B01G601600	1.71385	5.81993e-16	4.23398e-14	up
Wheat_14G_newGene_22972	-3.78745	5.89821e-16	4.28696e-14	down
Wheat_14G_newGene_12491	-9.73802	6.04103e-16	4.38671e-14	down
Wheat_14G_newGene_9035	1.42831	6.22645e-16	4.51717e-14	up
TraesCS7A01G047400	9.74238	6.27779e-16	4.55021e-14	up
Wheat_14G_newGene_23987	-9.73496	6.40947e-16	4.64137e-14	down
Wheat_14G_newGene_12480	-9.64244	6.46952e-16	4.67622e-14	down
Wheat_14G_newGene_21529	9.64064	6.46885e-16	4.67622e-14	up
TraesCS6B01G208500	8.44943	6.77574e-16	4.89306e-14	up
TraesCS1B01G333300	-1.33723	6.824e-16	4.92338e-14	down
Wheat_14G_newGene_19027	9.63203	7.09836e-16	5.11662e-14	up
Wheat_14G_newGene_3896	2.18634	7.19482e-16	5.1719e-14	up
Wheat_14G_newGene_1598	-9.72581	7.24713e-16	5.20474e-14	down
Wheat_14G_newGene_19466	-9.70726	7.33929e-16	5.26611e-14	down
Wheat_14G_newGene_3280	9.72747	7.6252e-16	5.46626e-14	up
Wheat_14G_newGene_25282	-9.71666	7.7618e-16	5.55911e-14	down
Wheat_14G_newGene_3278	9.6989	7.96226e-16	5.69748e-14	up
Wheat_14G_newGene_8420	9.60822	8.00417e-16	5.72225e-14	up
TraesCS1B01G351000	-9.70114	8.03583e-16	5.73966e-14	down
TraesCS2A01G416100	2.70072	8.71323e-16	6.21219e-14	up
Wheat_14G_newGene_594	-2.55247	8.89753e-16	6.33783e-14	down
TraesCS3B01G256900	-9.59319	8.95696e-16	6.37439e-14	down
Wheat_14G_newGene_19554	9.68319	8.98927e-16	6.39158e-14	up
TraesCS5D01G447800	-1.15026	9.37402e-16	6.64709e-14	down
Wheat_14G_newGene_19004	9.58552	9.50441e-16	6.72739e-14	up
TraesCS3A01G110100	-2.26	9.55398e-16	6.7503e-14	down
TraesCS5A01G398500	1.48651	9.758e-16	6.88825e-14	up
Wheat_14G_newGene_9140	9.67694	1.02902e-15	7.2574e-14	up
Wheat_14G_newGene_8910	-9.66311	1.03263e-15	7.27631e-14	down
TraesCS3B01G534900	-9.65991	1.05566e-15	7.42528e-14	down
Wheat_14G_newGene_21610	9.67989	1.06622e-15	7.49282e-14	up
TraesCS3B01G604100	-9.56356	1.14057e-15	7.99387e-14	down
TraesCS7B01G042700	-1.66036	1.18355e-15	8.27293e-14	down
Wheat_14G_newGene_12445	9.64753	1.21873e-15	8.5037e-14	up
Wheat_14G_newGene_19316	-8.34485	1.24295e-15	8.66503e-14	down
Wheat_14G_newGene_10515	-8.33812	1.24617e-15	8.67974e-14	down
Wheat_14G_newGene_22725	1.49307	1.25202e-15	8.71276e-14	up
TraesCS6B01G471700	1.88801	1.25774e-15	8.74479e-14	up
TraesCS5B01G444500	9.55017	1.28199e-15	8.89764e-14	up
TraesCS5A01G236700	1.82605	1.31546e-15	9.12186e-14	up
TraesCS6A01G013600	-1.6973	1.32326e-15	9.16787e-14	down
TraesCS3D01G402900	1.18955	1.33499e-15	9.24097e-14	up
Wheat_14G_newGene_1335	7.00078	1.33714e-15	9.24774e-14	up
Wheat_14G_newGene_12646	-9.54039	1.36336e-15	9.42077e-14	down
TraesCS3B01G181800	-6.99163	1.44554e-15	9.96233e-14	down
TraesCS7A01G491900	1.35685	1.44429e-15	9.96233e-14	up
TraesCS5B01G007100	1.462	1.47256e-15	1.01219e-13	up
Wheat_14G_newGene_12892	9.62788	1.48371e-15	1.01896e-13	up
Wheat_14G_newGene_3708	-9.61741	1.54357e-15	1.05914e-13	down
TraesCS1A01G379200	-9.63378	1.55775e-15	1.06794e-13	down
TraesCS5D01G562300	-1.32162	1.65376e-15	1.13277e-13	down
TraesCS7B01G251200	2.26273	1.66251e-15	1.13777e-13	up
Wheat_14G_newGene_3330	-9.60085	1.69701e-15	1.15936e-13	down
Wheat_14G_newGene_21792	-9.59754	1.72843e-15	1.1798e-13	down
TraesCS7A01G301100	-9.49853	1.76021e-15	1.20045e-13	down
Wheat_14G_newGene_555	9.50037	1.80356e-15	1.22894e-13	up
TraesCS7B01G232400	2.24395	2.06613e-15	1.40298e-13	up
TraesCS2B01G113400	1.4747	2.07307e-15	1.40648e-13	up
TraesCS7A01G016400	-1.13273	2.08811e-15	1.41546e-13	down
Wheat_14G_newGene_21584	-9.60441	2.13815e-15	1.44813e-13	down
Wheat_14G_newGene_3282	9.57004	2.1415e-15	1.44915e-13	up
TraesCS2A01G108100	1.63862	2.15152e-15	1.45468e-13	up
Wheat_14G_newGene_2182	-9.57035	2.1575e-15	1.45746e-13	down
TraesCS3A01G023800	-1.60439	2.1728e-15	1.46654e-13	down
Wheat_14G_newGene_1325	-9.60075	2.1792e-15	1.4696e-13	down
TraesCS6A01G057200	9.5631	2.23409e-15	1.50532e-13	up
TraesCS4B01G022700	4.04651	2.26844e-15	1.52715e-13	up
TraesCS4B01G156800	-9.57048	2.29882e-15	1.54628e-13	down
Wheat_14G_newGene_19406	4.53161	2.30443e-15	1.54872e-13	up
TraesCS7A01G340300	-5.37241	2.333e-15	1.56658e-13	down
Wheat_14G_newGene_8627	9.46263	2.33798e-15	1.56859e-13	up
TraesCS6D01G234200	1.0536	2.39853e-15	1.60783e-13	up
TraesCS4B01G303500	2.11943	2.74075e-15	1.83098e-13	up
TraesCS6B01G389700	-9.53587	2.79897e-15	1.86829e-13	down
Wheat_14G_newGene_8632	-9.53228	2.85565e-15	1.9045e-13	down
Wheat_14G_newGene_12505	9.43179	2.8721e-15	1.91385e-13	up
TraesCS5B01G426600	1.24273	2.9182e-15	1.94127e-13	up
TraesCS7B01G006800	9.5383	2.91695e-15	1.94127e-13	up
TraesCS6B01G157700	1.34357	2.92638e-15	1.94343e-13	up
Wheat_14G_newGene_4649	-9.43435	2.92639e-15	1.94343e-13	down
Wheat_14G_newGene_24392	9.52791	2.93265e-15	1.94594e-13	up
Wheat_14G_newGene_19111	-9.42868	2.99374e-15	1.9848e-13	down
TraesCS4A01G344300	6.9271	3.0769e-15	2.0382e-13	up
TraesCS6A01G035500	2.11736	3.09655e-15	2.04949e-13	up
Wheat_14G_newGene_8723	1.03327	3.1197e-15	2.06308e-13	up
TraesCS6B01G079600	1.69992	3.13184e-15	2.06936e-13	up
Wheat_14G_newGene_12680	9.52764	3.18194e-15	2.10069e-13	up
TraesCS6B01G451200	9.54959	3.25769e-15	2.1489e-13	up
TraesCS3B01G596400	-1.28748	3.27433e-15	2.15806e-13	down
TraesCS3B01G023600	-9.51467	3.30888e-15	2.179e-13	down
TraesCS3A01G043100	1.66296	3.32015e-15	2.18459e-13	up
TraesCS2A01G342900	-3.15091	3.34631e-15	2.19996e-13	down
Wheat_14G_newGene_12808	9.41427	3.42709e-15	2.25118e-13	up
TraesCS1B01G327600	-9.51472	3.55925e-15	2.33604e-13	down
Wheat_14G_newGene_21549	-8.2323	3.59296e-15	2.3562e-13	down
Wheat_14G_newGene_8883	-9.50033	3.64078e-15	2.38556e-13	down
TraesCS5B01G524200	-9.51105	3.70638e-15	2.42652e-13	down
TraesCS1D01G212400	-1.26738	3.92552e-15	2.56785e-13	down
TraesCS7A01G007500	-9.4013	4.04e-15	2.63833e-13	down
TraesCS3B01G209400	1.74067	4.04468e-15	2.6392e-13	up
TraesCS6A01G324200	-1.37785	4.05813e-15	2.64577e-13	down
TraesCS6B01G334700	-9.38339	4.072e-15	2.65261e-13	down
TraesCS4B01G181000	-1.19579	4.18732e-15	2.72418e-13	down
Wheat_14G_newGene_17893	6.91103	4.2054e-15	2.73271e-13	up
TraesCS3B01G017300	1.69354	4.24555e-15	2.75652e-13	up
Wheat_14G_newGene_19025	9.48098	4.28966e-15	2.78141e-13	up
Wheat_14G_newGene_9298	1.48448	4.29097e-15	2.78141e-13	up
TraesCS2A01G012100	9.48056	4.62889e-15	2.99303e-13	up
TraesCS2A01G568400	-9.52506	4.62512e-15	2.99303e-13	down
TraesCS5B01G202100	1.46405	4.64856e-15	3.00328e-13	up
TraesCS3D01G215500	-1.44561	4.65846e-15	3.00719e-13	down
TraesCS3A01G392800	1.32376	4.73364e-15	3.05071e-13	up
TraesCS3B01G104500	2.57094	4.75104e-15	3.05941e-13	up
TraesCS5A01G188100	1.19679	4.90262e-15	3.15443e-13	up
Wheat_14G_newGene_21392	-9.36316	4.94174e-15	3.177e-13	down
Wheat_14G_newGene_22747	2.7557	4.95148e-15	3.18066e-13	up
TraesCS5B01G417200	-5.70842	4.97054e-15	3.19029e-13	down
TraesCS4B01G178100	-1.3858	5.04437e-15	3.23503e-13	down
Wheat_14G_newGene_20480	-9.44921	5.2621e-15	3.36916e-13	down
Wheat_14G_newGene_9054	-4.75876	5.32227e-15	3.40491e-13	down
Wheat_14G_newGene_21840	-9.453	5.41607e-15	3.46209e-13	down
Wheat_14G_newGene_19322	-9.493	5.42453e-15	3.46468e-13	down
TraesCS3A01G523300	1.3074	5.64447e-15	3.60223e-13	up
TraesCS7A01G426600	-1.10746	5.76253e-15	3.67458e-13	down
TraesCS2A01G510400	-1.66172	5.77096e-15	3.67697e-13	down
TraesCS5B01G455200	6.14781	5.81361e-15	3.70114e-13	up
TraesCS2B01G063900	-1.23786	5.93664e-15	3.7764e-13	down
Wheat_14G_newGene_10360	8.15051	5.96196e-15	3.78944e-13	up
Wheat_14G_newGene_17148	9.39282	6.20583e-15	3.93489e-13	up
Wheat_14G_newGene_19671	9.45083	6.21338e-15	3.93649e-13	up
TraesCS3A01G376500	-9.44921	6.43339e-15	4.0726e-13	down
TraesCS6B01G232400	9.43206	6.47738e-15	4.09714e-13	up
Wheat_14G_newGene_21607	-9.42681	6.51434e-15	4.1172e-13	down
Wheat_14G_newGene_19264	-9.32628	6.58466e-15	4.15829e-13	down
Wheat_14G_newGene_10025	8.14038	6.72391e-15	4.24282e-13	up
TraesCS6B01G055800	-2.32949	6.83784e-15	4.30778e-13	down
TraesCS3B01G149600	-1.63148	6.89366e-15	4.33947e-13	down
Wheat_14G_newGene_22969	9.43594	7.02136e-15	4.41278e-13	up
Wheat_14G_newGene_21357	9.40923	7.33747e-15	4.60407e-13	up
TraesCS6D01G390800	-1.25883	7.41559e-15	4.64938e-13	down
TraesCS1D01G450900	9.40541	7.58893e-15	4.75046e-13	up
TraesCS3B01G190500	-1.62898	7.66865e-15	4.79654e-13	down
TraesCS2B01G507700	1.2901	7.90317e-15	4.93536e-13	up
TraesCS7A01G415300	-2.56826	8.09797e-15	5.05299e-13	down
TraesCS4B01G021000	9.2922	8.14235e-15	5.07665e-13	up
Wheat_14G_newGene_24692	6.83694	8.7976e-15	5.48083e-13	up
TraesCS5B01G534100	-9.41896	8.87794e-15	5.5265e-13	down
Wheat_14G_newGene_20656	-9.38847	8.93223e-15	5.55149e-13	down
TraesCS4B01G157000	-6.17652	9.00259e-15	5.59079e-13	down
TraesCS3B01G353000	1.4675	9.27328e-15	5.75434e-13	up
Wheat_14G_newGene_24679	-9.41164	9.32918e-15	5.78446e-13	down
Wheat_14G_newGene_22771	3.22192	9.35707e-15	5.79717e-13	up
TraesCS7B01G254500	9.27287	9.55835e-15	5.9172e-13	up
TraesCS6B01G005000	1.91954	9.58763e-15	5.93065e-13	up
Wheat_14G_newGene_10082	-9.26913	9.70117e-15	5.99616e-13	down
TraesCS4B01G212800	-9.38075	9.7884e-15	6.04532e-13	down
Wheat_14G_newGene_3782	-9.36894	9.85203e-15	6.07983e-13	down
TraesCS5D01G192700	1.48501	1.00141e-14	6.17501e-13	up
TraesCS5B01G426400	-1.24516	1.00574e-14	6.19684e-13	down
TraesCSU01G140000	9.37009	1.01219e-14	6.23168e-13	up
Wheat_14G_newGene_17421	-9.25603	1.01544e-14	6.24676e-13	down
Wheat_14G_newGene_21301	1.76269	1.02516e-14	6.30162e-13	up
TraesCS7D01G013200	-9.37692	1.05147e-14	6.45829e-13	down
Wheat_14G_newGene_3656	6.83269	1.05847e-14	6.49619e-13	up
Wheat_14G_newGene_13013	9.35795	1.06106e-14	6.50706e-13	up
TraesCS5B01G116100	1.30182	1.11635e-14	6.84077e-13	up
TraesCS2D01G378900	2.41133	1.12169e-14	6.86813e-13	up
TraesCS4B01G035600	2.50391	1.13119e-14	6.92091e-13	up
Wheat_14G_newGene_9100	1.81144	1.14905e-14	7.02468e-13	up
Wheat_14G_newGene_12405	9.24427	1.15131e-14	7.03301e-13	up
Wheat_14G_newGene_8616	-9.36519	1.19512e-14	7.29495e-13	down
TraesCS2A01G561600	-3.39271	1.21043e-14	7.38027e-13	down
TraesCS7B01G174500	-3.16188	1.21097e-14	7.38027e-13	down
Wheat_14G_newGene_8577	-9.34508	1.21363e-14	7.39071e-13	down
TraesCS6B01G451000	9.23973	1.22007e-14	7.42418e-13	up
Wheat_14G_newGene_7533	4.87925	1.22155e-14	7.42744e-13	up
Wheat_14G_newGene_10166	6.78985	1.31368e-14	7.96911e-13	up
TraesCS2B01G024300	1.35274	1.32377e-14	8.02408e-13	up
Wheat_14G_newGene_8720	-9.33705	1.34278e-14	8.13307e-13	down
TraesCS5B01G408600	1.45181	1.34426e-14	8.13573e-13	up
TraesCS7A01G045500	9.37788	1.37512e-14	8.31609e-13	up
TraesCS3B01G181300	1.5743	1.3828e-14	8.35611e-13	up
Wheat_14G_newGene_18976	-9.33724	1.38844e-14	8.38369e-13	down
TraesCS3D01G089100	1.06003	1.44905e-14	8.74299e-13	up
Wheat_14G_newGene_12981	9.32991	1.46214e-14	8.8152e-13	up
Wheat_14G_newGene_2337	6.94399	1.48035e-14	8.91809e-13	up
Wheat_14G_newGene_8520	-9.31698	1.4854e-14	8.94169e-13	down
Wheat_14G_newGene_14787	9.208	1.51111e-14	9.0825e-13	up
Wheat_14G_newGene_20762	9.20123	1.51075e-14	9.0825e-13	up
TraesCS6B01G167700	1.47575	1.51395e-14	9.09262e-13	up
Wheat_14G_newGene_21715	1.6016	1.52982e-14	9.1809e-13	up
TraesCS6B01G406800	-9.32108	1.56494e-14	9.38452e-13	down
TraesCS4B01G130000	8.03628	1.60031e-14	9.58929e-13	up
Wheat_14G_newGene_2485	-9.20507	1.63383e-14	9.77523e-13	down
TraesCS3B01G133900	1.10422	1.66834e-14	9.97406e-13	up
TraesCS1D01G442900	9.18512	1.69588e-14	1.0131e-12	up
Wheat_14G_newGene_3664	-9.19344	1.83219e-14	1.0937e-12	down
Wheat_14G_newGene_10006	-9.17524	1.8682e-14	1.11435e-12	down
TraesCS3A01G018100	-9.33699	1.88014e-14	1.12062e-12	down
TraesCS2A01G506300	-1.38372	1.92425e-14	1.14517e-12	down
Wheat_14G_newGene_10093	9.1736	2.02178e-14	1.2023e-12	up
TraesCS6D01G365100	-9.44154	2.06297e-14	1.22587e-12	down
Wheat_14G_newGene_12439	-9.17069	2.08127e-14	1.23487e-12	down
TraesCS3B01G342200	-9.2672	2.11203e-14	1.25218e-12	down
TraesCS6D01G397800	-1.2078	2.11922e-14	1.25549e-12	down
Wheat_14G_newGene_3364	9.26691	2.13762e-14	1.26543e-12	up
TraesCS6B01G472100	9.14508	2.27635e-14	1.34553e-12	up
Wheat_14G_newGene_8813	7.98566	2.40888e-14	1.42066e-12	up
TraesCS6B01G189700	2.89514	2.42939e-14	1.43168e-12	up
Wheat_14G_newGene_3380	-9.24161	2.52662e-14	1.48786e-12	down
TraesCS1B01G363600	4.75001	2.66849e-14	1.5667e-12	up
TraesCS6B01G152000	-1.02403	2.68725e-14	1.57536e-12	down
Wheat_14G_newGene_3302	-9.23301	2.69248e-14	1.57725e-12	down
Wheat_14G_newGene_8708	-9.23303	2.70603e-14	1.584e-12	down
Wheat_14G_newGene_22825	9.23233	2.91426e-14	1.70209e-12	up
Wheat_14G_newGene_21492	9.21921	3.0342e-14	1.77082e-12	up
Wheat_14G_newGene_18936	-9.25005	3.03806e-14	1.77176e-12	down
Wheat_14G_newGene_3338	-7.99182	3.18939e-14	1.85588e-12	down
Wheat_14G_newGene_18948	9.23204	3.31715e-14	1.92736e-12	up
TraesCS7A01G493500	-1.52224	3.39252e-14	1.96969e-12	down
Wheat_14G_newGene_19465	-9.20242	3.41937e-14	1.98382e-12	down
TraesCS2D01G090600	2.5467	3.43152e-14	1.98939e-12	up
Wheat_14G_newGene_8528	9.08942	3.55032e-14	2.05523e-12	up
Wheat_14G_newGene_20411	-1.08793	3.609e-14	2.08766e-12	down
Wheat_14G_newGene_16318	-9.07975	3.6738e-14	2.12358e-12	down
TraesCS5A01G238300	-1.57659	3.68871e-14	2.13063e-12	down
TraesCS2D01G174500	1.93272	3.74091e-14	2.15919e-12	up
Wheat_14G_newGene_12627	9.18804	3.80662e-14	2.19389e-12	up
Wheat_14G_newGene_8531	-9.07992	3.82014e-14	2.20007e-12	down
Wheat_14G_newGene_7577	-1.52058	3.82318e-14	2.20021e-12	down
Wheat_14G_newGene_5054	-9.09217	3.93865e-14	2.265e-12	down
Wheat_14G_newGene_22968	-1.4483	3.95382e-14	2.27206e-12	down
Wheat_14G_newGene_1614	-1.6168	4.00669e-14	2.30076e-12	down
TraesCS4A01G071700	-1.97149	4.0224e-14	2.30809e-12	down
Wheat_14G_newGene_10366	-9.17576	4.15089e-14	2.37834e-12	down
Wheat_14G_newGene_300	9.18833	4.20771e-14	2.40914e-12	up
Wheat_14G_newGene_18887	9.05652	4.38901e-14	2.51111e-12	up
TraesCS6D01G371300	-1.33899	4.6564e-14	2.65828e-12	down
Wheat_14G_newGene_19091	-9.18923	4.77858e-14	2.72605e-12	down
Wheat_14G_newGene_8956	-9.17137	4.80966e-14	2.74179e-12	down
TraesCS2A01G237100	-7.9193	4.84272e-14	2.75863e-12	down
TraesCS6B01G205100	-9.04493	4.89481e-14	2.78628e-12	down
Wheat_14G_newGene_13083	9.1656	4.90999e-14	2.79289e-12	up
TraesCS6B01G041900	1.3382	4.92046e-14	2.79683e-12	up
Wheat_14G_newGene_14578	9.04153	4.97848e-14	2.82775e-12	up
Wheat_14G_newGene_2418	6.67605	5.00514e-14	2.84084e-12	up
TraesCS1B01G286300	1.86139	5.25491e-14	2.9783e-12	up
TraesCS5A01G400900	7.91519	5.28182e-14	2.99139e-12	up
TraesCS3B01G552900	9.14696	5.30036e-14	2.99973e-12	up
Wheat_14G_newGene_6660	9.14679	5.31027e-14	3.00317e-12	up
TraesCS7B01G218400	9.05157	5.38231e-14	3.04172e-12	up
Wheat_14G_newGene_21398	9.14686	5.40185e-14	3.05057e-12	up
Wheat_14G_newGene_20458	-9.19831	5.48004e-14	3.0925e-12	down
TraesCS3B01G316600	2.00561	5.55033e-14	3.12992e-12	up
Wheat_14G_newGene_13090	9.13757	5.56464e-14	3.13573e-12	up
TraesCS4B01G055900	-1.22513	5.62208e-14	3.16356e-12	down
TraesCS5A01G279700	-1.36742	5.65939e-14	3.18227e-12	down
Wheat_14G_newGene_8692	-1.15318	5.67083e-14	3.18642e-12	down
TraesCS1A01G391300	-9.17569	5.89755e-14	3.30908e-12	down
Wheat_14G_newGene_1431	-9.01166	5.90693e-14	3.31197e-12	down
Wheat_14G_newGene_23265	9.00751	6.07247e-14	3.40236e-12	up
Wheat_14G_newGene_8889	9.13755	6.10047e-14	3.41561e-12	up
Wheat_14G_newGene_603	9.12839	6.16721e-14	3.45052e-12	up
TraesCS6B01G356800	2.4965	6.17242e-14	3.45097e-12	up
TraesCS5A01G050000	7.89142	6.63709e-14	3.70813e-12	up
TraesCS1B01G417200	-1.04915	6.66558e-14	3.7214e-12	down
TraesCS6D01G396500	-1.19333	6.80532e-14	3.79401e-12	down
TraesCS7A01G361500	-6.66378	6.81088e-14	3.79442e-12	down
TraesCS7D01G115000	5.17811	6.82041e-14	3.79703e-12	up
TraesCS3B01G181900	-1.15556	6.87573e-14	3.82512e-12	down
Wheat_14G_newGene_2711	8.98643	6.98191e-14	3.88144e-12	up
TraesCS2A01G508400	8.98637	7.0122e-14	3.89552e-12	up
TraesCS5B01G416900	-9.12064	7.03744e-14	3.90678e-12	down
Wheat_14G_newGene_8445	-8.98557	7.26523e-14	4.02754e-12	down
Wheat_14G_newGene_3301	-9.09724	7.41903e-14	4.1041e-12	down
TraesCS1B01G292900	1.83565	7.51359e-14	4.15348e-12	up
TraesCS1B01G469200	-1.03665	7.62947e-14	4.21457e-12	down
TraesCS2D01G075000	1.03594	7.68463e-14	4.24206e-12	up
TraesCS3B01G094900	3.22379	7.69244e-14	4.24338e-12	up
Wheat_14G_newGene_8582	-9.09716	7.77081e-14	4.2806e-12	down
Wheat_14G_newGene_13063	7.85086	7.93955e-14	4.37048e-12	up
TraesCS5B01G497000	1.65972	7.96853e-14	4.38336e-12	up
Wheat_14G_newGene_21758	9.10433	8.00797e-14	4.40197e-12	up
Wheat_14G_newGene_10169	8.96756	8.25911e-14	4.53051e-12	up
Wheat_14G_newGene_21380	9.08521	8.32665e-14	4.56436e-12	up
TraesCS7D01G042400	-2.23876	8.44388e-14	4.6254e-12	down
Wheat_14G_newGene_3261	9.08043	8.74535e-14	4.78053e-12	up
Wheat_14G_newGene_21361	-9.07819	8.75651e-14	4.7833e-12	down
Wheat_14G_newGene_2413	9.07566	8.90608e-14	4.85824e-12	up
TraesCSU01G207700	-3.7927	9.09787e-14	4.95597e-12	down
Wheat_14G_newGene_2161	-2.71729	9.13333e-14	4.97184e-12	down
Wheat_14G_newGene_22752	-9.07799	9.66876e-14	5.25966e-12	down
TraesCS3A01G416400	-1.76718	9.94662e-14	5.39958e-12	down
Wheat_14G_newGene_12341	-8.92646	1.04691e-13	5.67539e-12	down
TraesCS6A01G059600	1.67696	1.05421e-13	5.71098e-12	up
Wheat_14G_newGene_1358	-9.09716	1.05818e-13	5.72852e-12	down
Wheat_14G_newGene_20694	9.05101	1.06325e-13	5.75202e-12	up
TraesCS6D01G372800	2.54641	1.07696e-13	5.82219e-12	up
TraesCS3B01G042300	9.04609	1.10183e-13	5.95254e-12	up
Wheat_14G_newGene_19265	9.05104	1.13039e-13	6.10261e-12	up
TraesCS1B01G340000	-2.86442	1.1454e-13	6.1794e-12	down
TraesCS3B01G238300	-1.31179	1.16503e-13	6.28101e-12	down
TraesCS7A01G047200	3.64866	1.2101e-13	6.51952e-12	up
Wheat_14G_newGene_2530	9.03605	1.22975e-13	6.62083e-12	up
Wheat_14G_newGene_23136	8.9044	1.25282e-13	6.74043e-12	up
Wheat_14G_newGene_21651	8.89855	1.29959e-13	6.97771e-12	up
Wheat_14G_newGene_9037	8.89865	1.29914e-13	6.97771e-12	up
Wheat_14G_newGene_11681	9.04612	1.32718e-13	7.11611e-12	up
Wheat_14G_newGene_25380	-3.93291	1.33325e-13	7.14375e-12	down
TraesCS6A01G028800	-9.04879	1.36764e-13	7.32303e-12	down
Wheat_14G_newGene_308	9.01589	1.41426e-13	7.5675e-12	up
Wheat_14G_newGene_12862	9.02626	1.41865e-13	7.58579e-12	up
TraesCS6B01G437400	9.02084	1.42405e-13	7.6095e-12	up
Wheat_14G_newGene_19730	8.88151	1.45095e-13	7.74273e-12	up
Wheat_14G_newGene_21707	-7.78266	1.49486e-13	7.97161e-12	down
TraesCSU01G224700	3.05153	1.52259e-13	8.11395e-12	up
TraesCS6B01G204200	-8.98881	1.70876e-13	9.09374e-12	down
Wheat_14G_newGene_17427	4.78415	1.72558e-13	9.17701e-12	up
Wheat_14G_newGene_21867	-8.99912	1.77926e-13	9.45608e-12	down
TraesCS6B01G470500	8.98527	1.81146e-13	9.62073e-12	up
TraesCS6A01G063600	2.63703	1.89188e-13	1.00275e-11	up
TraesCS1B01G394400	1.06491	1.91216e-13	1.01282e-11	up
TraesCSU01G089400	9.01101	1.95851e-13	1.03596e-11	up
TraesCS1D01G454700	8.83511	2.00493e-13	1.05965e-11	up
TraesCS5D01G482700	-4.3274	2.00598e-13	1.05965e-11	down
Wheat_14G_newGene_2699	8.83812	2.0124e-13	1.06232e-11	up
TraesCS3A01G038200	1.03009	2.03342e-13	1.0727e-11	up
Wheat_14G_newGene_19706	-8.96816	2.03501e-13	1.07282e-11	down
Wheat_14G_newGene_18971	-8.97356	2.03998e-13	1.07471e-11	down
Wheat_14G_newGene_20385	-8.99377	2.04522e-13	1.07675e-11	down
Wheat_14G_newGene_9075	8.83205	2.06149e-13	1.08459e-11	up
TraesCS7A01G058300	2.34548	2.08387e-13	1.09563e-11	up
Wheat_14G_newGene_19042	8.95904	2.16252e-13	1.13546e-11	up
Wheat_14G_newGene_18172	8.81728	2.30005e-13	1.20606e-11	up
Wheat_14G_newGene_22569	-8.96826	2.31573e-13	1.21347e-11	down
TraesCS1B01G437400	8.95384	2.35325e-13	1.23231e-11	up
Wheat_14G_newGene_1407	-8.81523	2.3562e-13	1.23303e-11	down
TraesCS6B01G462700	1.96372	2.4434e-13	1.27696e-11	up
TraesCS7B01G259100	1.22735	2.54122e-13	1.3272e-11	up
Wheat_14G_newGene_8911	-8.93667	2.66459e-13	1.38978e-11	down
Wheat_14G_newGene_21713	-8.97854	2.73046e-13	1.42225e-11	down
Wheat_14G_newGene_8405	-8.9421	2.75045e-13	1.43171e-11	down
TraesCS6D01G387000	-7.7126	2.81532e-13	1.46451e-11	down
Wheat_14G_newGene_19688	8.78079	2.95645e-13	1.53487e-11	up
Wheat_14G_newGene_13021	8.91613	2.96391e-13	1.53772e-11	up
Wheat_14G_newGene_3715	-5.2077	3.00232e-13	1.55663e-11	down
Wheat_14G_newGene_12874	-8.91007	3.01006e-13	1.55961e-11	down
Wheat_14G_newGene_21598	4.43111	3.02984e-13	1.56882e-11	up
Wheat_14G_newGene_19352	8.92125	3.19235e-13	1.65188e-11	up
TraesCS7D01G004300	-1.88265	3.21226e-13	1.66108e-11	down
TraesCS1D01G370300	1.2649	3.22887e-13	1.66858e-11	up
TraesCS1A01G361200	-1.26228	3.33491e-13	1.72224e-11	down
TraesCS6D01G235200	1.50725	3.35045e-13	1.72913e-11	up
Wheat_14G_newGene_10017	-8.77001	3.51613e-13	1.80987e-11	down
Wheat_14G_newGene_9002	-8.90442	3.65756e-13	1.88021e-11	down
TraesCS7A01G530300	-8.93706	3.76493e-13	1.93413e-11	down
Wheat_14G_newGene_2181	8.91081	3.77301e-13	1.93702e-11	up
TraesCS6A01G171800	1.38456	3.78064e-13	1.93967e-11	up
TraesCS7A01G006300	-8.74557	3.84046e-13	1.96815e-11	down
Wheat_14G_newGene_19586	8.88848	3.84116e-13	1.96815e-11	up
Wheat_14G_newGene_12909	2.47951	3.8479e-13	1.97031e-11	up
TraesCS4B01G163800	-8.73929	3.87324e-13	1.9807e-11	down
TraesCS5B01G549000	-8.74246	3.87082e-13	1.9807e-11	down
Wheat_14G_newGene_8591	8.87741	3.88532e-13	1.98558e-11	up
Wheat_14G_newGene_10393	6.48395	4.01573e-13	2.04956e-11	up
TraesCS7A01G518100	4.39467	4.02006e-13	2.05044e-11	up
Wheat_14G_newGene_18150	-8.87172	4.03937e-13	2.05895e-11	down
Wheat_14G_newGene_21359	-8.88817	4.0785e-13	2.07755e-11	down
TraesCS6B01G364500	8.73727	4.13355e-13	2.10422e-11	up
TraesCS1A01G374400	-1.20087	4.18401e-13	2.12853e-11	down
TraesCS1D01G446300	6.48943	4.20012e-13	2.13396e-11	up
TraesCS4B01G321300	1.17175	4.24314e-13	2.15442e-11	up
Wheat_14G_newGene_20357	8.88264	4.273e-13	2.16818e-11	up
TraesCS1D01G452900	8.86609	4.29261e-13	2.17392e-11	up
Wheat_14G_newGene_18136	2.33046	4.28988e-13	2.17392e-11	up
Wheat_14G_newGene_25464	-8.9098	4.29061e-13	2.17392e-11	down
Wheat_14G_newGene_14786	8.8718	4.34183e-13	2.19742e-11	up
TraesCS4B01G323400	1.12233	4.52093e-13	2.28512e-11	up
Wheat_14G_newGene_3499	8.87717	4.57906e-13	2.31301e-11	up
Wheat_14G_newGene_12483	-8.8493	4.67176e-13	2.35832e-11	down
Wheat_14G_newGene_8412	8.7148	4.68849e-13	2.36525e-11	up
Wheat_14G_newGene_1611	-8.87189	4.75846e-13	2.39746e-11	down
TraesCS6B01G076300	1.8004	4.82671e-13	2.42717e-11	up
TraesCS7A01G078900	-7.6246	4.82551e-13	2.42717e-11	down
Wheat_14G_newGene_25426	-8.84938	4.82261e-13	2.42717e-11	down
TraesCS6D01G091700	-8.94228	4.96519e-13	2.49449e-11	down
TraesCS7B01G260300	-8.84375	4.96693e-13	2.49449e-11	down
Wheat_14G_newGene_3317	8.84889	5.04114e-13	2.53014e-11	up
TraesCS1B01G418000	-7.65677	5.10542e-13	2.56077e-11	down
Wheat_14G_newGene_23152	8.70211	5.15681e-13	2.58489e-11	up
Wheat_14G_newGene_9138	8.83761	5.20235e-13	2.60606e-11	up
TraesCS4D01G272100	1.00668	5.22679e-13	2.61663e-11	up
Wheat_14G_newGene_19383	8.70212	5.23451e-13	2.61882e-11	up
TraesCS3D01G002000	-3.09704	5.24565e-13	2.62273e-11	down
TraesCS7B01G180600	-8.6948	5.33604e-13	2.66622e-11	down
Wheat_14G_newGene_11669	-8.83239	5.4381e-13	2.71549e-11	down
Wheat_14G_newGene_19390	2.76608	5.46389e-13	2.72663e-11	up
Wheat_14G_newGene_12809	-8.8381	5.51305e-13	2.74942e-11	down
TraesCS1B01G301900	-8.8322	5.577e-13	2.77954e-11	down
TraesCS1D01G117900	1.0484	5.60832e-13	2.79338e-11	up
Wheat_14G_newGene_2491	8.85525	5.86414e-13	2.91894e-11	up
TraesCS3B01G353800	1.06657	6.03216e-13	2.99878e-11	up
TraesCS6B01G260800	-1.45542	6.079e-13	3.02015e-11	down
Wheat_14G_newGene_21458	8.88311	6.161e-13	3.05895e-11	up
Wheat_14G_newGene_12709	-8.82098	6.1966e-13	3.07468e-11	down
TraesCS5A01G047700	2.07236	6.20279e-13	3.07581e-11	up
Wheat_14G_newGene_19221	1.9569	6.22908e-13	3.08689e-11	up
Wheat_14G_newGene_20410	-8.67208	6.26912e-13	3.10477e-11	down
Wheat_14G_newGene_597	-8.80925	6.36918e-13	3.15234e-11	down
TraesCS3B01G023400	4.41589	6.38961e-13	3.16046e-11	up
TraesCS4A01G430100	-8.86046	6.40845e-13	3.16778e-11	down
TraesCS1A01G427200	-1.34091	6.82919e-13	3.3694e-11	down
TraesCS6B01G034500	-8.84351	6.87708e-13	3.39089e-11	down
Wheat_14G_newGene_10394	-8.79762	6.94944e-13	3.42442e-11	down
TraesCS3A01G428700	-1.72429	7.02426e-13	3.45542e-11	down
TraesCS4A01G359000	-8.80343	7.02555e-13	3.45542e-11	down
Wheat_14G_newGene_19448	8.80297	7.02425e-13	3.45542e-11	up
Wheat_14G_newGene_17444	-8.79181	7.12603e-13	3.50264e-11	down
Wheat_14G_newGene_18157	8.79668	7.18823e-13	3.531e-11	up
TraesCS1A01G372700	3.42429	7.20136e-13	3.53524e-11	up
Wheat_14G_newGene_19292	1.25429	7.34381e-13	3.60292e-11	up
TraesCS4D01G030500	-3.04007	7.37224e-13	3.61461e-11	down
Wheat_14G_newGene_9155	8.7912	7.79094e-13	3.81751e-11	up
TraesCSU01G024200	2.32471	7.83058e-13	3.83454e-11	up
Wheat_14G_newGene_8831	1.84374	8.36856e-13	4.09288e-11	up
Wheat_14G_newGene_19016	-8.7682	8.39672e-13	4.10409e-11	down
Wheat_14G_newGene_8422	8.77885	8.43386e-13	4.11968e-11	up
TraesCS3A01G000900	3.41443	8.47829e-13	4.13881e-11	up
TraesCS3D01G165300	1.8572	8.64086e-13	4.21555e-11	up
Wheat_14G_newGene_9006	8.76687	8.7864e-13	4.28389e-11	up
TraesCS6B01G458300	8.62191	8.81696e-13	4.29612e-11	up
TraesCS1A01G434100	-8.79195	8.90167e-13	4.3347e-11	down
TraesCS2D01G017800	1.56385	9.1661e-13	4.45794e-11	up
Wheat_14G_newGene_19424	-8.77394	9.55687e-13	4.64224e-11	down
TraesCS2D01G462500	-1.8252	1.00579e-12	4.87958e-11	down
Wheat_14G_newGene_12877	-8.74418	1.00875e-12	4.89092e-11	down
Wheat_14G_newGene_1403	8.77861	1.01449e-12	4.91571e-11	up
TraesCS3B01G348700	-8.60849	1.01616e-12	4.92078e-11	down
TraesCS1B01G292000	1.06523	1.03002e-12	4.98481e-11	up
Wheat_14G_newGene_3705	-8.78592	1.03276e-12	4.99501e-11	down
Wheat_14G_newGene_15994	8.91665	1.03489e-12	5.00218e-11	up
Wheat_14G_newGene_323	4.27177	1.03552e-12	5.00218e-11	up
Wheat_14G_newGene_2614	8.60125	1.04372e-12	5.03866e-11	up
TraesCS1D01G341200	-2.08595	1.05872e-12	5.10168e-11	down
Wheat_14G_newGene_19462	-8.74403	1.06814e-12	5.14392e-11	down
Wheat_14G_newGene_21253	3.71636	1.08446e-12	5.21609e-11	up
TraesCS3A01G233200	-8.75004	1.09527e-12	5.26166e-11	down
Wheat_14G_newGene_8533	-8.79736	1.12532e-12	5.40269e-11	down
Wheat_14G_newGene_9086	-8.75602	1.15876e-12	5.54969e-11	down
Wheat_14G_newGene_19405	1.26557	1.21512e-12	5.80898e-11	up
TraesCS6B01G437200	8.58409	1.22761e-12	5.86512e-11	up
Wheat_14G_newGene_20832	-8.71354	1.25393e-12	5.9872e-11	down
Wheat_14G_newGene_8930	1.6719	1.26284e-12	6.02611e-11	up
TraesCS7A01G336400	-1.03935	1.26764e-12	6.038e-11	down
TraesCS1A01G414900	-8.56698	1.28444e-12	6.11058e-11	down
Wheat_14G_newGene_7496	-8.57416	1.2905e-12	6.13569e-11	down
Wheat_14G_newGene_2391	8.71805	1.29428e-12	6.14994e-11	up
TraesCS1D01G314400	2.37651	1.29833e-12	6.16545e-11	up
TraesCS2B01G123500	3.67146	1.30161e-12	6.17524e-11	up
Wheat_14G_newGene_1339	8.7181	1.30196e-12	6.17524e-11	up
Wheat_14G_newGene_19103	8.56972	1.37252e-12	6.50202e-11	up
Wheat_14G_newGene_2240	8.56247	1.41167e-12	6.67941e-11	up
TraesCS6B01G198200	3.29454	1.41277e-12	6.68063e-11	up
TraesCS5B01G506400	-8.71335	1.43098e-12	6.7586e-11	down
Wheat_14G_newGene_22711	8.71143	1.43187e-12	6.75873e-11	up
TraesCS7A01G271300	-8.73204	1.45448e-12	6.85717e-11	down
Wheat_14G_newGene_20416	8.55161	1.48893e-12	7.01117e-11	up
TraesCS3B01G210700	-8.7011	1.52573e-12	7.17586e-11	down
Wheat_14G_newGene_23262	8.69263	1.52516e-12	7.17586e-11	up
Wheat_14G_newGene_2407	8.56233	1.53853e-12	7.23171e-11	up
TraesCS7A01G270700	-1.83025	1.54829e-12	7.27324e-11	down
TraesCS5A01G195700	1.58665	1.58028e-12	7.41021e-11	up
TraesCS4B01G163500	-7.47547	1.59218e-12	7.46159e-11	down
TraesCS1B01G196600	-1.25691	1.60411e-12	7.51297e-11	down
Wheat_14G_newGene_1619	-8.68843	1.61886e-12	7.57757e-11	down
Wheat_14G_newGene_5414	-8.74382	1.62936e-12	7.62215e-11	down
Wheat_14G_newGene_15963	8.68634	1.64786e-12	7.70413e-11	up
Wheat_14G_newGene_19359	8.68602	1.66683e-12	7.78815e-11	up
Wheat_14G_newGene_2374	5.76294	1.72983e-12	8.07773e-11	up
Wheat_14G_newGene_21768	-8.53152	1.76054e-12	8.21622e-11	down
TraesCS5B01G440700	1.51422	1.7838e-12	8.31985e-11	up
Wheat_14G_newGene_20407	-8.66957	1.78885e-12	8.33842e-11	down
Wheat_14G_newGene_19501	-8.74444	1.79841e-12	8.37803e-11	down
Wheat_14G_newGene_3268	8.74249	1.80807e-12	8.41802e-11	up
TraesCS3B01G135300	1.69562	1.8315e-12	8.52205e-11	up
Wheat_14G_newGene_21441	-8.66939	1.86929e-12	8.69274e-11	down
Wheat_14G_newGene_19040	-8.69464	1.89301e-12	8.79264e-11	down
TraesCS6D01G401700	-1.01144	1.93392e-12	8.96676e-11	down
TraesCS7A01G417300	-1.30565	1.96451e-12	9.09782e-11	down
TraesCS7B01G237100	1.44005	2.00365e-12	9.26815e-11	up
TraesCS3B01G017800	5.25649	2.00797e-12	9.28266e-11	up
TraesCS6B01G225200	1.41136	2.01157e-12	9.29383e-11	up
TraesCS1D01G446200	8.49684	2.02605e-12	9.34973e-11	up
TraesCS5B01G408000	1.7836	2.02534e-12	9.34973e-11	up
Wheat_14G_newGene_21268	7.47235	2.0588e-12	9.4897e-11	up
Wheat_14G_newGene_10279	-8.66952	2.06976e-12	9.53462e-11	down
Wheat_14G_newGene_9003	8.66672	2.13245e-12	9.80613e-11	up
Wheat_14G_newGene_9132	2.05482	2.16081e-12	9.93073e-11	up
TraesCSU01G099200	-8.65678	2.17425e-12	9.98667e-11	down
TraesCS6B01G355700	-1.22733	2.18126e-12	1.0013e-10	down
TraesCS2A01G251600	1.58842	2.27344e-12	1.04118e-10	up
Wheat_14G_newGene_3765	-8.63713	2.27209e-12	1.04118e-10	down
Wheat_14G_newGene_8991	8.64753	2.2732e-12	1.04118e-10	up
TraesCS1D01G365100	-3.37268	2.29823e-12	1.0513e-10	down
Wheat_14G_newGene_9110	8.47805	2.29805e-12	1.0513e-10	up
Wheat_14G_newGene_19686	8.48531	2.32822e-12	1.06441e-10	up
Wheat_14G_newGene_1507	2.02147	2.36822e-12	1.08206e-10	up
TraesCS4D01G333900	-5.2467	2.3852e-12	1.08919e-10	down
Wheat_14G_newGene_3712	8.48916	2.43047e-12	1.10857e-10	up
Wheat_14G_newGene_21401	8.6275	2.43716e-12	1.11097e-10	up
TraesCS5D01G414200	2.19353	2.48224e-12	1.13087e-10	up
Wheat_14G_newGene_22806	8.4705	2.51798e-12	1.14582e-10	up
TraesCS3A01G528600	1.43513	2.52914e-12	1.15023e-10	up
Wheat_14G_newGene_8435	-3.33494	2.5419e-12	1.15537e-10	down
TraesCS6B01G024500	1.63809	2.55975e-12	1.1628e-10	up
TraesCS7B01G320100	1.06602	2.62304e-12	1.19086e-10	up
Wheat_14G_newGene_7535	-8.61092	2.68669e-12	1.21906e-10	down
Wheat_14G_newGene_20858	-1.00275	2.69735e-12	1.22319e-10	down
Wheat_14G_newGene_7787	-8.61079	2.70965e-12	1.22806e-10	down
TraesCS6B01G004400	2.85211	2.77139e-12	1.25531e-10	up
TraesCS1B01G398400	8.61417	2.85819e-12	1.29314e-10	up
Wheat_14G_newGene_10419	8.60085	2.92094e-12	1.32077e-10	up
TraesCS1A01G420100	1.77248	2.92762e-12	1.32302e-10	up
TraesCS6B01G454500	8.61395	2.93709e-12	1.32654e-10	up
TraesCS3B01G589800	-1.30212	2.99552e-12	1.35215e-10	down
TraesCS6B01G455400	8.45124	3.05529e-12	1.37834e-10	up
Wheat_14G_newGene_20555	-8.442	3.12846e-12	1.40973e-10	down
Wheat_14G_newGene_12563	8.5872	3.15443e-12	1.42061e-10	up
TraesCS4B01G332700	1.43799	3.16366e-12	1.42395e-10	up
TraesCS7A01G119100	8.58727	3.16547e-12	1.42395e-10	up
Wheat_14G_newGene_12623	8.58719	3.17508e-12	1.42746e-10	up
TraesCS3B01G127400	1.22287	3.24313e-12	1.45722e-10	up
Wheat_14G_newGene_8600	-8.61105	3.28403e-12	1.47391e-10	down
Wheat_14G_newGene_7193	-8.61068	3.30394e-12	1.482e-10	down
TraesCS2B01G066100	2.41414	3.32073e-12	1.48868e-10	up
Wheat_14G_newGene_9046	-8.6109	3.34392e-12	1.49736e-10	down
Wheat_14G_newGene_19039	-8.57725	3.39525e-12	1.51948e-10	down
TraesCS5A01G554600	-1.12858	3.51686e-12	1.57301e-10	down
Wheat_14G_newGene_20365	8.6078	3.52651e-12	1.57643e-10	up
Wheat_14G_newGene_11670	-8.42682	3.53105e-12	1.57756e-10	down
TraesCS6B01G470700	8.57352	3.55213e-12	1.58607e-10	up
Wheat_14G_newGene_21532	-8.57048	3.57879e-12	1.59707e-10	down
TraesCS3B01G439900	1.18882	3.64162e-12	1.62418e-10	up
Wheat_14G_newGene_8846	-8.57046	3.71487e-12	1.65497e-10	down
Wheat_14G_newGene_20848	8.5734	3.71805e-12	1.65545e-10	up
Wheat_14G_newGene_20701	-8.57707	3.83208e-12	1.70525e-10	down
TraesCS3B01G345800	-2.12528	3.89943e-12	1.73402e-10	down
TraesCS5B01G500600	-5.64952	3.90113e-12	1.73402e-10	down
Wheat_14G_newGene_12654	8.55955	3.92622e-12	1.74418e-10	up
TraesCS2D01G422000	1.1415	4.00964e-12	1.77995e-10	up
Wheat_14G_newGene_17426	-8.5704	4.01127e-12	1.77995e-10	down
Wheat_14G_newGene_25409	8.39215	4.08364e-12	1.81104e-10	up
Wheat_14G_newGene_10148	1.20081	4.24235e-12	1.8793e-10	up
TraesCS3A01G001100	-8.56344	4.33024e-12	1.91715e-10	down
Wheat_14G_newGene_19144	8.55925	4.39192e-12	1.94227e-10	up
TraesCS7A01G462400	-8.38726	4.54775e-12	2.00779e-10	down
TraesCS1D01G381200	2.3343	4.58769e-12	2.02428e-10	up
Wheat_14G_newGene_19413	-1.58376	4.59897e-12	2.02812e-10	down
TraesCS5A01G364200	-1.33706	4.61745e-12	2.03512e-10	down
TraesCS5B01G007200	1.30214	4.6323e-12	2.04053e-10	up
TraesCS7A01G438000	-1.57915	4.74559e-12	2.08926e-10	down
TraesCS7A01G476300	-3.67765	4.75486e-12	2.09216e-10	down
TraesCS6B01G142600	8.5314	4.7712e-12	2.09818e-10	up
Wheat_14G_newGene_21681	8.56635	4.86991e-12	2.13799e-10	up
TraesCS6A01G023000	-8.52885	4.96843e-12	2.17759e-10	down
Wheat_14G_newGene_12852	-8.52881	4.96799e-12	2.17759e-10	down
Wheat_14G_newGene_23196	8.41228	4.98804e-12	2.18497e-10	up
TraesCS7A01G090200	-1.85734	5.06258e-12	2.21638e-10	down
TraesCS5D01G363300	1.36363	5.17376e-12	2.26379e-10	up
TraesCS1B01G292800	-1.86168	5.2838e-12	2.30935e-10	down
TraesCS7A01G441300	3.74808	5.35474e-12	2.33647e-10	up
TraesCS6B01G011800	8.35936	5.68375e-12	2.47453e-10	up
TraesCS3B01G145400	2.02713	5.73073e-12	2.4936e-10	up
Wheat_14G_newGene_13027	-8.50764	5.86603e-12	2.54964e-10	down
Wheat_14G_newGene_5	-8.53576	5.91842e-12	2.57099e-10	down
TraesCS2B01G424300	1.04092	6.02602e-12	2.61484e-10	up
Wheat_14G_newGene_615	-3.67595	6.04093e-12	2.61986e-10	down
Wheat_14G_newGene_22700	-8.51453	6.20951e-12	2.69149e-10	down
Wheat_14G_newGene_20453	-7.31809	6.2786e-12	2.71843e-10	down
Wheat_14G_newGene_20689	8.50995	6.37308e-12	2.7563e-10	up
TraesCSU01G219500	-8.50041	6.54304e-12	2.82669e-10	down
Wheat_14G_newGene_21248	-8.32213	6.60285e-12	2.85096e-10	down
Wheat_14G_newGene_19449	8.53184	6.64142e-12	2.86603e-10	up
TraesCS7A01G175400	1.2721	6.65445e-12	2.87008e-10	up
Wheat_14G_newGene_24368	-8.52903	6.66273e-12	2.87207e-10	down
Wheat_14G_newGene_22824	8.32217	6.71004e-12	2.89088e-10	up
TraesCS3B01G229800	1.28761	6.86587e-12	2.95639e-10	up
TraesCS6A01G092000	-8.47865	6.90489e-12	2.97156e-10	down
TraesCS1D01G445200	1.28417	7.06333e-12	3.03808e-10	up
TraesCSU01G160900	-8.47859	7.30497e-12	3.13858e-10	down
TraesCS6A01G351000	-1.35709	7.32134e-12	3.14389e-10	down
TraesCS1B01G422900	-7.2907	7.40525e-12	3.17645e-10	down
Wheat_14G_newGene_7203	8.31396	7.54024e-12	3.23258e-10	up
Wheat_14G_newGene_10448	8.29663	7.70142e-12	3.29808e-10	up
TraesCSU01G099900	-8.47877	7.73082e-12	3.30887e-10	down
TraesCS7D01G543800	1.04073	7.84579e-12	3.35624e-10	up
TraesCS4B01G365300	-8.48574	7.86039e-12	3.36066e-10	down
TraesCS3B01G021400	-8.50043	7.99836e-12	3.41592e-10	down
TraesCSU01G149300	-8.46393	7.9942e-12	3.41592e-10	down
Wheat_14G_newGene_19283	8.45856	8.00435e-12	3.41662e-10	up
TraesCS3A01G179500	1.0434	8.17235e-12	3.48455e-10	up
Wheat_14G_newGene_6187	-3.96656	8.26228e-12	3.52098e-10	down
Wheat_14G_newGene_13079	-8.45673	8.50599e-12	3.62287e-10	down
TraesCS6B01G301500	1.05418	8.6114e-12	3.66578e-10	up
Wheat_14G_newGene_19000	-8.45658	8.62284e-12	3.66866e-10	down
Wheat_14G_newGene_20709	-8.44914	8.64902e-12	3.6778e-10	down
TraesCS7B01G010000	-8.28406	8.77907e-12	3.72705e-10	down
TraesCS1B01G169500	-1.17217	8.80086e-12	3.73427e-10	down
Wheat_14G_newGene_8436	-8.46396	8.99309e-12	3.81378e-10	down
TraesCS2A01G227600	-8.45661	9.07419e-12	3.84609e-10	down
Wheat_14G_newGene_19238	-8.44909	9.13078e-12	3.86591e-10	down
Wheat_14G_newGene_9083	8.45088	9.32637e-12	3.94659e-10	up
Wheat_14G_newGene_3801	8.45115	9.52419e-12	4.02596e-10	up
TraesCS4B01G326300	-8.67614	9.68349e-12	4.08889e-10	down
TraesCS7A01G420200	8.29716	9.88317e-12	4.16872e-10	up
TraesCS6D01G004500	-1.46369	9.99656e-12	4.21429e-10	down
Wheat_14G_newGene_3322	-8.51429	1.00287e-11	4.22559e-10	down
TraesCSU01G092300	1.2972	1.00575e-11	4.23542e-10	up
Wheat_14G_newGene_10264	8.25738	1.01061e-11	4.25362e-10	up
Wheat_14G_newGene_14561	-8.25814	1.01203e-11	4.2573e-10	down
Wheat_14G_newGene_13082	-8.42669	1.03358e-11	4.3433e-10	down
TraesCS1A01G014600	8.42856	1.03571e-11	4.34994e-10	up
Wheat_14G_newGene_21717	8.43571	1.03694e-11	4.35275e-10	up
Wheat_14G_newGene_2180	1.16644	1.0411e-11	4.36789e-10	up
Wheat_14G_newGene_20551	8.4286	1.04307e-11	4.37382e-10	up
Wheat_14G_newGene_18951	-8.4417	1.0736e-11	4.49944e-10	down
Wheat_14G_newGene_20547	-8.44938	1.10984e-11	4.64883e-10	down
Wheat_14G_newGene_9952	-8.41162	1.11455e-11	4.66606e-10	down
TraesCS6B01G227800	1.41694	1.12618e-11	4.71226e-10	up
TraesCS1B01G170500	-3.14223	1.13245e-11	4.73595e-10	down
TraesCS6B01G030900	-8.60372	1.13503e-11	4.74423e-10	down
TraesCS4A01G006200	-1.13907	1.18932e-11	4.96587e-10	down
Wheat_14G_newGene_2416	8.24418	1.20319e-11	5.02109e-10	up
TraesCS6B01G314700	-1.58131	1.21564e-11	5.07034e-10	down
TraesCS3B01G357800	-1.24238	1.23923e-11	5.16327e-10	down
TraesCS7A01G069600	-8.22733	1.25132e-11	5.21089e-10	down
TraesCS7A01G002900	-1.47389	1.25964e-11	5.24275e-10	down
Wheat_14G_newGene_20530	1.2606	1.26066e-11	5.2442e-10	up
TraesCS1D01G442100	8.27126	1.27372e-11	5.29573e-10	up
Wheat_14G_newGene_22748	8.39728	1.29431e-11	5.37846e-10	up
TraesCS5B01G471500	1.07846	1.30787e-11	5.42908e-10	up
TraesCS1D01G442300	8.38965	1.31914e-11	5.47298e-10	up
TraesCS1B01G472800	-1.20356	1.33334e-11	5.52896e-10	down
TraesCS4B01G162100	-7.20102	1.33506e-11	5.53318e-10	down
TraesCS4B01G226500	1.33195	1.3509e-11	5.59586e-10	up
Wheat_14G_newGene_8453	-8.20947	1.3637e-11	5.64292e-10	down
Wheat_14G_newGene_1654	-8.38836	1.3673e-11	5.65485e-10	down
Wheat_14G_newGene_2183	-8.38846	1.3716e-11	5.66963e-10	down
TraesCS6B01G456400	1.70874	1.44157e-11	5.95572e-10	up
Wheat_14G_newGene_12849	-8.37289	1.4537e-11	5.99658e-10	down
Wheat_14G_newGene_2184	2.73942	1.45375e-11	5.99658e-10	up
TraesCS3B01G038700	1.16446	1.45959e-11	6.01436e-10	up
Wheat_14G_newGene_21562	8.38164	1.52152e-11	6.26627e-10	up
Wheat_14G_newGene_25425	-8.38062	1.53107e-11	6.30228e-10	down
TraesCS6B01G082000	-4.36666	1.55368e-11	6.3853e-10	down
TraesCS6A01G060200	2.3202	1.5694e-11	6.44651e-10	up
Wheat_14G_newGene_25271	-8.19596	1.57049e-11	6.44764e-10	down
Wheat_14G_newGene_19072	1.52861	1.58794e-11	6.51587e-10	up
TraesCS7B01G084600	-1.47542	1.58934e-11	6.51821e-10	down
Wheat_14G_newGene_19117	-3.12373	1.59343e-11	6.53157e-10	down
Wheat_14G_newGene_3451	8.18989	1.60341e-11	6.56904e-10	up
Wheat_14G_newGene_8960	8.39702	1.63862e-11	6.70628e-10	up
TraesCS1A01G303100	-2.24329	1.64141e-11	6.7142e-10	down
TraesCS5A01G047400	-8.35709	1.65517e-11	6.76699e-10	down
TraesCS6A01G055600	7.19301	1.67729e-11	6.85386e-10	up
Wheat_14G_newGene_8446	8.18515	1.71206e-11	6.99227e-10	up
TraesCS6B01G461200	5.11259	1.72829e-11	7.05235e-10	up
Wheat_14G_newGene_7778	-8.35704	1.72857e-11	7.05235e-10	down
Wheat_14G_newGene_16334	-8.3491	1.75238e-11	7.14207e-10	down
TraesCS4B01G220200	1.83966	1.77079e-11	7.20961e-10	up
Wheat_14G_newGene_2190	8.17589	1.79741e-11	7.31043e-10	up
TraesCS2A01G303000	-8.39655	1.83858e-11	7.47401e-10	down
Wheat_14G_newGene_7773	-8.35729	1.84727e-11	7.50544e-10	down
Wheat_14G_newGene_9066	8.37339	1.86217e-11	7.56205e-10	up
Wheat_14G_newGene_25430	-8.33317	1.94713e-11	7.89889e-10	down
Wheat_14G_newGene_12570	8.34213	1.96073e-11	7.94996e-10	up
TraesCS6B01G467000	8.3338	2.00887e-11	8.13674e-10	up
Wheat_14G_newGene_7540	-8.3493	2.02625e-11	8.19871e-10	down
TraesCS6B01G447700	8.32558	2.05138e-11	8.29183e-10	up
TraesCS3D01G265400	-3.53622	2.05267e-11	8.29276e-10	down
TraesCS6B01G002800	8.41996	2.06366e-11	8.33287e-10	up
Wheat_14G_newGene_19190	1.72341	2.06797e-11	8.34598e-10	up
TraesCS6D01G388100	-1.12053	2.07739e-11	8.37969e-10	down
Wheat_14G_newGene_3744	8.38116	2.08994e-11	8.42167e-10	up
Wheat_14G_newGene_21312	-8.14491	2.11722e-11	8.52721e-10	down
Wheat_14G_newGene_8997	8.15205	2.16406e-11	8.71139e-10	up
TraesCS6B01G169200	1.62608	2.1915e-11	8.81734e-10	up
TraesCS2D01G528500	3.90705	2.21234e-11	8.89661e-10	up
Wheat_14G_newGene_572	-8.31689	2.24496e-11	9.02318e-10	down
Wheat_14G_newGene_15987	-8.32494	2.25173e-11	9.04574e-10	down
TraesCS6B01G367900	-1.62713	2.26871e-11	9.10932e-10	down
TraesCS1B01G472100	-1.05916	2.2921e-11	9.19851e-10	down
Wheat_14G_newGene_1633	-8.30881	2.30639e-11	9.25114e-10	down
TraesCS6D01G403400	-1.04449	2.33706e-11	9.3646e-10	down
TraesCSU01G079500	-1.77397	2.33835e-11	9.36497e-10	down
TraesCS7D01G022100	-8.32516	2.3584e-11	9.43566e-10	down
Wheat_14G_newGene_3258	-4.07021	2.37004e-11	9.4774e-10	down
TraesCS1B01G193800	-1.30668	2.40345e-11	9.60419e-10	down
Wheat_14G_newGene_1600	8.13337	2.40499e-11	9.60419e-10	up
Wheat_14G_newGene_22800	8.30904	2.40542e-11	9.60419e-10	up
TraesCS7A01G110700	1.03217	2.42218e-11	9.6662e-10	up
TraesCS1D01G446600	8.30078	2.46803e-11	9.83415e-10	up
Wheat_14G_newGene_17386	-2.90149	2.48462e-11	9.89524e-10	down
TraesCS4A01G368400	-8.32487	2.49493e-11	9.93125e-10	down
Wheat_14G_newGene_19702	-8.33308	2.55151e-11	1.01411e-09	down
Wheat_14G_newGene_20514	-8.12588	2.55095e-11	1.01411e-09	down
TraesCS1A01G025700	-1.6647	2.56064e-11	1.01722e-09	down
Wheat_14G_newGene_21613	8.12345	2.60351e-11	1.03373e-09	up
Wheat_14G_newGene_3366	-8.33319	2.64475e-11	1.04798e-09	down
TraesCS2A01G565600	1.57635	2.6468e-11	1.04827e-09	up
TraesCS6B01G259500	1.32897	2.6492e-11	1.04868e-09	up
TraesCS4B01G382800	7.12188	2.67253e-11	1.05739e-09	up
Wheat_14G_newGene_10040	-8.29238	2.69106e-11	1.06365e-09	down
TraesCS4B01G032700	-8.29224	2.73071e-11	1.07877e-09	down
TraesCS2D01G413100	-1.19178	2.77097e-11	1.09413e-09	down
TraesCS1A01G324600	-8.29215	2.79284e-11	1.10221e-09	down
Wheat_14G_newGene_3354	-2.08693	2.82111e-11	1.11225e-09	down
TraesCS1D01G212800	1.17704	2.83138e-11	1.11518e-09	up
TraesCS4B01G382700	8.3338	2.86102e-11	1.12628e-09	up
Wheat_14G_newGene_8480	8.32595	2.91989e-11	1.14889e-09	up
Wheat_14G_newGene_23227	8.29201	2.97372e-11	1.16948e-09	up
Wheat_14G_newGene_9168	8.27559	3.00883e-11	1.1821e-09	up
TraesCS1B01G303900	8.09884	3.05918e-11	1.20128e-09	up
Wheat_14G_newGene_21232	8.26698	3.15387e-11	1.23661e-09	up
Wheat_14G_newGene_9148	-8.10686	3.20335e-11	1.25538e-09	down
Wheat_14G_newGene_3160	-8.25867	3.25432e-11	1.27409e-09	down
TraesCS3D01G363900	8.2585	3.30096e-11	1.2917e-09	up
Wheat_14G_newGene_19202	8.28433	3.37936e-11	1.32172e-09	up
TraesCS7A01G105200	-1.14974	3.41194e-11	1.33313e-09	down
TraesCS7D01G523500	2.72037	3.5729e-11	1.39325e-09	up
TraesCS7A01G175500	1.06501	3.59225e-11	1.4001e-09	up
Wheat_14G_newGene_8912	-1.06507	3.63768e-11	1.41711e-09	down
TraesCS5D01G528700	2.84987	3.80653e-11	1.47995e-09	up
TraesCS3B01G604800	-8.29195	3.85357e-11	1.49675e-09	down
Wheat_14G_newGene_18999	-8.24172	3.90543e-11	1.51614e-09	down
Wheat_14G_newGene_22918	-8.25007	3.94476e-11	1.53066e-09	down
TraesCS7A01G050000	2.01735	3.98112e-11	1.544e-09	up
TraesCS1D01G451100	1.86666	4.0222e-11	1.55916e-09	up
Wheat_14G_newGene_20636	-8.2331	4.04624e-11	1.56702e-09	down
Wheat_14G_newGene_17956	-5.09544	4.0505e-11	1.56781e-09	down
Wheat_14G_newGene_9078	-8.25034	4.14349e-11	1.60301e-09	down
TraesCS2D01G061100	-1.58401	4.18567e-11	1.61853e-09	down
TraesCS7A01G251400	-1.29784	4.20882e-11	1.62669e-09	down
TraesCS2A01G550300	-1.48078	4.23204e-11	1.63485e-09	down
TraesCS6B01G317800	-8.03731	4.28575e-11	1.65398e-09	down
Wheat_14G_newGene_3201	1.17376	4.3062e-11	1.66105e-09	up
Wheat_14G_newGene_19477	2.15888	4.3173e-11	1.66452e-09	up
Wheat_14G_newGene_2701	8.24158	4.34158e-11	1.67305e-09	up
Wheat_14G_newGene_19431	-8.24144	4.36718e-11	1.68209e-09	down
Wheat_14G_newGene_12626	5.43463	4.37573e-11	1.68456e-09	up
Wheat_14G_newGene_10490	-8.23318	4.45655e-11	1.71483e-09	down
TraesCS4B01G240900	3.17902	4.50095e-11	1.73107e-09	up
TraesCS1D01G265700	8.35846	4.61116e-11	1.77172e-09	up
TraesCS2B01G087400	1.05902	4.72161e-11	1.81238e-09	up
Wheat_14G_newGene_12479	-8.05227	4.814e-11	1.84694e-09	down
TraesCS3B01G198300	-1.84333	4.83085e-11	1.8525e-09	down
Wheat_14G_newGene_2241	8.01793	4.87099e-11	1.86698e-09	up
Wheat_14G_newGene_13015	-8.01673	4.9378e-11	1.89074e-09	down
Wheat_14G_newGene_2322	-8.20697	5.01143e-11	1.91613e-09	down
TraesCS4D01G195100	2.29596	5.10435e-11	1.95071e-09	up
TraesCS1A01G364800	1.64336	5.1555e-11	1.9693e-09	up
Wheat_14G_newGene_2682	8.00773	5.30013e-11	2.02258e-09	up
Wheat_14G_newGene_24674	-8.00654	5.35004e-11	2.04063e-09	down
Wheat_14G_newGene_2171	-8.20682	5.41925e-11	2.06602e-09	down
TraesCS6A01G001200	-1.75297	5.62114e-11	2.14196e-09	down
TraesCS2A01G541300	7.99721	5.65213e-11	2.15272e-09	up
TraesCS1D01G218400	-1.71962	5.70643e-11	2.17235e-09	down
Wheat_14G_newGene_2527	7.03606	5.79841e-11	2.20629e-09	up
Wheat_14G_newGene_3725	-8.18926	5.82437e-11	2.21509e-09	down
TraesCS5D01G430400	-1.19649	5.87002e-11	2.22922e-09	down
TraesCS7A01G090000	-8.1802	5.89639e-11	2.23815e-09	down
TraesCS5A01G496000	1.0579	6.16027e-11	2.33492e-09	up
TraesCS6B01G307400	-3.25401	6.31817e-11	2.39246e-09	down
Wheat_14G_newGene_9126	8.17008	6.38923e-11	2.41821e-09	up
Wheat_14G_newGene_23013	8.16967	6.42241e-11	2.42959e-09	up
TraesCS7A01G110000	2.85222	6.55264e-11	2.47766e-09	up
TraesCS5D01G346000	1.06981	6.558e-11	2.4785e-09	up
TraesCS3D01G339700	-1.00702	6.67836e-11	2.52277e-09	down
TraesCS1B01G465300	-7.00854	6.73802e-11	2.54408e-09	down
Wheat_14G_newGene_12658	4.02655	6.77074e-11	2.55398e-09	up
Wheat_14G_newGene_3277	-8.17108	6.82818e-11	2.57441e-09	down
TraesCS6B01G371000	-1.81227	6.92149e-11	2.60833e-09	down
Wheat_14G_newGene_1575	8.18844	7.11284e-11	2.67916e-09	up
Wheat_14G_newGene_21650	8.16047	7.12883e-11	2.68389e-09	up
TraesCS3D01G119000	2.21552	7.32195e-11	2.75528e-09	up
Wheat_14G_newGene_18949	-3.00461	7.36403e-11	2.76979e-09	down
Wheat_14G_newGene_23220	-8.14399	7.45036e-11	2.79957e-09	down
TraesCS3D01G044100	-1.40192	7.65586e-11	2.87267e-09	down
TraesCS7D01G465400	-1.05778	7.80065e-11	2.9256e-09	down
Wheat_14G_newGene_7531	-8.14382	7.87921e-11	2.95365e-09	down
Wheat_14G_newGene_19287	8.14248	8.05186e-11	3.01693e-09	up
Wheat_14G_newGene_1620	-8.12541	8.34231e-11	3.12129e-09	down
TraesCS3D01G112000	-2.06225	8.41091e-11	3.14546e-09	down
Wheat_14G_newGene_17443	-8.1529	8.46347e-11	3.1636e-09	down
Wheat_14G_newGene_22686	8.12347	8.5637e-11	3.19955e-09	up
TraesCS6D01G373100	-8.13469	8.58766e-11	3.20697e-09	down
Wheat_14G_newGene_25386	1.78648	8.78906e-11	3.27906e-09	up
TraesCS3B01G348900	-8.16205	8.82483e-11	3.28939e-09	down
TraesCS5B01G516300	4.43975	8.82511e-11	3.28939e-09	up
TraesCS6B01G369700	-1.99536	9.16051e-11	3.40954e-09	down
TraesCS5D01G482600	-1.67477	9.19146e-11	3.41944e-09	down
Wheat_14G_newGene_19724	8.10438	9.88258e-11	3.6696e-09	up
TraesCS1D01G136600	1.27034	1.00145e-10	3.71683e-09	up
TraesCS2A01G489000	-2.6589	1.0143e-10	3.76274e-09	down
Wheat_14G_newGene_25354	8.12369	1.02952e-10	3.81559e-09	up
Wheat_14G_newGene_2417	7.90433	1.03514e-10	3.8328e-09	up
TraesCS7B01G208700	-1.21713	1.04818e-10	3.87924e-09	down
TraesCS6D01G229700	-2.12611	1.05059e-10	3.88634e-09	down
Wheat_14G_newGene_8927	-7.90426	1.05969e-10	3.91816e-09	down
Wheat_14G_newGene_3795	-8.11616	1.06745e-10	3.94361e-09	down
TraesCS6A01G057600	7.9103	1.07037e-10	3.95208e-09	up
Wheat_14G_newGene_19532	-8.11632	1.08621e-10	4.00678e-09	down
TraesCS6D01G407800	-1.04389	1.12763e-10	4.15371e-09	down
TraesCS6B01G371100	-2.20462	1.12903e-10	4.15691e-09	down
TraesCS3A01G452300	5.07075	1.13246e-10	4.1676e-09	up
TraesCSU01G042200	-8.09728	1.13556e-10	4.17703e-09	down
TraesCS2D01G579300	-1.87004	1.14041e-10	4.19293e-09	down
TraesCS5B01G505300	1.35209	1.15281e-10	4.23652e-09	up
TraesCS7B01G473600	-2.48604	1.16364e-10	4.27231e-09	down
Wheat_14G_newGene_9024	-8.12575	1.16657e-10	4.28106e-09	down
TraesCS5A01G191100	-1.86006	1.18063e-10	4.33065e-09	down
TraesCS5D01G494500	-8.09708	1.18809e-10	4.35394e-09	down
TraesCS3D01G213300	1.08822	1.21186e-10	4.43897e-09	up
TraesCS1B01G321600	1.10497	1.21554e-10	4.45039e-09	up
TraesCS6A01G021400	-2.73576	1.21723e-10	4.45448e-09	down
TraesCS5B01G546300	8.07535	1.23953e-10	4.53188e-09	up
TraesCS5D01G566700	-1.47072	1.26588e-10	4.62605e-09	down
TraesCS5B01G417100	-8.08752	1.26974e-10	4.63801e-09	down
TraesCS4A01G440700	1.70091	1.27283e-10	4.64712e-09	up
TraesCS7A01G311800	-1.02349	1.29527e-10	4.72249e-09	down
Wheat_14G_newGene_12875	-7.88203	1.30512e-10	4.75616e-09	down
TraesCS2D01G079600	1.16721	1.31084e-10	4.77482e-09	up
Wheat_14G_newGene_7395	-8.0973	1.31822e-10	4.79724e-09	down
Wheat_14G_newGene_21809	7.87014	1.32759e-10	4.82908e-09	up
TraesCS3D01G117000	3.30884	1.34053e-10	4.87389e-09	up
TraesCS7B01G227700	2.90831	1.34961e-10	4.90463e-09	up
Wheat_14G_newGene_19014	-8.05876	1.39722e-10	5.07531e-09	down
TraesCS2B01G399800	2.0907	1.4254e-10	5.1705e-09	up
Wheat_14G_newGene_21772	-8.04899	1.43036e-10	5.18609e-09	down
Wheat_14G_newGene_1655	-8.04904	1.44324e-10	5.23037e-09	down
Wheat_14G_newGene_3674	-8.04891	1.4468e-10	5.24084e-09	down
Wheat_14G_newGene_3902	1.39744	1.45288e-10	5.26047e-09	up
TraesCS6B01G271800	1.43846	1.45798e-10	5.27651e-09	up
Wheat_14G_newGene_25404	8.04609	1.46103e-10	5.28508e-09	up
Wheat_14G_newGene_22712	8.05588	1.46413e-10	5.29143e-09	up
TraesCS2A01G506800	-2.1004	1.4734e-10	5.32118e-09	down
Wheat_14G_newGene_10359	8.09469	1.47372e-10	5.32118e-09	up
Wheat_14G_newGene_8569	8.04618	1.48229e-10	5.34966e-09	up
TraesCS7D01G041500	2.73148	1.48415e-10	5.35391e-09	up
TraesCS6B01G224400	7.84698	1.50863e-10	5.43972e-09	up
TraesCS5B01G533600	-1.43493	1.54493e-10	5.56806e-09	down
TraesCS1B01G091500	-8.07843	1.54803e-10	5.57668e-09	down
TraesCS2B01G623800	-4.97336	1.5566e-10	5.60239e-09	down
TraesCS1D01G265900	2.51906	1.57004e-10	5.64819e-09	up
Wheat_14G_newGene_1340	8.06633	1.58176e-10	5.68773e-09	up
Wheat_14G_newGene_10101	-8.03928	1.61535e-10	5.80587e-09	down
Wheat_14G_newGene_1341	8.07621	1.61775e-10	5.81184e-09	up
TraesCS7A01G440600	5.3478	1.65477e-10	5.93669e-09	up
TraesCS6A01G065900	1.41313	1.66698e-10	5.97776e-09	up
Wheat_14G_newGene_15952	7.82915	1.67276e-10	5.99572e-09	up
TraesCS3B01G066100	7.83539	1.69362e-10	6.06773e-09	up
Wheat_14G_newGene_266	-8.0291	1.71425e-10	6.13885e-09	down
Wheat_14G_newGene_23264	8.03599	1.72833e-10	6.18645e-09	up
TraesCS1D01G388100	2.27141	1.74429e-10	6.24074e-09	up
TraesCSU01G235600	3.39192	1.7534e-10	6.27046e-09	up
Wheat_14G_newGene_18870	7.84735	1.75652e-10	6.27876e-09	up
TraesCS4B01G383900	8.03627	1.82503e-10	6.51475e-09	up
TraesCS7A01G005000	-8.03894	1.82725e-10	6.51945e-09	down
TraesCS3B01G252300	-1.88578	1.83946e-10	6.55732e-09	down
Wheat_14G_newGene_25318	6.9218	1.84115e-10	6.56037e-09	up
Wheat_14G_newGene_21510	-8.04921	1.84463e-10	6.56978e-09	down
Wheat_14G_newGene_21762	-8.04919	1.85282e-10	6.59596e-09	down
Wheat_14G_newGene_24369	-8.00917	1.86185e-10	6.62511e-09	down
Wheat_14G_newGene_5415	8.03651	1.86402e-10	6.62982e-09	up
Wheat_14G_newGene_18139	8.02626	1.86972e-10	6.64708e-09	up
TraesCS7A01G440000	5.8765	1.87318e-10	6.65637e-09	up
Wheat_14G_newGene_19366	6.9369	1.87561e-10	6.662e-09	up
Wheat_14G_newGene_21806	-8.0192	1.87851e-10	6.66927e-09	down
TraesCS2A01G062900	-1.79441	1.88555e-10	6.69123e-09	down
Wheat_14G_newGene_3163	-4.00839	1.88967e-10	6.70281e-09	down
Wheat_14G_newGene_332	8.02585	1.91465e-10	6.78838e-09	up
Wheat_14G_newGene_3321	-8.06871	1.91798e-10	6.79709e-09	down
TraesCS2A01G315800	1.06854	1.95696e-10	6.93209e-09	up
TraesCS1A01G033300	1.777	2.0771e-10	7.34441e-09	up
TraesCS1A01G373100	1.0381	2.12032e-10	7.48713e-09	up
TraesCS3B01G257300	-7.98887	2.13271e-10	7.52747e-09	down
TraesCS4B01G250000	1.08338	2.16344e-10	7.63253e-09	up
TraesCS4D01G136900	2.97501	2.18934e-10	7.72041e-09	up
Wheat_14G_newGene_12978	-7.98894	2.22232e-10	7.83322e-09	down
Wheat_14G_newGene_7449	3.56063	2.29029e-10	8.06554e-09	up
TraesCS1D01G427900	1.25998	2.35015e-10	8.27264e-09	up
TraesCS1B01G033200	1.17461	2.40883e-10	8.4716e-09	up
Wheat_14G_newGene_20368	7.76848	2.42269e-10	8.51651e-09	up
Wheat_14G_newGene_12481	-7.98869	2.50062e-10	8.78654e-09	down
Wheat_14G_newGene_20361	7.76875	2.51091e-10	8.81534e-09	up
Wheat_14G_newGene_3245	-6.81814	2.51107e-10	8.81534e-09	down
TraesCS2A01G168000	7.96414	2.57275e-10	9.0204e-09	up
Wheat_14G_newGene_3287	-7.96823	2.57292e-10	9.0204e-09	down
TraesCS1D01G059300	7.75618	2.60257e-10	9.12026e-09	up
TraesCS2D01G485700	-1.11742	2.72444e-10	9.5388e-09	down
Wheat_14G_newGene_14997	-2.90211	2.76214e-10	9.66219e-09	down
Wheat_14G_newGene_18929	-5.28644	2.80078e-10	9.79301e-09	down
Wheat_14G_newGene_10233	8.05682	2.80375e-10	9.79901e-09	up
TraesCS6B01G199700	1.07312	2.81364e-10	9.82919e-09	up
Wheat_14G_newGene_8631	7.95372	2.85183e-10	9.95818e-09	up
Wheat_14G_newGene_25424	-7.95797	2.86998e-10	1.00127e-08	down
TraesCS7A01G417500	7.95342	2.87781e-10	1.00311e-08	up
Wheat_14G_newGene_20497	-8.02899	2.87727e-10	1.00311e-08	down
Wheat_14G_newGene_1574	6.79625	2.89603e-10	1.00901e-08	up
TraesCS2B01G345300	1.06764	2.90073e-10	1.0102e-08	up
TraesCS7B01G474800	-8.02884	2.94222e-10	1.02419e-08	down
TraesCS6B01G421500	1.1431	3.0068e-10	1.04621e-08	up
TraesCS6B01G449100	3.07553	3.03145e-10	1.05432e-08	up
Wheat_14G_newGene_3769	7.73085	3.09543e-10	1.07514e-08	up
Wheat_14G_newGene_4720	7.94318	3.12891e-10	1.08629e-08	up
TraesCS7A01G314400	7.72456	3.18059e-10	1.10374e-08	up
TraesCS6A01G256600	-1.2399	3.18748e-10	1.10516e-08	down
Wheat_14G_newGene_12496	-7.93685	3.21736e-10	1.11503e-08	down
Wheat_14G_newGene_3786	7.95327	3.22378e-10	1.11626e-08	up
TraesCS1D01G437000	5.3572	3.28668e-10	1.13704e-08	up
Wheat_14G_newGene_15733	-7.95808	3.29935e-10	1.14092e-08	down
TraesCS6B01G280400	-1.44084	3.36938e-10	1.16411e-08	down
Wheat_14G_newGene_19013	-2.92235	3.38219e-10	1.16751e-08	down
TraesCS1A01G373200	-3.1949	3.41398e-10	1.17797e-08	down
Wheat_14G_newGene_20395	-7.99907	3.4267e-10	1.18183e-08	down
TraesCS5A01G403900	1.73442	3.45219e-10	1.1901e-08	up
Wheat_14G_newGene_8548	-7.9262	3.50348e-10	1.20672e-08	down
TraesCS4A01G133100	1.43555	3.55975e-10	1.22496e-08	up
Wheat_14G_newGene_12529	7.7052	3.56267e-10	1.22496e-08	up
Wheat_14G_newGene_19031	7.92157	3.57656e-10	1.2292e-08	up
TraesCS3B01G020400	7.92121	3.58407e-10	1.23124e-08	up
Wheat_14G_newGene_25453	-7.9885	3.59872e-10	1.23573e-08	down
TraesCS5B01G562700	-1.66785	3.60427e-10	1.2371e-08	down
Wheat_14G_newGene_20337	1.47355	3.64552e-10	1.25071e-08	up
TraesCS6D01G306000	2.17315	3.66414e-10	1.25655e-08	up
Wheat_14G_newGene_3382	-7.70134	3.67236e-10	1.25882e-08	down
TraesCS6B01G455600	2.80329	3.67851e-10	1.26038e-08	up
Wheat_14G_newGene_1524	-7.70139	3.78947e-10	1.29726e-08	down
Wheat_14G_newGene_2700	7.91038	3.79745e-10	1.29943e-08	up
TraesCS7A01G200200	1.04924	3.8145e-10	1.30469e-08	up
TraesCS7D01G478500	1.06081	3.84951e-10	1.31609e-08	up
Wheat_14G_newGene_14599	7.6989	3.89409e-10	1.33075e-08	up
Wheat_14G_newGene_7541	-7.98847	3.98134e-10	1.35998e-08	down
Wheat_14G_newGene_12530	7.89951	4.03518e-10	1.37777e-08	up
Wheat_14G_newGene_21246	7.6858	4.06815e-10	1.38842e-08	up
Wheat_14G_newGene_19361	7.68573	4.08184e-10	1.39249e-08	up
TraesCS3B01G023200	1.03966	4.14336e-10	1.41286e-08	up
TraesCS4A01G365100	-7.68198	4.14856e-10	1.41402e-08	down
TraesCS7A01G264500	1.80044	4.17774e-10	1.42273e-08	up
Wheat_14G_newGene_24339	7.94234	4.20365e-10	1.43032e-08	up
TraesCS5A01G204300	1.60587	4.21924e-10	1.43438e-08	up
Wheat_14G_newGene_10421	7.89939	4.25675e-10	1.44588e-08	up
TraesCS6B01G469900	7.92101	4.27018e-10	1.44981e-08	up
Wheat_14G_newGene_22755	7.8998	4.2838e-10	1.45381e-08	up
Wheat_14G_newGene_5196	3.44952	4.30715e-10	1.4611e-08	up
Wheat_14G_newGene_22689	-7.79484	4.36997e-10	1.48113e-08	down
TraesCS1D01G187500	-1.22309	4.39243e-10	1.4881e-08	down
Wheat_14G_newGene_2427	1.29767	4.41514e-10	1.49515e-08	up
TraesCS2A01G561100	-6.73984	4.48529e-10	1.51759e-08	down
Wheat_14G_newGene_8474	-7.94701	4.48881e-10	1.51813e-08	down
Wheat_14G_newGene_12716	7.88849	4.57341e-10	1.54608e-08	up
Wheat_14G_newGene_8969	-7.9153	4.61945e-10	1.5603e-08	down
TraesCS3B01G576600	7.91001	4.67122e-10	1.57507e-08	up
TraesCS6B01G007400	-1.11253	4.73448e-10	1.59572e-08	down
Wheat_14G_newGene_10322	2.34843	4.74646e-10	1.59907e-08	up
TraesCS6D01G128000	-1.32675	4.75173e-10	1.60016e-08	down
TraesCS2D01G567800	7.88883	4.79043e-10	1.61112e-08	up
Wheat_14G_newGene_12676	6.72952	4.89267e-10	1.64409e-08	up
Wheat_14G_newGene_8552	-7.91511	4.90361e-10	1.64706e-08	down
TraesCS7B01G260800	3.26488	4.93032e-10	1.65533e-08	up
TraesCS5A01G340800	1.17626	4.98921e-10	1.67224e-08	up
Wheat_14G_newGene_280	7.89906	4.9879e-10	1.67224e-08	up
TraesCS6D01G196200	-2.27267	5.02495e-10	1.6835e-08	down
TraesCS3B01G069800	-7.87167	5.04579e-10	1.68904e-08	down
TraesCS7A01G038000	5.79004	5.06563e-10	1.69496e-08	up
Wheat_14G_newGene_3430	7.87699	5.15728e-10	1.72489e-08	up
TraesCS1A01G050900	-1.84457	5.20292e-10	1.73867e-08	down
TraesCS1A01G304700	-1.79287	5.24674e-10	1.75182e-08	down
TraesCS2A01G226500	-1.3809	5.25575e-10	1.75409e-08	down
Wheat_14G_newGene_17879	3.32181	5.36996e-10	1.79068e-08	up
TraesCSU01G043700	7.86581	5.42775e-10	1.80841e-08	up
Wheat_14G_newGene_19127	7.679	5.4516e-10	1.81559e-08	up
TraesCS6D01G313000	-1.01453	5.49712e-10	1.82997e-08	down
TraesCS5A01G527300	1.61366	5.59095e-10	1.86042e-08	up
Wheat_14G_newGene_3365	7.8777	5.62382e-10	1.87056e-08	up
TraesCS6A01G073200	7.85468	5.64015e-10	1.8752e-08	up
Wheat_14G_newGene_17430	7.88806	5.70537e-10	1.89528e-08	up
Wheat_14G_newGene_10155	7.85489	5.74319e-10	1.90704e-08	up
Wheat_14G_newGene_17876	7.6321	5.8431e-10	1.93857e-08	up
Wheat_14G_newGene_8968	-7.84942	5.91576e-10	1.96102e-08	down
TraesCS7D01G064300	-3.51523	5.94099e-10	1.96855e-08	down
Wheat_14G_newGene_23146	1.66568	5.96034e-10	1.97413e-08	up
TraesCS2B01G538600	-1.42823	6.04404e-10	2.00101e-08	down
TraesCS7A01G121800	1.66646	6.08851e-10	2.01488e-08	up
Wheat_14G_newGene_8675	7.84319	6.10433e-10	2.01842e-08	up
TraesCS3D01G109300	1.20085	6.12434e-10	2.02418e-08	up
Wheat_14G_newGene_2656	-7.84941	6.17487e-10	2.03916e-08	down
TraesCS3A01G047500	7.62567	6.20808e-10	2.04841e-08	up
Wheat_14G_newGene_21718	-7.87185	6.22013e-10	2.05152e-08	down
TraesCS1D01G238100	1.47409	6.3261e-10	2.08559e-08	up
Wheat_14G_newGene_13	2.36832	6.34987e-10	2.09167e-08	up
TraesCS2A01G419600	-1.79994	6.39844e-10	2.10679e-08	down
TraesCS2A01G319600	3.82419	6.47286e-10	2.1304e-08	up
Wheat_14G_newGene_10197	7.84337	6.51958e-10	2.14488e-08	up
TraesCS4A01G386100	-1.05609	6.66012e-10	2.1902e-08	down
Wheat_14G_newGene_14573	-7.82652	6.70536e-10	2.20415e-08	down
Wheat_14G_newGene_2299	-7.8379	6.76871e-10	2.22404e-08	down
TraesCS3B01G243400	-1.32824	6.82334e-10	2.24105e-08	down
Wheat_14G_newGene_1577	2.29154	6.86316e-10	2.25319e-08	up
Wheat_14G_newGene_250	-7.88279	6.90011e-10	2.26437e-08	down
TraesCS2A01G461200	1.64488	7.12596e-10	2.33264e-08	up
Wheat_14G_newGene_3516	-2.29548	7.12597e-10	2.33264e-08	down
TraesCS2B01G492300	-1.14142	7.25645e-10	2.37436e-08	down
Wheat_14G_newGene_2411	-7.59491	7.39153e-10	2.41655e-08	down
TraesCS2A01G029600	-6.6781	7.42864e-10	2.42767e-08	down
Wheat_14G_newGene_4903	7.83236	7.46776e-10	2.43944e-08	up
Wheat_14G_newGene_10356	-7.81501	7.48934e-10	2.44547e-08	down
TraesCS4D01G102000	1.56539	7.54525e-10	2.46065e-08	up
TraesCS6B01G437600	7.60504	7.59299e-10	2.47519e-08	up
TraesCS6D01G402900	7.9946	7.59858e-10	2.47599e-08	up
TraesCS5B01G467700	-7.81521	7.63606e-10	2.48717e-08	down
Wheat_14G_newGene_10573	-7.60168	7.7028e-10	2.50787e-08	down
TraesCS3D01G274000	1.24907	7.79315e-10	2.53413e-08	up
Wheat_14G_newGene_24054	-2.4756	7.81138e-10	2.539e-08	down
Wheat_14G_newGene_19472	7.80888	7.83056e-10	2.54313e-08	up
TraesCS1B01G377100	-7.84965	7.84999e-10	2.54839e-08	down
Wheat_14G_newGene_2172	4.21789	7.91351e-10	2.56795e-08	up
Wheat_14G_newGene_1586	7.82023	7.92519e-10	2.56961e-08	up
[truncated: 2,341 more rows]
