# Supplementary material for: Transcriptome Analysis Reveals a Potential Role of Benzoxazinoid in Regulating Stem Elongation in the Wheat Mutant qd
Source: Front Genet. 2021 Feb 9;12:623861. doi: 10.3389/fgene.2021.623861 (PMC7900560; doi:10.3389/fgene.2021.623861)
Supplement: Supplementary file 3 [file Table_3.xlsx]

## Sheet: DEU
geneID	exonID	log2(FC)	pvalue	FDR
TraesCS1B01G434000	E013	2.91576	1.45809046182857e-315	5.7929610028346e-311
TraesCS7B01G245500	E001	0.676671	7.44853367670263e-320	3.32919661213901e-315
TraesCS7B01G245500	E002	-0.234431	4.1995579896506e-322	2.14518214548117e-317
TraesCS2B01G249800	E002	-0.145568	8.14996e-05	0.00994256
TraesCS3A01G026000	E004	0.3717	8.12226e-05	0.00991215
TraesCS7B01G002900	E002	0.164097	8.07893e-05	0.00986264
TraesCS6B01G447600	E002	0.565664	8.07361e-05	0.00985951
TraesCS3B01G220000	E016	-1.02964	8.0333e-05	0.00981363
TraesCS3B01G021600	E023	1.87758	8.02623e-05	0.00980835
TraesCS7A01G355400	E001	0.642855	8.02318e-05	0.00980824
TraesCS3B01G084700	E002	-0.541562	8.02339e-05	0.00980824
TraesCS7B01G394500	E002	-0.0804543	8.00705e-05	0.00979495
TraesCS1D01G254100	E001	-1.66444	7.96444e-05	0.00974617
TraesCS2A01G560400	E001	0.344277	7.95774e-05	0.0097413
TraesCS5B01G446600	E006	0.31612	7.94578e-05	0.00972999
TraesCS7B01G419700	E008	-1.59683	7.92597e-05	0.00970905
TraesCS1A01G173400	E003	0.0590672	7.91534e-05	0.00969936
TraesCS3B01G359400	E011	-5.64396	7.90907e-05	0.009695
TraesCS4B01G017400	E017	-0.708128	7.83128e-05	0.00960293
TraesCS2A01G237700	E017	0.387038	7.70315e-05	0.00944941
TraesCS7B01G254000	E008	-2.08113	7.70344e-05	0.00944941
TraesCS3A01G021300	E001	0.331902	7.6953e-05	0.00944591
TraesCS7A01G217200	E010	-0.238283	7.68763e-05	0.00943973
TraesCS2D01G007100	E017	0.14262	7.68479e-05	0.00943949
TraesCS7D01G538400	E009	-0.0481811	7.66963e-05	0.0094241
TraesCS7A01G168300	E011	0.577633	7.65891e-05	0.00941417
TraesCS7D01G011100	E005	-1.26772	7.61016e-05	0.00935746
TraesCS3A01G399600	E003	0.404305	7.58428e-05	0.00932885
TraesCS7B01G411500	E002	0.145552	7.55486e-05	0.00929586
TraesCS7A01G168300	E002	-0.28917	7.54404e-05	0.00928573
TraesCS4B01G240500	E003	0.117111	7.49848e-05	0.00923284
TraesCS7A01G235200	E002	-0.369345	7.48678e-05	0.00922161
TraesCS3A01G085200	E001	0.028457	7.47152e-05	0.00920599
TraesCS1A01G373800	E001	0.247105	7.43336e-05	0.00916212
TraesCS3D01G208000	E008	0.461999	7.42894e-05	0.00915983
TraesCS6D01G288500	E007	0.962755	7.41942e-05	0.00915125
TraesCS1A01G046100	E009	-4.64735	7.38618e-05	0.00911339
TraesCS2D01G597600	E010	-0.321864	7.37297e-05	0.00910023
TraesCS4A01G283500	E001	-0.161368	7.34805e-05	0.00907261
TraesCS6B01G130100	E005	0.176962	7.3433e-05	0.00906987
TraesCS3B01G220000	E002	7.47679	7.33417e-05	0.00906173
TraesCS6D01G384200	E016	-0.116046	7.28777e-05	0.00900751
TraesCS2B01G448200	E006	-0.933113	7.27635e-05	0.00899651
TraesCS1D01G162100	E018	-2.036	7.21955e-05	0.00892937
TraesCS3A01G037700	E002	5.60554	7.20271e-05	0.00891162
TraesCS6B01G218700	E004	-0.553895	7.18787e-05	0.00889634
TraesCS6B01G456300	E005	6.6757	7.1664e-05	0.00887283
TraesCS2D01G301500	E015	-0.424078	7.14237e-05	0.00884614
TraesCS6A01G065800	E005	0.498025	7.13751e-05	0.0088452
TraesCS7B01G228300	E012	-0.246416	7.13913e-05	0.0088452
TraesCS3A01G202000	E044	-0.28084	7.1297e-05	0.00883965
TraesCS7B01G476800	E010	0.57712	7.09828e-05	0.00880374
TraesCS6D01G336400	E023	-0.388498	7.09117e-05	0.00879797
TraesCS2D01G073000	E014	-0.963545	7.0763e-05	0.00878257
TraesCS6D01G383300	E004	1.77217	7.06267e-05	0.00876869
TraesCS6D01G248800	E004	-5.17748	7.03408e-05	0.00873623
TraesCS3A01G021300	E016	0.435115	7.01942e-05	0.00872106
TraesCS6A01G179300	E001	-0.0957119	7.0155e-05	0.00871922
TraesCS6B01G436400	E005	-0.180704	7.01066e-05	0.00871719
TraesCS1A01G402200	E020	1.23318	7.01143e-05	0.00871719
TraesCS5A01G046100	E007	-0.533271	6.99867e-05	0.00870737
TraesCS7A01G049200	E008	0.875088	6.96935e-05	0.00867392
TraesCS7A01G553100	E011	0.251076	6.94854e-05	0.00865102
TraesCS3B01G017300	E006	-0.607654	6.93006e-05	0.00863103
TraesCS6D01G133600	E003	-0.249405	6.89573e-05	0.00859126
TraesCS5B01G416600	E008	-1.40983	6.89109e-05	0.00858847
TraesCS1B01G462300	E002	-0.192978	6.88332e-05	0.00858178
TraesCS7D01G016800	E004	0.162753	6.87381e-05	0.00857435
TraesCS2D01G577000	E001	-0.114586	6.87496e-05	0.00857435
TraesCS7A01G168300	E001	-0.34326	6.85969e-05	0.00856127
TraesCS4A01G252800	E010	-0.160002	6.84227e-05	0.00854251
TraesCS6A01G036100	E009	0.22455	6.79051e-05	0.00848085
TraesCS1D01G023400	E006	0.460995	6.78789e-05	0.00848054
TraesCS1B01G388800	E010	0.476136	6.75468e-05	0.00844448
TraesCS7B01G254400	E004	-0.218976	6.75607e-05	0.00844448
TraesCS6D01G273900	E008	-0.453176	6.75666e-05	0.00844448
TraesCS1B01G477500	E006	-0.309329	6.72607e-05	0.00841743
TraesCS7A01G040900	E003	-0.332047	6.72795e-05	0.00841743
TraesCS5B01G548900	E004	-0.73794	6.72234e-05	0.00841629
TraesCS2A01G547800	E007	-0.161384	6.70437e-05	0.00839674
TraesCS3B01G054400	E001	0.661687	6.67752e-05	0.00836603
TraesCS1D01G439600	E005	5.34697	6.67292e-05	0.00836321
TraesCS7D01G019700	E002	-0.154804	6.6651e-05	0.00835633
TraesCS7A01G267300	E005	0.221084	6.64531e-05	0.00833444
TraesCS5B01G516100	E003	-0.12471	6.61753e-05	0.00830252
TraesCS6B01G434700	E014	0.704257	6.60882e-05	0.00829719
TraesCS7B01G237000	E003	0.200677	6.61097e-05	0.00829719
TraesCS1B01G477500	E007	-0.220134	6.58661e-05	0.00827243
TraesCSU01G084700	E002	0.419021	6.56002e-05	0.00824193
TraesCS6B01G197400	E009	2.02304	6.55615e-05	0.00823996
TraesCS7A01G525900	E005	1.91927	6.54609e-05	0.00823021
TraesCSU01G042100	E002	-4.43046	6.5249e-05	0.00820645
TraesCS1B01G283900	E002	-0.112366	6.49029e-05	0.0081658
TraesCS1D01G451700	E002	1.18214	6.47977e-05	0.00815543
TraesCS5B01G494900	E005	-0.651514	6.46625e-05	0.0081492
TraesCS1D01G343800	E001	-1.49138	6.46902e-05	0.0081492
TraesCS6A01G001100	E005	-0.249069	6.47246e-05	0.0081492
TraesCS7B01G003000	E009	0.274418	6.47254e-05	0.0081492
TraesCS1D01G436800	E005	4.27925	6.45191e-05	0.00813468
TraesCS1B01G446300	E007	-0.37019	6.44693e-05	0.00813127
TraesCS7A01G370900	E008	0.450883	6.42729e-05	0.00811083
TraesCS6B01G135100	E003	-5.17802	6.42846e-05	0.00811083
TraesCS6A01G416300	E008	0.916543	6.40293e-05	0.00808433
TraesCS6B01G022800	E001	1.20007	6.3665e-05	0.00804118
TraesCS6A01G036100	E004	-0.181035	6.36414e-05	0.00804103
TraesCS5D01G492900	E005	-0.0343379	6.35653e-05	0.00803426
TraesCS2B01G099700	E015	0.583629	6.34058e-05	0.00801694
TraesCS2D01G505600	E001	0.328039	6.33194e-05	0.00800884
TraesCS3A01G520900	E023	0.161885	6.29699e-05	0.00796746
TraesCS6A01G400000	E017	0.121455	6.20381e-05	0.00785233
TraesCS1B01G454300	E003	0.484154	6.18217e-05	0.00782772
TraesCS7B01G029800	E017	0.539286	6.17598e-05	0.00782264
TraesCS1D01G273100	E001	0.177678	6.15122e-05	0.00779405
TraesCS1D01G344000	E011	0.399766	6.1284e-05	0.00776788
TraesCS7A01G043700	E011	5.3983	6.11596e-05	0.00775486
TraesCS4A01G177800	E008	-4.3776	6.11351e-05	0.00775451
TraesCS1A01G120200	E003	0.0604012	6.10444e-05	0.00774575
TraesCS1A01G039100	E012	0.956021	6.07555e-05	0.00771183
TraesCS7A01G174900	E013	-1.57161	6.067e-05	0.00770372
TraesCS3B01G145700	E004	5.53945	6.06425e-05	0.00770296
TraesCS7B01G169800	E009	-0.143538	6.05709e-05	0.0076966
TraesCS3B01G167800	E003	-0.189537	6.0513e-05	0.00769197
TraesCS4A01G244000	E001	-0.173353	6.04744e-05	0.0076898
TraesCS7B01G029800	E022	0.570435	5.97809e-05	0.00760432
TraesCS2B01G063900	E011	-0.554035	5.96418e-05	0.00758933
TraesCS5D01G538800	E003	-0.2877	5.95838e-05	0.00758464
TraesCS3B01G251700	E004	0.940792	5.92614e-05	0.00754629
TraesCSU01G099700	E003	0.848504	5.9099e-05	0.0075283
TraesCS6B01G365000	E004	0.8804	5.90676e-05	0.00752697
TraesCS6B01G141100	E005	-0.465003	5.90434e-05	0.00752656
TraesCS3A01G334500	E006	-0.0896986	5.89448e-05	0.00751668
TraesCS6A01G402400	E004	-0.271089	5.85673e-05	0.00747121
TraesCS3D01G337700	E005	0.176562	5.85105e-05	0.00746663
TraesCS3B01G123300	E004	-0.416039	5.83917e-05	0.00745413
TraesCS6B01G413200	E006	-0.476542	5.82896e-05	0.00744375
TraesCS3B01G238600	E001	-0.064894	5.7981e-05	0.00740698
TraesCS7D01G276000	E008	-0.376148	5.77029e-05	0.0073741
TraesCS7A01G046700	E001	0.502378	5.76093e-05	0.00736577
TraesCS7D01G045100	E004	0.176815	5.76172e-05	0.00736577
TraesCS3B01G018800	E005	-0.501148	5.75389e-05	0.00736313
TraesCS4A01G284400	E001	-0.236397	5.75554e-05	0.00736313
TraesCS6B01G144500	E004	-0.289694	5.73994e-05	0.00734844
TraesCS6A01G060900	E001	-0.479238	5.70759e-05	0.00730964
TraesCS6B01G321100	E003	0.0920731	5.70234e-05	0.00730554
TraesCSU01G084700	E001	-0.24748	5.70019e-05	0.0073054
TraesCS7B01G203800	E009	1.47775	5.69579e-05	0.00730238
TraesCS6D01G373200	E002	0.332915	5.69217e-05	0.00730035
TraesCS4B01G258700	E004	1.94205	5.68755e-05	0.00729704
TraesCS1B01G348600	E005	-0.808219	5.66656e-05	0.00727272
TraesCS2A01G012200	E019	0.300374	5.6163e-05	0.00721081
TraesCS5B01G409100	E011	1.65815	5.60357e-05	0.00719866
TraesCSU01G042100	E001	0.058275	5.60483e-05	0.00719866
TraesCS6B01G387000	E017	1.00009	5.54336e-05	0.00712483
TraesCS5B01G571300	E005	-0.24351	5.53051e-05	0.00711087
TraesCS2A01G226300	E001	-0.283866	5.51453e-05	0.0070932
TraesCS6D01G378000	E007	1.79206	5.51478e-05	0.0070932
TraesCS2A01G233800	E012	0.219227	5.47466e-05	0.00704667
TraesCS5D01G542400	E002	0.208032	5.42686e-05	0.00698857
TraesCS1A01G425700	E003	-0.503578	5.42757e-05	0.00698857
TraesCS7D01G358600	E002	-0.221551	5.42037e-05	0.00698433
TraesCS1A01G046500	E016	-1.00404	5.41272e-05	0.00697698
TraesCS3A01G023200	E020	6.53869	5.40348e-05	0.00696937
TraesCS1B01G333400	E002	-0.688095	5.40487e-05	0.00696937
TraesCS2D01G152300	E006	-0.249483	5.38988e-05	0.00695506
TraesCS6D01G248800	E003	0.172331	5.36674e-05	0.0069277
TraesCS3A01G381100	E009	-0.27855	5.29435e-05	0.00683673
TraesCS5D01G544000	E002	0.208597	5.28107e-05	0.00682204
TraesCS7B01G182700	E001	-0.166961	5.26695e-05	0.00680626
TraesCS2D01G261500	E001	0.068859	5.26462e-05	0.00680571
TraesCS4B01G373200	E002	1.94016	5.2559e-05	0.0067969
TraesCS4B01G386000	E003	-0.288087	5.2467e-05	0.00678746
TraesCS6A01G004700	E003	-0.472228	5.24462e-05	0.00678721
TraesCS1D01G453100	E015	-0.323594	5.1731e-05	0.00669709
TraesCS2A01G014300	E005	0.114528	5.14004e-05	0.00665669
TraesCS6A01G002500	E006	4.7247	5.11894e-05	0.00663178
TraesCS5B01G544900	E007	-1.11043	5.08729e-05	0.00659373
TraesCS7B01G233600	E006	0.460261	5.08773e-05	0.00659373
TraesCS6B01G244500	E001	0.598147	5.06441e-05	0.00656827
TraesCS7B01G203500	E001	0.931344	5.04617e-05	0.00654898
TraesCS5D01G544300	E002	4.22666	5.04771e-05	0.00654898
TraesCS6B01G344300	E026	1.12709	5.01069e-05	0.00650568
TraesCS1D01G453900	E003	-0.994153	4.97435e-05	0.00646083
TraesCS7A01G003900	E004	-1.42431	4.94494e-05	0.00642591
TraesCS2B01G267500	E004	0.0564165	4.94567e-05	0.00642591
TraesCS7B01G182700	E010	-0.143572	4.91729e-05	0.00639369
TraesCS4B01G385200	E002	0.324102	4.8914e-05	0.00636234
TraesCS7A01G457300	E007	0.333807	4.88279e-05	0.00635346
TraesCS6D01G159100	E002	0.112003	4.87976e-05	0.00635182
TraesCS7B01G213400	E009	-0.322045	4.85198e-05	0.00631796
TraesCSU01G005000	E001	-0.0970481	4.83854e-05	0.00630276
TraesCS6D01G255800	E015	1.03678	4.82229e-05	0.00628387
TraesCS5B01G496400	E024	0.760095	4.74681e-05	0.00618777
TraesCS5B01G456700	E003	-0.135078	4.73477e-05	0.00617433
TraesCS2A01G528700	E013	-0.877579	4.73129e-05	0.00617205
TraesCS6B01G367200	E005	5.30382	4.71975e-05	0.00615924
TraesCS2D01G117800	E008	-5.24172	4.7022e-05	0.00613857
TraesCS6A01G383400	E004	0.286243	4.67443e-05	0.00610456
TraesCS6D01G377900	E003	-0.417046	4.64067e-05	0.00606268
TraesCS1B01G459600	E004	0.313999	4.63844e-05	0.00606198
TraesCS5A01G401400	E001	0.578496	4.63625e-05	0.00606133
TraesCS4B01G387800	E002	0.384976	4.61886e-05	0.00604081
TraesCS3B01G229700	E042	-0.465632	4.59351e-05	0.00600985
TraesCS6A01G400000	E007	-0.351382	4.56035e-05	0.00596865
TraesCS7A01G010500	E001	5.15413	4.53236e-05	0.00593419
TraesCS6B01G367900	E007	-1.83479	4.52386e-05	0.00592523
TraesCS5D01G538800	E002	0.211797	4.51902e-05	0.00592106
TraesCS6D01G366500	E015	-0.339426	4.5148e-05	0.0059177
TraesCS1A01G374800	E014	0.385915	4.50469e-05	0.00590661
TraesCS7B01G234100	E002	-0.221798	4.49006e-05	0.00588959
TraesCS6B01G471700	E001	-0.261178	4.47698e-05	0.00587459
TraesCS3A01G043700	E007	-0.147564	4.40864e-05	0.00578703
TraesCS1B01G414300	E005	4.69284	4.40288e-05	0.0057816
TraesCS4D01G265700	E007	0.126938	4.39709e-05	0.00577612
TraesCS5B01G496300	E009	0.900963	4.39337e-05	0.00577604
TraesCS6B01G005300	E001	-1.09243	4.39525e-05	0.00577604
TraesCS1A01G427000	E008	-0.270281	4.39542e-05	0.00577604
TraesCS4B01G386000	E009	0.693741	4.38796e-05	0.0057726
TraesCS1D01G345100	E001	-1.46005	4.36842e-05	0.00574901
TraesCS2D01G359100	E001	-0.214102	4.36603e-05	0.00574799
TraesCS6D01G004200	E008	-0.295285	4.36116e-05	0.00574369
TraesCS5D01G542300	E009	0.148674	4.35286e-05	0.00573487
TraesCS1B01G432900	E005	-0.319197	4.33239e-05	0.00571
TraesCS2A01G258100	E007	0.756971	4.32637e-05	0.00570418
TraesCS1A01G027200	E001	0.678631	4.30861e-05	0.00568285
TraesCS7D01G276000	E009	-0.374568	4.30494e-05	0.00568011
TraesCS6A01G013700	E009	0.408085	4.29322e-05	0.00566673
TraesCS5D01G216300	E008	0.123312	4.27918e-05	0.00565029
TraesCS1B01G478700	E004	-0.804157	4.26815e-05	0.00563781
TraesCS5B01G437100	E001	-0.10474	4.26588e-05	0.00563689
TraesCS6A01G066900	E005	1.92326	4.23542e-05	0.00559871
TraesCS4B01G181000	E021	-1.96831	4.23119e-05	0.00559693
TraesCS6B01G456300	E012	-0.347967	4.23251e-05	0.00559693
TraesCS3A01G043700	E006	-0.170812	4.22415e-05	0.00559001
TraesCS4B01G259000	E001	4.72809	4.21287e-05	0.00557714
TraesCS6D01G380100	E002	0.534736	4.20454e-05	0.00556818
TraesCS2B01G169400	E009	-0.570338	4.18581e-05	0.00554543
TraesCS2A01G559800	E007	-1.00075	4.17314e-05	0.00553069
TraesCS5D01G551400	E001	-1.02144	4.15377e-05	0.00550706
TraesCS4B01G310600	E001	-0.146357	4.14778e-05	0.00550116
TraesCS7D01G538400	E001	0.0675273	4.13467e-05	0.00548581
TraesCS6A01G035800	E002	1.53422	4.13107e-05	0.00548306
TraesCS6A01G399300	E006	-0.327863	4.12778e-05	0.00548074
TraesCS6A01G001100	E010	1.00246	4.11611e-05	0.00546728
TraesCS5A01G157100	E001	-0.40456	4.10036e-05	0.00544914
TraesCS2B01G342100	E002	0.392019	4.10094e-05	0.00544914
TraesCS5D01G542400	E001	-0.113873	4.09602e-05	0.00544775
TraesCS7A01G175200	E003	0.330271	4.09685e-05	0.00544775
TraesCS1A01G327800	E001	-0.38362	4.09146e-05	0.00544465
TraesCS5B01G033700	E003	0.181426	4.07734e-05	0.00542788
TraesCS4B01G382900	E003	-0.143378	4.04709e-05	0.0053896
TraesCS1D01G399800	E011	-0.267933	4.04231e-05	0.00538525
TraesCS5A01G054500	E011	-0.278226	4.03826e-05	0.00538226
TraesCS4B01G385200	E004	-0.268637	4.03856e-05	0.00538226
TraesCS7A01G524600	E003	-0.349006	3.99654e-05	0.00533023
TraesCS4D01G280100	E020	0.161415	3.99155e-05	0.00532556
TraesCS1A01G355500	E007	0.70133	3.96627e-05	0.0052938
TraesCS3D01G129500	E006	0.487939	3.96339e-05	0.00529194
TraesCS6D01G065900	E001	0.50028	3.95301e-05	0.00528202
TraesCS2D01G004000	E008	-0.4682	3.95301e-05	0.00528202
TraesCS6B01G208900	E015	0.405008	3.95448e-05	0.00528202
TraesCS3A01G023200	E019	6.40186	3.94129e-05	0.0052703
TraesCS1D01G439800	E006	6.29687	3.93294e-05	0.00526111
TraesCS6B01G249900	E009	0.279126	3.9288e-05	0.00525753
TraesCS2A01G237700	E016	0.461057	3.91577e-05	0.00524207
TraesCS7B01G003000	E013	-0.374745	3.82713e-05	0.00512531
TraesCS6B01G026900	E009	0.243792	3.80476e-05	0.00509727
TraesCS1A01G402200	E019	1.59936	3.80182e-05	0.00509524
TraesCS3A01G025500	E005	0.344927	3.79914e-05	0.00509356
TraesCS7A01G296100	E008	-0.312745	3.78575e-05	0.00507751
TraesCS5D01G536000	E005	-0.41056	3.76791e-05	0.00505547
TraesCS6B01G373800	E008	-0.320808	3.76066e-05	0.00504765
TraesCS5D01G560700	E019	-0.497946	3.75704e-05	0.00504586
TraesCS3B01G213900	E002	-0.478387	3.75792e-05	0.00504586
TraesCS1D01G275000	E015	-0.178322	3.74364e-05	0.00503046
TraesCS3D01G198900	E001	-0.399685	3.73571e-05	0.00502205
TraesCS6A01G059600	E001	1.97951	3.73598e-05	0.00502205
TraesCS2A01G560300	E003	-6.04548	3.73132e-05	0.00501957
TraesCS6B01G336000	E008	0.842421	3.72971e-05	0.00501929
TraesCS7A01G054900	E006	0.400015	3.68657e-05	0.00496311
TraesCS7D01G534500	E001	-0.206579	3.6842e-05	0.00496178
TraesCS6A01G067100	E002	-0.201627	3.64266e-05	0.00490768
TraesCS3D01G204800	E002	-0.317004	3.6358e-05	0.00490029
TraesCS3B01G237700	E003	0.312083	3.63365e-05	0.00489923
TraesCS6D01G137700	E008	0.111606	3.62938e-05	0.00489532
TraesCS6B01G142600	E001	-0.442429	3.60628e-05	0.004866
TraesCS6B01G363200	E003	0.660675	3.60104e-05	0.00486076
TraesCS6A01G392400	E008	0.130299	3.59751e-05	0.00485783
TraesCS3B01G230700	E001	-0.159567	3.57065e-05	0.00482351
TraesCS5D01G413400	E003	0.357299	3.57074e-05	0.00482351
TraesCS6B01G376500	E004	0.531988	3.56344e-05	0.00481728
TraesCS3B01G243400	E001	-0.435847	3.55232e-05	0.00480406
TraesCS3A01G026800	E002	-1.26856	3.54821e-05	0.00480033
TraesCS1B01G051700	E014	1.83799	3.54535e-05	0.00479827
TraesCS6A01G013700	E015	-0.630627	3.53321e-05	0.00478366
TraesCS6D01G377900	E015	1.36629	3.53058e-05	0.0047819
TraesCS3B01G021000	E010	5.97066	3.52706e-05	0.00477894
TraesCS5D01G540800	E003	-0.55988	3.5104e-05	0.00475818
TraesCS3B01G054400	E002	-0.114182	3.50554e-05	0.00475338
TraesCS5D01G074400	E020	0.610237	3.48536e-05	0.00472782
TraesCS7A01G441500	E013	-0.172389	3.48169e-05	0.00472464
TraesCS7B01G181100	E004	1.23764	3.47896e-05	0.00472272
TraesCS6B01G022800	E019	0.503806	3.47308e-05	0.00471653
TraesCS7A01G043100	E001	0.132918	3.44533e-05	0.00468062
TraesCS6D01G133600	E005	-0.229694	3.43102e-05	0.00466295
TraesCS2B01G278700	E001	-0.218993	3.41643e-05	0.00464489
TraesCS6D01G199300	E003	0.227952	3.40862e-05	0.00463603
TraesCS1D01G350600	E002	0.604313	3.40576e-05	0.00463391
TraesCS1D01G437700	E001	5.61009	3.39936e-05	0.00462696
TraesCS6D01G133600	E002	-0.208272	3.35009e-05	0.00456163
TraesCS3B01G220600	E003	-0.245916	3.34524e-05	0.0045582
TraesCS2A01G234200	E004	-0.0823489	3.3463e-05	0.0045582
TraesCS6B01G473000	E003	2.0817	3.29966e-05	0.0044981
TraesCS1D01G450400	E006	6.14642	3.2963e-05	0.00449524
TraesCS7A01G440500	E021	0.698973	3.29381e-05	0.00449355
TraesCS2D01G558800	E002	0.0875465	3.2922e-05	0.00449307
TraesCS3B01G217500	E005	-0.337448	3.28912e-05	0.00449058
TraesCS7A01G003600	E001	-6.13507	3.28765e-05	0.00449029
TraesCS3B01G593900	E008	-1.86762	3.27768e-05	0.00447839
TraesCS6B01G142600	E002	0.298453	3.26034e-05	0.00445639
TraesCS7A01G524600	E010	-0.329339	3.25335e-05	0.00444854
TraesCS4B01G390400	E002	-0.26444	3.25077e-05	0.00444672
TraesCS2D01G576000	E003	-0.242156	3.2248e-05	0.00441287
TraesCS4B01G035500	E009	-0.999047	3.21285e-05	0.0043982
TraesCS4D01G205900	E001	0.194608	3.19938e-05	0.00438145
TraesCS3A01G023800	E022	-4.74427	3.19329e-05	0.00437478
TraesCS3B01G316500	E001	0.294468	3.18858e-05	0.00437001
TraesCS5D01G549600	E009	0.887297	3.18346e-05	0.00436467
TraesCS6B01G258000	E012	1.04478	3.15325e-05	0.0043249
TraesCS3A01G370000	E006	0.663346	3.1465e-05	0.0043173
TraesCS3A01G198800	E005	0.010882	3.13945e-05	0.00430928
TraesCS7D01G482000	E015	0.336614	3.13637e-05	0.0043067
TraesCS1D01G341300	E006	0.430909	3.12943e-05	0.00429883
TraesCS1B01G469400	E007	-0.207087	3.10938e-05	0.00427292
TraesCS4B01G049300	E011	-0.990804	3.09738e-05	0.00425808
TraesCS2D01G579300	E005	0.634597	3.08917e-05	0.00424842
TraesCS6A01G097100	E004	-0.241066	3.07623e-05	0.00423225
TraesCS7D01G012000	E016	-0.937434	3.05473e-05	0.00420428
TraesCS1D01G445300	E006	1.38987	3.04157e-05	0.00418912
TraesCS6B01G178700	E002	-0.106654	3.04254e-05	0.00418912
TraesCS7B01G458700	E019	-0.590768	3.03516e-05	0.00418218
TraesCS3A01G404100	E002	-1.24106	3.01956e-05	0.00416229
TraesCS3B01G212900	E002	0.13661	3.01259e-05	0.00415429
TraesCS3A01G026600	E004	0.189008	3.00447e-05	0.00414469
TraesCS7D01G016600	E004	0.663292	3.00183e-05	0.00414264
TraesCS1A01G392000	E001	0.0653036	2.96905e-05	0.00409899
TraesCS6A01G399300	E011	0.22654	2.95859e-05	0.00408613
TraesCS5A01G204200	E011	-0.212426	2.94628e-05	0.00407069
TraesCS3D01G107300	E003	-0.624745	2.94467e-05	0.00407004
TraesCS6B01G178700	E001	0.0943501	2.93877e-05	0.00406346
TraesCS3D01G031900	E001	0.118431	2.91756e-05	0.00403699
TraesCS6B01G031500	E001	0.592268	2.9185e-05	0.00403699
TraesCS2A01G258200	E010	0.730373	2.89544e-05	0.00400819
TraesCS7B01G472300	E009	1.54516	2.88111e-05	0.0039899
TraesCS3B01G223300	E003	0.236343	2.83062e-05	0.0039215
TraesCS2D01G600000	E041	0.601066	2.82737e-05	0.00391852
TraesCS7B01G188400	E001	-0.0834076	2.79542e-05	0.00387573
TraesCS7A01G003000	E006	-0.320211	2.78909e-05	0.00386846
TraesCS3A01G037300	E014	6.98836	2.78248e-05	0.0038614
TraesCS1B01G419800	E020	0.490148	2.78292e-05	0.0038614
TraesCS5A01G092900	E022	0.768898	2.76259e-05	0.00383617
TraesCS6B01G041500	E002	0.104718	2.75332e-05	0.00382478
TraesCS3B01G018800	E004	-0.371428	2.74089e-05	0.003809
TraesCS5D01G496800	E020	-0.269375	2.7212e-05	0.0037831
TraesCS6B01G144800	E002	-0.332018	2.71997e-05	0.00378286
TraesCS1A01G392000	E002	-0.0377406	2.71374e-05	0.00377567
TraesCS3B01G183300	E003	0.0884303	2.68611e-05	0.00373868
TraesCS6B01G447600	E005	-0.0561162	2.67365e-05	0.00372278
TraesCS6B01G321100	E001	-0.104916	2.67163e-05	0.00372268
TraesCS6B01G134100	E010	-1.57558	2.67253e-05	0.00372268
TraesCS7A01G427300	E003	-1.49423	2.66772e-05	0.00371888
TraesCS3B01G021600	E012	1.94715	2.62896e-05	0.00366627
TraesCSU01G105300	E008	-0.148292	2.61648e-05	0.00365029
TraesCS7A01G173300	E003	0.660371	2.60989e-05	0.00364252
TraesCS3B01G252100	E003	-0.194116	2.60819e-05	0.00364156
TraesCS3B01G221000	E009	-0.666716	2.55902e-05	0.00357431
TraesCS7B01G176600	E001	0.184348	2.54382e-05	0.00355447
TraesCS3A01G017800	E002	1.33648	2.53417e-05	0.00354237
TraesCS5D01G492900	E006	-0.0350349	2.53165e-05	0.00354024
TraesCS4B01G393000	E001	0.62553	2.51553e-05	0.00351907
TraesCS3B01G229400	E001	-1.4886	2.51441e-05	0.00351888
TraesCS6B01G133100	E001	1.41966	2.4666e-05	0.00345332
TraesCS6A01G068700	E005	1.862	2.45834e-05	0.00344311
TraesCS6A01G061100	E010	5.39343	2.45674e-05	0.00344251
TraesCS4A01G357900	E007	-0.324861	2.45696e-05	0.00344251
TraesCS3D01G234700	E003	-0.52771	2.45462e-05	0.00344193
TraesCS6B01G435000	E002	4.2449	2.44838e-05	0.00343454
TraesCS2A01G293400	E019	-0.24382	2.44559e-05	0.00343197
TraesCS1B01G294800	E002	-0.541911	2.42475e-05	0.00340406
TraesCS6B01G387000	E014	-0.50301	2.40992e-05	0.00338456
TraesCS6D01G370300	E009	0.675092	2.38281e-05	0.00334813
TraesCS6D01G213600	E008	1.01575	2.38304e-05	0.00334813
TraesCS1B01G340300	E006	-0.264594	2.37254e-05	0.003336
TraesCS4A01G441500	E005	-0.536194	2.36948e-05	0.00333557
TraesCS6A01G035800	E001	-0.032679	2.3706e-05	0.00333557
TraesCS7D01G554900	E040	-0.124152	2.3713e-05	0.00333557
TraesCS1A01G428700	E011	-0.252019	2.35801e-05	0.00332079
TraesCS1D01G438000	E024	0.946152	2.31275e-05	0.00325833
TraesCS3D01G152600	E006	1.22425	2.30643e-05	0.00325071
TraesCS7A01G107200	E001	0.370572	2.30321e-05	0.00324746
TraesCS6B01G434200	E001	0.532	2.30144e-05	0.00324623
TraesCS3B01G316500	E003	-0.336067	2.29872e-05	0.00324368
TraesCS6B01G029000	E003	-0.165458	2.27201e-05	0.00320725
TraesCS6B01G135100	E007	0.667776	2.26653e-05	0.00320079
TraesCS1A01G270400	E001	0.075642	2.25968e-05	0.00319237
TraesCS6A01G026600	E001	-0.108545	2.24752e-05	0.00317645
TraesCS1D01G161200	E008	-0.590351	2.24401e-05	0.00317275
TraesCS7D01G014700	E002	-0.141722	2.24158e-05	0.00317056
TraesCS7D01G284100	E003	-0.215981	2.2392e-05	0.00316845
TraesCS2D01G049500	E007	-0.0930605	2.23756e-05	0.00316738
TraesCS7A01G441500	E012	-0.194721	2.23226e-05	0.00316113
TraesCS6B01G324700	E010	0.583787	2.23105e-05	0.00316067
TraesCS3D01G023900	E005	0.080879	2.22872e-05	0.00315862
TraesCS3A01G021300	E007	-0.756329	2.21113e-05	0.00313494
TraesCS6A01G059500	E010	0.417174	2.20801e-05	0.00313175
TraesCS2A01G237500	E005	-0.872502	2.20247e-05	0.00312607
TraesCS7D01G014700	E001	0.132805	2.20313e-05	0.00312607
TraesCS7A01G111200	E005	0.461037	2.18312e-05	0.00310013
TraesCS6D01G336400	E017	0.297163	2.18009e-05	0.00309707
TraesCS6D01G376900	E008	-0.32603	2.17597e-05	0.00309244
TraesCS1D01G451300	E010	-0.226292	2.17332e-05	0.0030899
TraesCS3B01G021000	E012	5.8851	2.16974e-05	0.00308604
TraesCS6D01G389100	E002	-1.01783	2.16578e-05	0.00308163
TraesCS1A01G039200	E010	2.03623	2.15179e-05	0.00306295
TraesCS5B01G549200	E012	0.952364	2.14916e-05	0.00306042
TraesCS3D01G206200	E004	0.486138	2.13927e-05	0.00304754
TraesCS2A01G222600	E004	0.131286	2.12259e-05	0.00302499
TraesCS1A01G023600	E007	-4.69774	2.11684e-05	0.003018
TraesCS7A01G364400	E007	0.290232	2.11036e-05	0.00300996
TraesCS3A01G002100	E002	-0.141364	2.10756e-05	0.00300717
TraesCS3A01G002100	E001	0.144272	2.1062e-05	0.00300643
TraesCS6A01G378100	E012	0.348325	2.09163e-05	0.00298682
TraesCS3B01G250000	E001	-1.24902	2.07284e-05	0.00296117
TraesCS3B01G145700	E003	5.62778	2.06293e-05	0.00295159
TraesCS2A01G252800	E002	-0.371359	2.06399e-05	0.00295159
TraesCS5B01G496300	E003	-0.602916	2.06524e-05	0.00295159
TraesCS6B01G456300	E006	6.77048	2.06531e-05	0.00295159
TraesCS6B01G322000	E001	0.261069	2.05914e-05	0.00294749
TraesCS3B01G596500	E005	0.0997999	2.04465e-05	0.00292792
TraesCS1B01G292300	E006	0.936798	2.01346e-05	0.00288441
TraesCS5D01G557100	E002	-0.341922	2.00091e-05	0.00286759
TraesCS5D01G542300	E008	0.132785	1.99818e-05	0.00286482
TraesCS3B01G021600	E024	1.96657	1.995e-05	0.00286141
TraesCS1B01G291000	E002	-0.78552	1.99259e-05	0.0028591
TraesCS3D01G107300	E002	-0.372833	1.98909e-05	0.00285521
TraesCS5B01G442100	E004	0.108434	1.96392e-05	0.00282022
TraesCS4B01G037700	E004	0.351222	1.96256e-05	0.0028194
TraesCS5D01G492900	E002	0.0213352	1.96014e-05	0.00281706
TraesCS1D01G453600	E010	-0.679431	1.95794e-05	0.00281503
TraesCS3D01G023900	E006	0.0717552	1.95334e-05	0.00281025
TraesCS3B01G183000	E001	-0.808439	1.95383e-05	0.00281025
TraesCS3D01G282800	E009	0.252924	1.94594e-05	0.00280115
TraesCS2A01G245800	E004	-0.961128	1.9428e-05	0.00279775
TraesCS3A01G128800	E001	4.35328	1.93453e-05	0.00278697
TraesCS6B01G387800	E001	0.33253	1.92307e-05	0.00277158
TraesCS7A01G003900	E002	-1.47332	1.92135e-05	0.00277022
TraesCS7A01G441500	E010	-0.195255	1.90519e-05	0.00274802
TraesCS6B01G435000	E001	-0.0660198	1.89574e-05	0.0027355
TraesCS6A01G008700	E001	-0.988276	1.88783e-05	0.00272518
TraesCS3B01G346900	E003	-0.578834	1.88598e-05	0.00272361
TraesCS4B01G053600	E002	0.254642	1.87831e-05	0.00271363
TraesCS4B01G363500	E004	0.193091	1.8744e-05	0.00270907
TraesCS1B01G388700	E010	-0.476808	1.86216e-05	0.00269247
TraesCS6B01G456500	E010	6.7012	1.85972e-05	0.00269003
TraesCS3D01G020200	E006	-0.167958	1.85658e-05	0.00268741
TraesCS1D01G061500	E007	0.419164	1.85716e-05	0.00268741
TraesCS6B01G144500	E008	-0.2829	1.84559e-05	0.00267284
TraesCS4B01G240400	E015	1.46614	1.84218e-05	0.00266899
TraesCS1A01G404300	E025	-0.395767	1.82581e-05	0.00264634
TraesCS1B01G459600	E007	0.349254	1.80953e-05	0.00262381
TraesCS1D01G437700	E004	2.10649	1.80821e-05	0.00262295
TraesCS4A01G472200	E001	-0.0461014	1.80744e-05	0.0026229
TraesCS5B01G514700	E004	-4.42402	1.8012e-05	0.00261491
TraesCS7B01G177500	E012	0.923582	1.7964e-05	0.002609
TraesCS3B01G226600	E019	0.303566	1.79402e-05	0.0026066
TraesCS5D01G557100	E001	-0.714336	1.78367e-05	0.00259262
TraesCS3B01G297900	E001	0.493149	1.78039e-05	0.0025889
TraesCS7A01G429400	E001	-1.28647	1.77428e-05	0.00258107
TraesCS1D01G454500	E005	5.39001	1.77247e-05	0.00257948
TraesCS2A01G570700	E003	0.149904	1.7673e-05	0.002573
TraesCS2A01G293900	E001	-1.85538	1.76085e-05	0.00256466
TraesCS7B01G480300	E032	0.323144	1.75693e-05	0.00256
TraesCS3B01G070300	E010	-1.44133	1.75236e-05	0.00255437
TraesCS7A01G168500	E002	0.132431	1.74416e-05	0.00254345
TraesCS1D01G450400	E013	6.21246	1.74219e-05	0.00254162
TraesCS7A01G327600	E003	-0.257053	1.7414e-05	0.00254151
TraesCS5B01G109900	E001	0.454816	1.7405e-05	0.00254123
TraesCS6B01G246700	E001	0.401248	1.73222e-05	0.00253134
TraesCS4A01G494700	E013	0.320919	1.73269e-05	0.00253134
TraesCS3A01G025800	E001	-2.12514	1.73302e-05	0.00253134
TraesCS3A01G399600	E007	-0.488341	1.72507e-05	0.00252283
TraesCS6B01G436600	E002	-1.36531	1.72041e-05	0.00251763
TraesCS3B01G104300	E003	0.372097	1.72082e-05	0.00251763
TraesCS3A01G023800	E005	-1.46278	1.71885e-05	0.00251681
TraesCS7B01G213400	E005	0.604628	1.7135e-05	0.00251001
TraesCS1D01G437700	E005	2.10448	1.71118e-05	0.00250763
TraesCS5A01G225700	E008	0.240151	1.70907e-05	0.00250556
TraesCS2A01G258200	E001	-7.10896	1.70182e-05	0.00249597
TraesCS5D01G561000	E001	0.468568	1.70064e-05	0.00249526
TraesCS7A01G160600	E007	0.171709	1.69389e-05	0.00248637
TraesCS2B01G131900	E009	-0.212885	1.69162e-05	0.00248406
TraesCS3D01G079600	E021	-0.347264	1.66958e-05	0.0024527
TraesCS1D01G305900	E002	-0.06946	1.66741e-05	0.00245052
TraesCS2B01G063900	E010	-0.610911	1.66486e-05	0.00244778
TraesCS2B01G278700	E008	0.759713	1.65446e-05	0.00243349
TraesCS1A01G443400	E010	-0.294745	1.65214e-05	0.00243108
TraesCS5A01G201700	E003	-0.134947	1.65143e-05	0.00243104
TraesCS3A01G233300	E005	0.170327	1.64871e-05	0.00242803
TraesCS6B01G456300	E001	6.79184	1.644e-05	0.00242209
TraesCS7B01G460900	E013	0.900257	1.63616e-05	0.00241154
TraesCS4A01G429400	E018	-0.33125	1.63067e-05	0.00240443
TraesCS6B01G134100	E007	0.817853	1.61959e-05	0.00238909
TraesCS6A01G032600	E012	0.258493	1.61879e-05	0.00238889
TraesCS4B01G373200	E004	2.09262	1.60721e-05	0.00237278
TraesCS1D01G393600	E002	-0.167475	1.60527e-05	0.0023709
TraesCS1A01G443700	E002	0.288609	1.59811e-05	0.0023613
TraesCS3A01G023800	E010	0.660052	1.59617e-05	0.00235941
TraesCS1B01G478800	E006	0.612301	1.59502e-05	0.00235867
TraesCS5D01G462300	E001	-0.268066	1.59082e-05	0.00235343
TraesCS7B01G372400	E004	-0.730205	1.58919e-05	0.00235201
TraesCS1B01G395000	E011	-0.710058	1.58554e-05	0.00234757
TraesCS7B01G003100	E004	-0.739975	1.58346e-05	0.00234546
TraesCS5D01G562500	E001	-0.373262	1.57046e-05	0.00232769
TraesCSU01G080700	E005	-0.183584	1.57081e-05	0.00232769
TraesCS7B01G243600	E003	0.950369	1.56738e-05	0.00232453
TraesCS3A01G357700	E001	-0.145108	1.55767e-05	0.00231109
TraesCS1D01G450200	E017	-0.497617	1.55426e-05	0.002307
TraesCS3B01G100800	E002	-0.0519461	1.5534e-05	0.00230666
TraesCS1B01G432300	E005	-0.295779	1.54262e-05	0.00229162
TraesCS6B01G248500	E004	-0.212704	1.53676e-05	0.00228385
TraesCS7D01G022700	E006	-0.425634	1.52675e-05	0.00226993
TraesCS4D01G265700	E008	0.168241	1.52447e-05	0.00226748
TraesCS1D01G451700	E003	-0.421379	1.52342e-05	0.00226686
TraesCS3B01G183200	E001	-0.31896	1.5128e-05	0.002252
TraesCS5D01G563900	E004	-0.394481	1.50602e-05	0.00224283
TraesCS4A01G429400	E019	-0.267128	1.50319e-05	0.00223955
TraesCS6B01G153900	E014	-0.281481	1.49663e-05	0.00223071
TraesCS6B01G472700	E002	0.264287	1.49082e-05	0.00222298
TraesCS3B01G238800	E010	-0.785866	1.48649e-05	0.00221744
TraesCS5B01G414900	E010	-0.224508	1.47113e-05	0.00219544
TraesCS4B01G229600	E006	-0.3659	1.46834e-05	0.00219263
TraesCS2A01G567600	E014	-0.597452	1.46863e-05	0.00219263
TraesCS7B01G472800	E004	0.446211	1.46539e-05	0.00218962
TraesCS7B01G465400	E003	0.20258	1.45855e-05	0.00218031
TraesCS4A01G171800	E009	0.863267	1.45645e-05	0.00217808
TraesCS1D01G450400	E008	6.20463	1.45434e-05	0.00217584
TraesCS3B01G596700	E006	0.513412	1.45276e-05	0.00217438
TraesCS3A01G001800	E005	-0.20764	1.44864e-05	0.00216913
TraesCS5D01G544000	E007	-0.143732	1.44864e-05	0.00216913
TraesCS3B01G017500	E009	-0.914155	1.44019e-05	0.00215887
TraesCS4B01G394600	E001	0.411311	1.44038e-05	0.00215887
TraesCS1A01G024600	E005	-0.79911	1.44058e-05	0.00215887
TraesCS2A01G225100	E007	-0.799619	1.43852e-05	0.00215849
TraesCS1B01G432900	E001	0.703947	1.42552e-05	0.00213989
TraesCS3B01G094400	E018	-0.663245	1.42458e-05	0.00213938
TraesCS5B01G444300	E008	5.56366	1.41359e-05	0.00212376
TraesCS5D01G560700	E016	-0.764285	1.39598e-05	0.00209819
TraesCS3D01G021600	E005	-0.268104	1.38744e-05	0.00208623
TraesCS1B01G475400	E003	-0.0982464	1.38439e-05	0.00208251
TraesCS2A01G258200	E007	-7.79889	1.3804e-05	0.00207739
TraesCS7A01G047000	E002	0.344553	1.37485e-05	0.0020699
TraesCS1B01G410800	E001	0.887935	1.36957e-05	0.00206287
TraesCS5B01G496400	E010	-0.524924	1.3696e-05	0.00206287
TraesCS7A01G371200	E010	0.547641	1.36699e-05	0.00206068
TraesCS6B01G289500	E001	0.147376	1.36378e-05	0.0020567
TraesCS4A01G429400	E017	-0.280734	1.3545e-05	0.00204358
TraesCS4A01G007400	E002	-0.145188	1.353e-05	0.00204217
TraesCS7A01G461700	E013	0.23761	1.33789e-05	0.00202022
TraesCS1D01G453100	E022	2.26012	1.32784e-05	0.00200588
TraesCS1A01G404500	E015	0.11912	1.32417e-05	0.00200118
TraesCS5B01G533400	E007	-0.657365	1.31722e-05	0.00199153
TraesCS6B01G456000	E010	-1.06306	1.30902e-05	0.00197996
TraesCS1B01G343900	E002	-0.446659	1.30691e-05	0.00197761
TraesCS1A01G033600	E002	0.110063	1.30066e-05	0.00196899
TraesCS5A01G262500	E001	0.0662687	1.28745e-05	0.00194981
TraesCS6B01G456300	E022	6.80704	1.28269e-05	0.00194343
TraesCS1D01G436800	E002	0.804763	1.24318e-05	0.00188437
TraesCS5A01G388300	E001	-0.153501	1.24241e-05	0.001884
TraesCS7A01G168300	E019	-0.370352	1.24079e-05	0.00188233
TraesCS1B01G479800	E002	-0.37418	1.23605e-05	0.00187595
TraesCS2A01G279800	E001	0.583982	1.22497e-05	0.00186032
TraesCS6B01G144500	E006	-0.252638	1.22524e-05	0.00186032
TraesCS6A01G034200	E001	-0.150625	1.21792e-05	0.00185079
TraesCS6B01G413200	E008	1.14738	1.2165e-05	0.0018494
TraesCS7A01G281600	E008	-5.61683	1.20586e-05	0.00183401
TraesCS7B01G484200	E002	0.110853	1.19472e-05	0.00181785
TraesCS5A01G262500	E002	-0.0322676	1.19105e-05	0.00181382
TraesCS1D01G161200	E001	5.88904	1.1915e-05	0.00181382
TraesCS4A01G160400	E008	-0.161505	1.19157e-05	0.00181382
TraesCS2A01G253500	E001	0.156803	1.18912e-05	0.00181241
TraesCS3B01G228200	E008	-0.311426	1.1872e-05	0.00181025
TraesCSU01G105300	E005	0.147192	1.18549e-05	0.00180842
TraesCS7B01G480300	E017	0.277886	1.18404e-05	0.00180698
TraesCS6A01G013700	E005	-1.07469	1.17242e-05	0.00179028
TraesCS7A01G168300	E018	-0.392808	1.1726e-05	0.00179028
TraesCS5B01G396200	E001	0.130829	1.16452e-05	0.00177946
TraesCS6A01G085800	E014	-1.31329	1.13936e-05	0.00174176
TraesCS5B01G533400	E012	0.537308	1.13864e-05	0.0017414
TraesCS1A01G407100	E001	-0.0970847	1.13808e-05	0.00174129
TraesCS5B01G506300	E008	-1.43948	1.13667e-05	0.00173988
TraesCS7B01G209900	E006	-0.00648011	1.13598e-05	0.00173958
TraesCS5B01G548900	E009	0.164045	1.13536e-05	0.00173937
TraesCS7A01G083400	E012	0.660077	1.12989e-05	0.00173172
TraesCS7A01G440500	E010	-0.367366	1.11955e-05	0.00171662
TraesCS7B01G484200	E001	-0.0921087	1.11751e-05	0.00171423
TraesCS6A01G061700	E001	0.238372	1.10786e-05	0.00170015
TraesCS4B01G035500	E002	6.21714	1.10464e-05	0.00169594
TraesCS4B01G373600	E005	1.65019	1.0955e-05	0.00168263
TraesCS6D01G377900	E006	5.84536	1.08662e-05	0.00166971
TraesCS4A01G007400	E001	0.0342633	1.08476e-05	0.00166756
TraesCS7B01G458700	E020	-0.610636	1.08005e-05	0.00166104
TraesCS3B01G021700	E005	6.16142	1.05563e-05	0.00162418
TraesCSU01G079800	E021	-0.475771	1.05319e-05	0.00162113
TraesCS3A01G399600	E002	0.486575	1.05156e-05	0.00161966
TraesCS1A01G352500	E001	0.435241	1.05178e-05	0.00161966
TraesCS1A01G015200	E005	-0.293342	1.04169e-05	0.00160588
TraesCS6B01G367200	E019	5.434	1.04194e-05	0.00160588
TraesCS4B01G265700	E001	-0.209837	1.02599e-05	0.00158266
TraesCS5D01G454600	E011	-3.04921	1.01258e-05	0.00156265
TraesCS6B01G234000	E001	-0.134688	1.00591e-05	0.00155302
TraesCS1B01G051700	E012	6.52739	1.0028e-05	0.0015489
TraesCS6A01G001600	E009	1.18349	9.91995e-06	0.00153287
TraesCS6A01G066100	E001	0.254664	9.84073e-06	0.00152128
TraesCS4B01G181000	E028	0.494164	9.78967e-06	0.00151405
TraesCS7B01G228300	E004	0.374823	9.72901e-06	0.00150531
TraesCS1D01G450200	E005	6.55428	9.65151e-06	0.00149397
TraesCS7A01G279000	E020	-0.44883	9.62994e-06	0.00149128
TraesCS4A01G172000	E009	0.377448	9.61718e-06	0.00148995
TraesCS6A01G066100	E002	-0.195497	9.54327e-06	0.00147914
TraesCS1B01G434100	E005	0.494554	9.5063e-06	0.00147405
TraesCS7B01G268900	E011	-0.749023	9.44052e-06	0.00146448
TraesCS7A01G041500	E006	-6.05279	9.37871e-06	0.00145552
TraesCS5D01G541100	E001	-0.263034	9.32719e-06	0.00144816
TraesCS1A01G305900	E007	-0.25266	9.28716e-06	0.00144257
TraesCS1D01G439800	E011	-0.467468	9.22756e-06	0.00143393
TraesCS2A01G245500	E004	-0.386587	9.1436e-06	0.0014215
TraesCS1B01G415200	E012	-2.06493	9.13302e-06	0.00142048
TraesCS6B01G336000	E009	1.04651	9.04294e-06	0.00140708
TraesCS4B01G181000	E018	-1.31578	8.9845e-06	0.00139859
TraesCS6B01G131100	E012	0.566175	8.92851e-06	0.00139048
TraesCS1D01G451200	E001	0.547092	8.75231e-06	0.00136364
TraesCS1B01G475400	E011	0.184672	8.70509e-06	0.00135687
TraesCS7A01G003200	E007	-1.29203	8.69056e-06	0.0013552
TraesCS5B01G410400	E002	-2.08094	8.68144e-06	0.00135437
TraesCS5D01G450600	E001	-0.25936	8.66023e-06	0.00135165
TraesCS3B01G601700	E001	-0.0479623	8.58434e-06	0.00134039
TraesCS6B01G153900	E002	0.757959	8.4904e-06	0.0013263
TraesCS6B01G125500	E003	-0.344247	8.4718e-06	0.00132397
TraesCS7B01G173900	E006	0.737053	8.46477e-06	0.00132345
TraesCS5A01G327900	E004	-1.64111	8.42712e-06	0.00131814
TraesCS3B01G601700	E002	0.037998	8.40106e-06	0.00131464
TraesCS6D01G366500	E021	1.18968	8.38066e-06	0.00131202
TraesCS5B01G541500	E001	-0.317626	8.36396e-06	0.00130998
TraesCS5B01G410800	E003	0.765385	8.34167e-06	0.00130706
TraesCS1B01G415200	E013	-2.07305	8.31463e-06	0.00130364
TraesCS2B01G169400	E010	-0.841828	8.31619e-06	0.00130364
TraesCS3A01G429800	E006	-0.119754	8.26541e-06	0.00129682
TraesCS4B01G254800	E004	-0.877324	8.23416e-06	0.00129248
TraesCS5D01G413400	E002	0.376286	8.20448e-06	0.00128839
TraesCS1B01G415200	E003	0.435592	8.14168e-06	0.00127909
TraesCS6A01G061700	E002	-0.151809	8.06242e-06	0.00126719
TraesCS1A01G028500	E004	-1.66613	8.035e-06	0.00126344
TraesCS1D01G445700	E005	2.02573	7.99589e-06	0.00125784
TraesCS3B01G018800	E007	-0.529372	7.97156e-06	0.00125457
TraesCS6B01G162600	E002	-1.39353	7.83437e-06	0.00123352
TraesCS3B01G152800	E003	0.178475	7.82779e-06	0.00123303
TraesCS7B01G197500	E005	0.430031	7.68931e-06	0.00121175
TraesCS5B01G544500	E011	0.247804	7.67659e-06	0.00121028
TraesCS6A01G036100	E002	-0.156552	7.58472e-06	0.00119632
TraesCS3B01G211300	E002	-0.372145	7.58094e-06	0.00119625
TraesCSU01G099700	E002	1.02073	7.52409e-06	0.0011878
TraesCS5D01G540800	E004	0.379709	7.46004e-06	0.00117821
TraesCS3A01G161300	E001	-0.0731154	7.3881e-06	0.00116736
TraesCS3B01G094400	E013	0.5518	7.37581e-06	0.00116594
TraesCS2A01G554200	E001	-0.75802	7.34035e-06	0.00116085
TraesCSU01G037500	E002	0.819348	7.3205e-06	0.00115822
TraesCS3A01G047800	E006	0.153825	7.2534e-06	0.00114854
TraesCS7A01G525800	E003	-0.258111	7.25609e-06	0.00114854
TraesCS1D01G072800	E001	-0.194897	7.24382e-06	0.00114761
TraesCS3A01G369200	E003	0.200054	7.23093e-06	0.00114608
TraesCS4B01G365700	E001	-5.06816	7.1721e-06	0.00113726
TraesCS6B01G026900	E004	-0.797169	7.10526e-06	0.00112762
TraesCS5B01G417000	E014	0.396459	7.10819e-06	0.00112762
TraesCS6B01G144500	E010	-0.308396	7.09142e-06	0.00112635
TraesCS2A01G258200	E002	-7.85877	7.0939e-06	0.00112635
TraesCS3B01G602700	E018	0.234995	7.06879e-06	0.00112337
TraesCS3B01G316500	E008	-0.413427	7.04924e-06	0.00112076
TraesCS4B01G373600	E004	4.54773	7.03007e-06	0.00111821
TraesCS4B01G399200	E006	-0.0918858	7.01756e-06	0.00111671
TraesCS3B01G220000	E001	6.58715	7.00769e-06	0.00111564
TraesCS1D01G453100	E016	-0.37555	6.98917e-06	0.00111319
TraesCS6D01G377900	E011	5.86974	6.98543e-06	0.00111309
TraesCS6B01G055600	E002	-0.569111	6.92557e-06	0.00110404
TraesCS6B01G166100	E023	4.6017	6.85655e-06	0.00109352
TraesCS6B01G365000	E010	-0.663404	6.81375e-06	0.00108718
TraesCS6D01G186000	E001	-1.47032	6.75781e-06	0.00107874
TraesCS5B01G496300	E004	-0.67335	6.72702e-06	0.0010743
TraesCS1A01G352500	E002	-0.157199	6.72048e-06	0.00107374
TraesCS6B01G460100	E006	5.54166	6.7161e-06	0.00107352
TraesCS2A01G526300	E001	-0.311983	6.69858e-06	0.0010712
TraesCS6B01G029000	E002	0.114874	6.68412e-06	0.00106936
TraesCS5D01G450600	E002	0.0998565	6.65093e-06	0.00106453
TraesCS3B01G223300	E002	0.258027	6.60587e-06	0.0010581
TraesCS5B01G551900	E001	-0.209792	6.60779e-06	0.0010581
TraesCS1A01G404300	E024	-0.491051	6.5731e-06	0.00105349
TraesCS7B01G472800	E005	-5.24481	6.52945e-06	0.00104696
TraesCS7D01G011700	E005	0.062265	6.4982e-06	0.00104242
TraesCS6B01G344300	E025	1.32187	6.45422e-06	0.00103583
TraesCS3B01G596500	E002	-0.268101	6.444e-06	0.00103465
TraesCS2A01G224000	E001	0.193619	6.42666e-06	0.00103233
TraesCS7B01G216600	E012	0.372766	6.41427e-06	0.0010308
TraesCS5B01G408200	E002	5.06059	6.40246e-06	0.00102937
TraesCS6B01G387000	E006	0.892734	6.34762e-06	0.00102101
TraesCS3A01G023800	E004	-0.994566	6.3147e-06	0.00101617
TraesCS1B01G340300	E004	-0.155823	6.2972e-06	0.00101381
TraesCS5D01G508200	E002	0.659344	6.28651e-06	0.00101255
TraesCS6B01G362900	E001	4.69049	6.26981e-06	0.00101031
TraesCS2A01G233800	E005	-0.657996	6.22875e-06	0.00100415
TraesCS5A01G203400	E002	0.328879	6.2231e-06	0.00100389
TraesCS3B01G018800	E006	-0.530041	6.22436e-06	0.00100389
TraesCS2A01G559300	E005	0.214432	6.21649e-06	0.00100385
TraesCS7B01G234100	E005	0.368016	6.2185e-06	0.00100385
TraesCS6D01G248800	E001	-5.34667	6.20044e-06	0.00100184
TraesCS4B01G035500	E004	6.20724	5.98246e-06	0.00096706
TraesCS3B01G531500	E001	-0.326083	5.96619e-06	0.000964867
TraesCS1D01G453100	E021	2.2622	5.86374e-06	0.000948727
TraesCS4A01G389000	E002	-0.314064	5.85248e-06	0.000947333
TraesCS1B01G432300	E003	-0.239811	5.817e-06	0.000942017
TraesCS6B01G125500	E004	-0.420955	5.76992e-06	0.000934816
TraesCS4B01G372600	E005	-0.549244	5.73743e-06	0.000929973
TraesCS5A01G157100	E002	0.182051	5.7253e-06	0.000928428
TraesCS1B01G443600	E002	-5.00625	5.72213e-06	0.000928335
TraesCS1D01G445700	E007	2.00434	5.70025e-06	0.000925204
TraesCS1B01G289600	E004	0.483407	5.64561e-06	0.000916753
TraesCS6A01G400000	E008	-0.414929	5.62274e-06	0.000913453
TraesCS2A01G541400	E009	-1.52964	5.61543e-06	0.00091268
TraesCS1A01G361000	E004	-1.36186	5.54927e-06	0.000902339
TraesCS1A01G400300	E002	0.312949	5.54591e-06	0.000902203
TraesCS1A01G046500	E003	0.197138	5.52158e-06	0.000898652
TraesCS7A01G003200	E005	-1.0314	5.50421e-06	0.000896233
TraesCS7B01G182700	E008	0.22741	5.49098e-06	0.000894487
TraesCS2A01G544000	E005	0.26674	5.46666e-06	0.000890932
TraesCS7A01G110700	E006	-0.712582	5.38228e-06	0.00087758
TraesCS1A01G046500	E017	-1.2077	5.36294e-06	0.000874825
TraesCS1B01G415200	E015	-2.09692	5.34826e-06	0.000872828
TraesCS1B01G439400	E004	-0.719181	5.33834e-06	0.000871607
TraesCS6B01G450200	E002	4.94594	5.30438e-06	0.000866458
TraesCS4B01G258700	E003	4.36256	5.27844e-06	0.000862615
TraesCS3A01G395000	E007	6.39929	5.24388e-06	0.000857359
TraesCS6D01G389600	E010	-0.417646	5.22272e-06	0.00085429
TraesCS3B01G229000	E008	-0.383075	5.10948e-06	0.000836392
TraesCS3D01G187300	E009	0.30148	5.11096e-06	0.000836392
TraesCS3A01G529800	E007	-2.18557	5.04737e-06	0.000826742
TraesCS7B01G261800	E006	0.716989	5.04338e-06	0.000826468
TraesCS4B01G392600	E014	1.14488	5.03834e-06	0.00082602
TraesCS1A01G374800	E012	0.791919	5.00545e-06	0.000821004
TraesCS6D01G371100	E002	-0.930434	4.98828e-06	0.000818563
TraesCS1D01G436800	E001	0.676442	4.94998e-06	0.000812652
TraesCS3D01G535600	E003	-0.381303	4.93272e-06	0.000810583
TraesCS6B01G172800	E002	0.261994	4.93416e-06	0.000810583
TraesCS7A01G040900	E002	-0.399998	4.93512e-06	0.000810583
TraesCS1A01G033600	E001	0.116708	4.87699e-06	0.000802142
TraesCS6A01G098500	E002	0.550899	4.87345e-06	0.000801928
TraesCS1A01G433000	E002	0.161649	4.84651e-06	0.000797863
TraesCS6D01G006600	E001	0.163107	4.84311e-06	0.000797669
TraesCS2A01G253500	E003	-0.184043	4.82856e-06	0.00079564
TraesCS7A01G014600	E023	0.732103	4.81406e-06	0.000793617
TraesCS1B01G292300	E002	-0.520806	4.7809e-06	0.000788513
TraesCS6B01G153900	E020	-0.264065	4.73792e-06	0.000781785
TraesCS5B01G440700	E004	0.965063	4.72088e-06	0.000779333
TraesCS5B01G541500	E002	0.177289	4.69637e-06	0.000775646
TraesCS5A01G188700	E003	-0.462105	4.66411e-06	0.000770673
TraesCS4B01G240400	E014	0.848847	4.61679e-06	0.000763207
TraesCS6A01G059100	E002	-0.445985	4.58501e-06	0.000758304
TraesCS3B01G165500	E004	1.19931	4.55336e-06	0.000753418
TraesCS2A01G550900	E012	-0.534757	4.49311e-06	0.000743793
TraesCS6D01G383300	E001	-0.733479	4.48573e-06	0.000742915
TraesCS1D01G445300	E005	2.06344	4.48144e-06	0.000742548
TraesCS3B01G153900	E006	0.349072	4.43867e-06	0.000735803
TraesCS3B01G235100	E010	-0.384919	4.41534e-06	0.000732276
TraesCS1D01G450400	E012	-0.528381	4.39359e-06	0.000729006
TraesCS3A01G026700	E001	-1.07904	4.38002e-06	0.000727092
TraesCS1B01G415500	E004	0.507939	4.33746e-06	0.000720361
TraesCS1A01G445700	E010	-0.202461	4.30386e-06	0.000715112
TraesCS1B01G462300	E006	0.388445	4.28981e-06	0.00071311
TraesCS7A01G002000	E003	5.61274	4.2057e-06	0.000699452
TraesCS3B01G034400	E004	-0.132094	4.19042e-06	0.000697236
TraesCS6A01G013600	E003	-1.39782	4.15689e-06	0.000691979
TraesCS3A01G233300	E003	-0.312535	4.14533e-06	0.000690377
TraesCS2A01G251900	E010	-0.574581	4.13852e-06	0.000689564
TraesCS7B01G200900	E002	0.283318	4.09821e-06	0.000683165
TraesCS7B01G472800	E009	-1.42837	4.08478e-06	0.000681245
TraesCS7A01G370900	E009	0.568489	4.07479e-06	0.000679895
TraesCS6B01G246200	E005	-0.544929	4.06975e-06	0.000679371
TraesCS7B01G045100	E007	-1.80553	4.05075e-06	0.000676515
TraesCS1B01G289600	E007	-2.27549	3.96612e-06	0.000662691
TraesCS1D01G305900	E001	-0.0909239	3.89335e-06	0.000650835
TraesCS4B01G380200	E005	-0.437153	3.86273e-06	0.000646194
TraesCS4A01G434900	E001	0.827452	3.86378e-06	0.000646194
TraesCS2B01G239300	E001	-0.39045	3.82049e-06	0.000639552
TraesCS1D01G438000	E017	0.945847	3.81856e-06	0.000639529
TraesCS7A01G030500	E037	0.601865	3.81416e-06	0.000639092
TraesCS7B01G446900	E018	0.173615	3.81167e-06	0.000638973
TraesCS1D01G440600	E011	1.81997	3.79996e-06	0.00063731
TraesCS2A01G237700	E013	0.47284	3.78602e-06	0.000635269
TraesCS5D01G562200	E005	0.318158	3.77377e-06	0.000633512
TraesCS5B01G427400	E017	-0.308722	3.75789e-06	0.000631142
TraesCS1B01G322900	E016	0.129885	3.74662e-06	0.000629544
TraesCS5B01G498000	E001	0.622888	3.73364e-06	0.000627658
TraesCS4B01G258700	E001	-0.281805	3.71832e-06	0.000625378
TraesCS1A01G445700	E015	0.202592	3.65506e-06	0.000615027
TraesCSU01G093100	E004	0.891641	3.64049e-06	0.000612864
TraesCS6A01G068400	E007	5.9308	3.5873e-06	0.000604194
TraesCS1B01G459800	E003	0.544456	3.5676e-06	0.000601159
TraesCS1A01G046300	E010	-1.08085	3.55321e-06	0.000599017
TraesCS1B01G459900	E010	-1.10911	3.54838e-06	0.000598484
TraesCS6A01G379000	E004	0.823211	3.5123e-06	0.000592679
TraesCS1D01G450400	E007	6.29826	3.50358e-06	0.000591487
TraesCS3A01G043700	E002	0.218533	3.49288e-06	0.000589959
TraesCS7B01G446900	E015	0.103286	3.48777e-06	0.000589374
TraesCS2A01G237700	E007	0.176923	3.47913e-06	0.000588192
TraesCS1B01G479800	E001	-0.472437	3.46685e-06	0.000586393
TraesCS3A01G038400	E006	-0.261273	3.4453e-06	0.000583024
TraesCS3B01G211300	E001	-0.382432	3.40004e-06	0.000575637
TraesCS1B01G459600	E005	0.401	3.37454e-06	0.000571591
TraesCS4B01G302600	E008	-1.20279	3.35331e-06	0.000568264
TraesCS1A01G046500	E001	0.230697	3.3429e-06	0.000566768
TraesCS1B01G478700	E003	-1.57741	3.33157e-06	0.000565116
TraesCS2A01G245500	E001	0.432552	3.32398e-06	0.000564096
TraesCS6B01G210100	E029	0.730498	3.32078e-06	0.00056382
TraesCS1B01G446300	E005	-0.367573	3.31627e-06	0.000563321
TraesCS2A01G245500	E002	0.257493	3.30503e-06	0.000561678
TraesCS2A01G238700	E003	-0.35919	3.26274e-06	0.000554756
TraesCS1D01G445700	E006	2.03006	3.25373e-06	0.000553487
TraesCS5B01G560400	E008	0.383295	3.22384e-06	0.000548663
TraesCS3A01G026000	E006	0.299178	3.20461e-06	0.000545651
TraesCSU01G079600	E012	-0.442438	3.19076e-06	0.000543552
TraesCS6B01G184800	E009	-1.14427	3.12342e-06	0.000532334
TraesCS2A01G560500	E002	0.151206	3.11515e-06	0.000531176
TraesCS6A01G068300	E001	1.59357	3.08435e-06	0.000526176
TraesCS6D01G405600	E001	-0.296057	3.08228e-06	0.000526073
TraesCS1A01G444200	E001	2.15527	3.07868e-06	0.00052571
TraesCS6A01G001100	E008	-0.338285	3.05922e-06	0.000522637
TraesCS1D01G453100	E011	-0.425211	3.04314e-06	0.000520139
TraesCS1D01G302100	E001	-0.566942	3.03894e-06	0.000519669
TraesCS2A01G252800	E003	-0.224157	3.03056e-06	0.000518484
TraesCS3B01G012200	E001	0.555427	3.01514e-06	0.000516093
TraesCS7B01G177100	E014	-0.334021	3.01023e-06	0.000515499
TraesCS7B01G480300	E031	0.35675	3.00808e-06	0.000515378
TraesCS1D01G378100	E003	0.327794	2.98141e-06	0.000511053
TraesCS3A01G026600	E001	-0.238696	2.97527e-06	0.000510317
TraesCS7A01G040900	E006	-0.417651	2.97569e-06	0.000510317
TraesCS3B01G230700	E006	0.146931	2.97173e-06	0.000510128
TraesCS3A01G000600	E002	4.89411	2.95746e-06	0.000507922
TraesCS3A01G023800	E009	0.744227	2.94131e-06	0.000505391
TraesCS2D01G004000	E007	-0.646659	2.92889e-06	0.000503499
TraesCS1D01G072800	E003	0.472235	2.91779e-06	0.000501832
TraesCS3A01G038400	E004	1.37485	2.91314e-06	0.000501274
TraesCS3B01G597900	E004	-0.91353	2.89642e-06	0.000498636
TraesCS1B01G462300	E003	-0.186759	2.88842e-06	0.000497499
TraesCS3D01G013000	E003	-1.80352	2.84018e-06	0.000489425
TraesCS1B01G475400	E012	0.162614	2.82842e-06	0.000487634
TraesCS2D01G597600	E009	-0.351301	2.80913e-06	0.000484542
TraesCS6B01G210100	E028	0.848512	2.78388e-06	0.000480419
TraesCS1D01G061600	E002	-0.66571	2.78224e-06	0.000480367
TraesCS1B01G481100	E010	-0.219425	2.73345e-06	0.000472171
TraesCS1B01G051700	E013	6.5811	2.72594e-06	0.000471102
TraesCS3A01G399600	E001	0.616394	2.72279e-06	0.000470888
TraesCS3A01G401400	E002	-5.93463	2.72339e-06	0.000470888
TraesCS3B01G094400	E017	-0.78498	2.70032e-06	0.000467351
TraesCS7B01G465400	E002	0.206498	2.68962e-06	0.000465725
TraesCS6A01G008700	E006	1.70955	2.67546e-06	0.000463498
TraesCS3B01G226600	E018	0.31321	2.65489e-06	0.000460157
TraesCS2A01G237000	E007	-0.424026	2.62383e-06	0.000454995
TraesCS7A01G175200	E006	-0.216259	2.61914e-06	0.000454401
TraesCS5B01G410800	E002	0.176143	2.60664e-06	0.000452453
TraesCS7B01G213400	E010	-0.24396	2.57443e-06	0.000447078
TraesCS5D01G562100	E009	0.180496	2.56705e-06	0.000446014
TraesCS7A01G164000	E024	0.403313	2.55842e-06	0.00044473
TraesCS3B01G251200	E007	0.329418	2.55183e-06	0.000443799
TraesCS7A01G003900	E008	-1.95148	2.52294e-06	0.00043899
TraesCS3D01G204800	E001	-0.415293	2.50676e-06	0.000436387
TraesCS5D01G562400	E002	0.191982	2.49561e-06	0.000434657
TraesCS6B01G005400	E002	0.293202	2.4823e-06	0.00043255
TraesCS3D01G069300	E005	0.30284	2.47866e-06	0.000432126
TraesCS1D01G453100	E025	6.43677	2.47555e-06	0.000431794
TraesCS7A01G002000	E019	0.966877	2.4516e-06	0.000427825
TraesCS1B01G435900	E001	-0.571062	2.43815e-06	0.000425685
TraesCS7B01G256500	E009	-0.478824	2.43137e-06	0.000424709
TraesCS3A01G022900	E005	-4.91205	2.41682e-06	0.000422374
TraesCS5B01G496400	E007	0.793273	2.4002e-06	0.000419675
TraesCS1B01G443600	E001	0.0133459	2.39504e-06	0.000418978
TraesCS2A01G218200	E006	-1.00916	2.38395e-06	0.000417241
TraesCS3B01G084700	E003	-0.585499	2.37689e-06	0.00041621
TraesCS6B01G197400	E008	4.582	2.37345e-06	0.00041581
TraesCS6A01G079000	E004	-0.227501	2.36655e-06	0.000414805
TraesCS5B01G455800	E003	-1.71252	2.36317e-06	0.000414416
TraesCS6B01G005400	E008	0.498621	2.36161e-06	0.000414346
TraesCS5B01G251800	E017	-0.783213	2.35993e-06	0.000414254
TraesCS1D01G316200	E021	5.9424	2.33939e-06	0.00041085
TraesCS4A01G401800	E008	0.211642	2.33067e-06	0.00040952
TraesCS3B01G019500	E010	-0.256803	2.2899e-06	0.000402554
TraesCS1B01G415200	E009	-5.28659	2.27968e-06	0.000400955
TraesCS6B01G386500	E006	-0.193669	2.26624e-06	0.000398972
TraesCS5B01G409100	E001	-0.3643	2.26729e-06	0.000398972
TraesCS6B01G172800	E003	0.337646	2.21631e-06	0.000390385
TraesCS3B01G034500	E004	0.919234	2.20959e-06	0.000389393
TraesCS7A01G113600	E001	1.90865	2.20438e-06	0.000388667
TraesCS7A01G164000	E023	0.459435	2.1959e-06	0.000387362
TraesCS6D01G401500	E017	0.774996	2.19355e-06	0.000387139
TraesCS2A01G554200	E002	0.0913788	2.15899e-06	0.000381228
TraesCS6B01G041500	E004	-0.0924206	2.15217e-06	0.00038021
TraesCS3B01G215800	E002	-0.584272	2.07704e-06	0.000367119
TraesCS3B01G599600	E013	6.00576	2.07284e-06	0.000366559
TraesCS3A01G000600	E001	-0.104859	2.04731e-06	0.000362222
TraesCS6D01G371500	E009	-1.97416	2.03398e-06	0.000360043
TraesCS1D01G341100	E017	-0.300174	2.01857e-06	0.000357493
TraesCS6B01G246600	E001	-0.629255	2.01477e-06	0.000357071
TraesCS1B01G459900	E003	0.469195	2.01519e-06	0.000357071
TraesCS3B01G213900	E004	-0.492009	2.00761e-06	0.0003562
TraesCS1D01G437700	E002	5.77019	2.00829e-06	0.0003562
TraesCS5B01G454800	E001	-0.344245	1.99875e-06	0.000354861
TraesCSU01G079600	E011	-0.561312	1.97694e-06	0.000351162
TraesCS6A01G013600	E013	-2.02702	1.96954e-06	0.000350022
TraesCS6A01G392400	E009	0.157663	1.95438e-06	0.0003475
TraesCS6B01G331300	E005	-0.197468	1.95018e-06	0.000347064
TraesCS6B01G153900	E018	0.295761	1.95095e-06	0.000347064
TraesCS2A01G169300	E001	-0.464997	1.94331e-06	0.000346048
TraesCS1D01G451100	E001	-0.572969	1.93663e-06	0.000345032
TraesCS1B01G459900	E011	-1.12901	1.91927e-06	0.000342108
TraesCS3B01G299800	E014	1.11192	1.88673e-06	0.000336476
TraesCS1B01G415800	E003	0.397	1.87421e-06	0.00033441
TraesCS5B01G515600	E010	-0.798874	1.8519e-06	0.000330594
TraesCS1A01G445700	E013	0.199134	1.8486e-06	0.00033017
TraesCS4A01G350300	E004	-0.713139	1.83777e-06	0.0003284
TraesCS6D01G388500	E004	-0.329455	1.82896e-06	0.000327366
TraesCS3B01G094400	E011	0.536381	1.82949e-06	0.000327366
TraesCS7B01G228300	E002	0.473444	1.83086e-06	0.000327366
TraesCS1D01G450200	E012	-0.167211	1.83107e-06	0.000327366
TraesCS1B01G395000	E005	0.774081	1.82121e-06	0.000326256
TraesCS1B01G477500	E008	-0.203189	1.8113e-06	0.000324644
TraesCS1B01G415500	E003	0.471526	1.80608e-06	0.00032387
TraesCS3B01G087600	E016	0.44622	1.80075e-06	0.000323076
TraesCS7A01G461700	E014	0.263047	1.78635e-06	0.000320654
TraesCS6D01G378300	E004	-0.349873	1.78506e-06	0.000320583
TraesCS1D01G450200	E002	2.01858	1.78225e-06	0.00032024
TraesCS6B01G365000	E007	1.91971	1.76774e-06	0.000317791
TraesCS6D01G120800	E021	0.886086	1.765e-06	0.000317555
TraesCS2D01G576000	E001	0.243461	1.76554e-06	0.000317555
TraesCS1A01G445700	E006	0.0154926	1.76328e-06	0.000317468
TraesCS6D01G379300	E007	1.15008	1.7512e-06	0.000315452
TraesCS6D01G366500	E013	-0.397371	1.71861e-06	0.000309737
TraesCS3B01G226600	E017	0.27316	1.71767e-06	0.000309725
TraesCS7B01G459700	E014	1.82279	1.71089e-06	0.000308658
TraesCS6D01G383500	E001	0.338907	1.70744e-06	0.00030819
TraesCS5B01G500500	E004	0.309514	1.68748e-06	0.000304741
TraesCS1D01G454500	E004	5.531	1.68519e-06	0.000304482
TraesCS2B01G542200	E001	0.246685	1.66951e-06	0.000301801
TraesCS1D01G453100	E023	6.45418	1.66727e-06	0.000301596
TraesCS1B01G388800	E009	0.572645	1.66753e-06	0.000301596
TraesCS3B01G238800	E007	-0.439513	1.66576e-06	0.000301581
TraesCS6A01G062300	E007	2.35121	1.66335e-06	0.000301297
TraesCS7B01G459700	E003	-0.420312	1.64086e-06	0.000297375
TraesCS4B01G181000	E020	-1.75217	1.63398e-06	0.000296277
TraesCS5B01G497100	E007	-0.629603	1.63098e-06	0.000295884
TraesCS1A01G033800	E011	-2.24498	1.61299e-06	0.000292768
TraesCS3B01G249500	E002	0.171163	1.60479e-06	0.000291428
TraesCS1A01G046500	E014	-0.830496	1.60176e-06	0.000291026
TraesCS5B01G494400	E003	-0.246823	1.5955e-06	0.000290035
TraesCS3B01G180600	E009	-0.204403	1.58086e-06	0.00028752
TraesCS3B01G145700	E011	-0.593747	1.57671e-06	0.000286911
TraesCS3A01G026500	E006	-0.77089	1.57398e-06	0.00028656
TraesCS5B01G427800	E007	-0.361342	1.57151e-06	0.000286256
TraesCS7D01G449900	E009	0.22664	1.56912e-06	0.000285968
TraesCS1D01G451700	E011	1.24442	1.5617e-06	0.00028476
TraesCS3B01G023200	E007	-0.456771	1.54654e-06	0.000282139
TraesCS7B01G472800	E006	-5.32766	1.54543e-06	0.000282081
TraesCS7B01G476800	E015	-0.989896	1.51779e-06	0.000277178
TraesCS1B01G419800	E006	0.470036	1.51416e-06	0.000276656
TraesCS6D01G384200	E019	0.135747	1.49498e-06	0.000273291
TraesCS3B01G603800	E009	-0.826135	1.49313e-06	0.000273092
TraesCS3D01G021600	E001	0.285066	1.48722e-06	0.000272151
TraesCS3B01G599600	E011	-0.621435	1.47733e-06	0.000270479
TraesCS1A01G443700	E001	0.355357	1.46684e-06	0.000268696
TraesCS1D01G350600	E001	0.631505	1.46442e-06	0.00026839
TraesCS6B01G419600	E001	1.10401	1.46084e-06	0.000267872
TraesCS6B01G029000	E005	0.130592	1.4431e-06	0.000264755
TraesCS5D01G563800	E011	-0.728887	1.44052e-06	0.000264417
TraesCS1A01G025700	E003	0.354854	1.43734e-06	0.000263969
TraesCS3B01G021000	E011	6.05912	1.42414e-06	0.000261679
TraesCS1D01G453900	E002	-0.342753	1.42293e-06	0.00026159
TraesCS7A01G112000	E005	0.496851	1.41308e-06	0.000259913
TraesCS2A01G237700	E010	0.499494	1.40436e-06	0.000258442
TraesCS1B01G415200	E001	-1.97019	1.40079e-06	0.000257918
TraesCS3A01G023800	E021	-2.12537	1.39451e-06	0.000256894
TraesCS6B01G144500	E009	-0.287764	1.38633e-06	0.00025552
TraesCS6A01G068400	E019	0.998463	1.38041e-06	0.00025456
TraesCS6B01G153900	E017	0.3181	1.37348e-06	0.000253413
TraesCS6A01G416700	E005	0.902468	1.36755e-06	0.000252448
TraesCS3B01G152800	E006	-0.309923	1.35561e-06	0.000250374
TraesCS3A01G530600	E002	-1.20787	1.34921e-06	0.00024932
TraesCS3A01G023200	E011	-0.258317	1.3324e-06	0.000246341
TraesCS5B01G414900	E009	-0.303467	1.32392e-06	0.0002449
TraesCSU01G093100	E007	-0.737348	1.31945e-06	0.000244199
TraesCS3A01G021500	E012	-5.84064	1.30739e-06	0.000242092
TraesCS7B01G181200	E003	0.840855	1.29705e-06	0.000240303
TraesCS3B01G228000	E014	-1.09244	1.27922e-06	0.000237122
TraesCS3B01G094400	E012	0.523662	1.26676e-06	0.000234934
TraesCS1A01G039200	E001	0.917633	1.26501e-06	0.000234732
TraesCS7A01G004000	E018	2.82078	1.25952e-06	0.000233834
TraesCS3A01G038400	E001	5.49833	1.25438e-06	0.000233
TraesCS5B01G500500	E003	0.370385	1.25326e-06	0.000232914
TraesCS3B01G255000	E007	-0.396411	1.24938e-06	0.000232313
TraesCS6B01G144500	E013	0.362596	1.23931e-06	0.000230562
TraesCS6B01G456300	E021	6.95141	1.23496e-06	0.000229871
TraesCS1A01G029100	E001	0.805146	1.22233e-06	0.000227639
TraesCS1B01G294800	E008	0.929928	1.21928e-06	0.000227189
TraesCS3D01G388000	E008	0.558351	1.21794e-06	0.000227057
TraesCS7D01G019700	E001	-0.301751	1.20182e-06	0.00022417
TraesCS3D01G234700	E001	-0.598853	1.18435e-06	0.000221026
TraesCS5D01G540800	E002	-0.620003	1.18169e-06	0.000220645
TraesCS3B01G018600	E001	1.63808	1.17246e-06	0.000219036
TraesCS1B01G415200	E017	-2.16411	1.16724e-06	0.000218174
TraesCS6A01G025000	E004	0.151272	1.16126e-06	0.000217171
TraesCS7B01G228100	E009	0.464554	1.15416e-06	0.000215955
TraesCS3B01G599600	E005	-0.862022	1.13933e-06	0.000213292
TraesCS2B01G578500	E014	-0.399831	1.13262e-06	0.000212148
TraesCS1D01G375700	E010	0.17043	1.12916e-06	0.000211617
TraesCS6B01G451100	E006	-0.523452	1.1292e-06	0.000211617
TraesCS7A01G110300	E003	0.431597	1.09597e-06	0.000205605
TraesCS3A01G050800	E005	0.598948	1.08392e-06	0.000203452
TraesCS7B01G045100	E008	-5.81524	1.07883e-06	0.000202603
TraesCS2A01G258100	E006	0.758916	1.06876e-06	0.000200817
TraesCS6B01G251800	E001	-0.412718	1.06694e-06	0.00020058
TraesCS4B01G302600	E010	1.14489	1.05204e-06	0.000197884
TraesCS2A01G281000	E017	-5.65176	1.0403e-06	0.000195779
TraesCS6D01G401500	E010	0.303555	1.02161e-06	0.000192363
TraesCS5B01G451200	E007	-4.91871	1.01943e-06	0.000192052
TraesCS3B01G252100	E005	-0.377488	1.01874e-06	0.000192023
TraesCS2A01G237700	E009	0.582577	1.0151e-06	0.000191439
TraesCS7B01G476800	E009	0.899665	1.00686e-06	0.000189984
TraesCS1A01G305900	E002	0.609381	9.97292e-07	0.000188279
TraesCS1B01G427700	E001	0.732951	9.87306e-07	0.000186492
TraesCS7A01G013900	E008	0.393136	9.78722e-07	0.000184968
TraesCS7B01G217800	E048	1.47466	9.33787e-07	0.000176569
TraesCS1A01G326900	E006	0.22206	9.1925e-07	0.000173912
TraesCS7B01G033100	E002	0.891	9.17012e-07	0.000173581
TraesCS7A01G048900	E003	1.62995	9.13627e-07	0.000173032
TraesCS5B01G454800	E002	0.181267	9.06665e-07	0.000171804
TraesCS3A01G047700	E013	-0.31516	9.03683e-07	0.00017133
TraesCS3A01G023800	E016	-5.12256	8.97069e-07	0.000170166
TraesCS1D01G316200	E020	5.99971	8.95126e-07	0.000169888
TraesCS1D01G341200	E003	-0.887391	8.88356e-07	0.000168692
TraesCS6B01G208900	E001	-0.180328	8.84039e-07	0.000167962
TraesCS6A01G032600	E009	0.566709	8.82872e-07	0.000167829
TraesCS6B01G444100	E001	1.08293	8.80728e-07	0.000167511
TraesCS3A01G523900	E003	2.42663	8.74741e-07	0.000166461
TraesCS2A01G505800	E002	-0.244567	8.73425e-07	0.000166299
TraesCS6D01G248800	E006	-2.27803	8.72154e-07	0.000166145
TraesCS1A01G374800	E006	-1.68038	8.66667e-07	0.000165188
TraesCS2A01G228600	E005	-0.793402	8.62966e-07	0.00016457
TraesCS1D01G056100	E007	-1.27631	8.61795e-07	0.000164435
TraesCS6B01G386400	E003	-0.386113	8.59562e-07	0.000164096
TraesCS1A01G039200	E002	0.844226	8.48053e-07	0.000161985
TraesCSU01G080700	E004	-0.188019	8.47374e-07	0.000161942
TraesCS5B01G442100	E003	-0.038751	8.296e-07	0.00015863
TraesCSU01G079500	E011	-2.23049	8.15187e-07	0.000155958
TraesCS7A01G030500	E029	1.04333	8.14696e-07	0.000155947
TraesCS6D01G377900	E002	-0.494396	8.12839e-07	0.000155675
TraesCS3B01G164200	E017	1.28799	8.11719e-07	0.000155544
TraesCS7A01G003200	E006	-1.21123	7.94255e-07	0.000152279
TraesCS3B01G094400	E020	-5.70172	7.9088e-07	0.000151713
TraesCS1A01G443700	E005	-0.452509	7.8877e-07	0.00015139
TraesCS1D01G345100	E002	-6.07901	7.8159e-07	0.000150092
TraesCS3B01G023200	E008	-0.711444	7.73199e-07	0.000148618
TraesCS4D01G050100	E004	0.17044	7.73499e-07	0.000148618
TraesCS6D01G281600	E001	-0.247759	7.67717e-07	0.000147666
TraesCS6B01G387800	E002	-0.293586	7.60666e-07	0.000146465
TraesCS1A01G400500	E006	-0.276067	7.61065e-07	0.000146465
TraesCS6B01G451100	E002	5.52981	7.58791e-07	0.000146185
TraesCS1A01G046500	E015	-1.17495	7.51466e-07	0.000144852
TraesCS7A01G476200	E001	-1.81356	7.41743e-07	0.000143055
TraesCS7A01G525800	E005	0.632376	7.35821e-07	0.000142031
TraesCS3B01G229000	E011	0.620346	7.36036e-07	0.000142031
TraesCS1A01G026400	E001	-1.51267	7.30632e-07	0.00014114
TraesCS6D01G384200	E017	-0.148525	7.25856e-07	0.000140293
TraesCS7B01G458700	E001	-0.582248	7.25296e-07	0.000140261
TraesCS6B01G162600	E007	0.621862	7.22329e-07	0.000139826
TraesCS5D01G357300	E005	-5.03391	7.22658e-07	0.000139826
TraesCS6B01G251800	E002	0.20085	7.18592e-07	0.00013919
TraesCS1B01G419800	E017	-0.536932	7.13787e-07	0.000138335
TraesCS1D01G305900	E007	0.062431	7.02335e-07	0.000136189
TraesCS7A01G110300	E002	-0.773671	6.79044e-07	0.000131744
TraesCS7A01G120000	E001	0.317785	6.61648e-07	0.000128439
TraesCS4B01G385200	E001	0.38863	6.60922e-07	0.000128367
TraesCS7A01G175200	E009	-0.26555	6.59335e-07	0.000128129
TraesCS5B01G496400	E028	-0.274824	6.58031e-07	0.000127945
TraesCS7A01G426900	E001	-0.103953	6.55632e-07	0.000127548
TraesCS1D01G453100	E024	6.52849	6.46727e-07	0.000125884
TraesCS4B01G380200	E001	0.469046	6.43856e-07	0.000125393
TraesCS7A01G372500	E010	0.423793	6.43124e-07	0.000125319
TraesCS4B01G035500	E005	6.29704	6.41082e-07	0.000124989
TraesCS3B01G599600	E015	6.11448	6.28979e-07	0.000122697
TraesCS1A01G399900	E003	-0.507069	6.27386e-07	0.000122453
TraesCS3B01G021600	E005	-0.541341	6.24563e-07	0.000121968
TraesCS6B01G253000	E007	-0.370745	6.2368e-07	0.000121862
TraesCS6B01G451100	E012	2.19894	6.23307e-07	0.000121856
TraesCS1B01G051700	E008	-7.00452	6.21173e-07	0.000121505
TraesCS1B01G051700	E009	-7.00452	6.21173e-07	0.000121505
TraesCS6B01G258000	E001	-4.95425	6.17184e-07	0.000120857
TraesCS3B01G226600	E011	-1.76603	6.10577e-07	0.000119629
TraesCS1A01G374800	E013	0.876928	6.08221e-07	0.000119233
TraesCS5B01G451300	E007	-0.767144	6.04323e-07	0.000118533
TraesCS7A01G021300	E002	0.489804	5.87887e-07	0.000115373
TraesCS7A01G040900	E008	0.990211	5.845e-07	0.000114771
TraesCS7A01G002000	E001	5.75635	5.82211e-07	0.000114385
TraesCS1D01G061600	E007	-0.748858	5.79859e-07	0.000114001
TraesCS5B01G507000	E012	1.0536	5.79939e-07	0.000114001
TraesCS1A01G404600	E005	-0.0908356	5.63343e-07	0.00011086
TraesCS6D01G378200	E006	0.270218	5.58848e-07	0.000110036
TraesCS3B01G011300	E002	0.0290867	5.58184e-07	0.000109966
TraesCS1D01G450200	E023	6.71773	5.57613e-07	0.000109914
TraesCS2A01G506300	E005	0.262052	5.50272e-07	0.000108527
TraesCS6B01G144500	E007	-0.272112	5.49898e-07	0.000108513
TraesCS3D01G282800	E008	0.290881	5.4442e-07	0.000107492
TraesCS2A01G262500	E003	0.0635611	5.36263e-07	0.000105939
TraesCS3B01G024900	E006	-0.501326	5.32456e-07	0.000105246
TraesCS1B01G395000	E004	0.784722	5.29213e-07	0.000104662
TraesCS4B01G035600	E001	0.79814	5.26996e-07	0.000104282
TraesCS6D01G365400	E003	0.761838	5.22446e-07	0.000103439
TraesCS5D01G507300	E003	-0.329983	5.12577e-07	0.000101541
TraesCS3D01G507900	E003	0.302265	5.10538e-07	0.000101193
TraesCS7A01G168300	E007	0.371827	5.07778e-07	0.000100702
TraesCS3B01G250000	E005	0.128227	5.07098e-07	0.000100623
TraesCS6D01G384200	E012	-0.346701	5.06168e-07	0.000100494
TraesCS3A01G021500	E011	-5.52918	5.03548e-07	0.000100029
TraesCS3B01G251200	E002	-0.251784	5.00107e-07	9.94009e-05
TraesCS7D01G449900	E011	0.265875	4.98791e-07	9.91944e-05
TraesCS4B01G181000	E019	-1.5822	4.94024e-07	9.83012e-05
TraesCS5B01G427400	E018	-0.309638	4.88611e-07	9.72782e-05
TraesCS2A01G233800	E007	-1.28407	4.83882e-07	9.63904e-05
TraesCS3B01G251400	E001	0.4651	4.81579e-07	9.59852e-05
TraesCS2B01G599800	E012	-0.038538	4.7859e-07	9.54425e-05
TraesCS7A01G041500	E004	-1.17181	4.74751e-07	9.47298e-05
TraesCS7A01G047000	E005	-0.224475	4.66606e-07	9.31565e-05
TraesCS2A01G222000	E003	-1.59423	4.61085e-07	9.21058e-05
TraesCS4B01G392600	E013	1.2298	4.56383e-07	9.12175e-05
TraesCS6B01G148200	E008	-0.113466	4.55511e-07	9.1094e-05
TraesCS3B01G230700	E005	0.148852	4.53706e-07	9.07838e-05
TraesCS3B01G023200	E018	4.72915	4.47718e-07	8.96534e-05
TraesCS7A01G062100	E018	-0.333405	4.47806e-07	8.96534e-05
TraesCS7A01G021300	E001	-0.240155	4.40011e-07	8.81917e-05
TraesCS1D01G072300	E002	0.30137	4.39081e-07	8.80546e-05
TraesCS3B01G006900	E001	-0.289355	4.37727e-07	8.78322e-05
TraesCS1D01G316200	E023	6.14769	4.37212e-07	8.77783e-05
TraesCS1A01G427400	E003	-0.226173	4.33355e-07	8.70528e-05
TraesCS6D01G384200	E020	0.156207	4.25637e-07	8.55504e-05
TraesCS2A01G237700	E015	0.47981	4.21017e-07	8.46695e-05
TraesCS2B01G063900	E005	0.637755	4.1773e-07	8.40557e-05
TraesCS6D01G371900	E007	-0.889333	4.16651e-07	8.38858e-05
TraesCS5B01G427400	E002	0.579237	4.01487e-07	8.08782e-05
TraesCS7B01G260700	E005	0.215042	4.00858e-07	8.07971e-05
TraesCS7B01G480300	E034	-1.1875	3.99559e-07	8.05807e-05
TraesCS1B01G322900	E004	-0.447808	3.98296e-07	8.03938e-05
TraesCS6A01G025000	E001	-5.40655	3.98408e-07	8.03938e-05
TraesCS2A01G267900	E002	0.192094	3.95645e-07	7.99265e-05
TraesCS3B01G021600	E004	-0.638932	3.94954e-07	7.98753e-05
TraesCS6B01G451300	E005	-0.882191	3.95168e-07	7.98753e-05
TraesCS7A01G175200	E010	-0.246526	3.9363e-07	7.96546e-05
TraesCS4B01G239000	E003	0.3057	3.9149e-07	7.92663e-05
TraesCS5B01G446300	E014	-0.333793	3.88406e-07	7.86864e-05
TraesCS4B01G379800	E001	-1.1625	3.84247e-07	7.7888e-05
TraesCS7D01G358600	E006	0.185399	3.79888e-07	7.70482e-05
TraesCS1B01G415200	E016	-2.21228	3.76436e-07	7.63913e-05
TraesCS7B01G232400	E004	1.11045	3.72633e-07	7.56626e-05
TraesCS6B01G255800	E002	0.166294	3.68668e-07	7.49e-05
TraesCS2A01G267900	E001	-0.159903	3.68305e-07	7.48688e-05
TraesCS3B01G006900	E002	0.256834	3.58192e-07	7.28543e-05
TraesCS5B01G408200	E001	5.21791	3.55573e-07	7.23628e-05
TraesCS7B01G181200	E014	0.530162	3.54728e-07	7.22321e-05
TraesCS1D01G451700	E012	1.21088	3.53061e-07	7.19335e-05
TraesCS3B01G094400	E005	-0.707867	3.50572e-07	7.1467e-05
TraesCS6D01G377900	E013	6.06863	3.44152e-07	7.01984e-05
TraesCS2A01G550300	E004	-0.796833	3.36853e-07	6.8782e-05
TraesCS3D01G152600	E011	-0.282335	3.37016e-07	6.8782e-05
TraesCS6D01G156400	E007	0.730568	3.3648e-07	6.87512e-05
TraesCSU01G166900	E001	2.22624	3.30125e-07	6.74912e-05
TraesCS1B01G419800	E009	0.589936	3.23008e-07	6.60741e-05
TraesCS6D01G383300	E006	2.03226	3.20863e-07	6.56728e-05
TraesCS3B01G095000	E002	-5.12627	3.1837e-07	6.51999e-05
TraesCS1A01G039200	E009	1.8775	3.16558e-07	6.48659e-05
TraesCS3B01G017500	E010	-1.4596	3.15732e-07	6.47337e-05
TraesCS1D01G448700	E012	-1.15155	3.15221e-07	6.46661e-05
TraesCS2A01G567600	E017	0.415142	3.12175e-07	6.40779e-05
TraesCSU01G037500	E004	0.867377	3.05123e-07	6.26665e-05
TraesCS5D01G562400	E008	-2.03382	3.02633e-07	6.21908e-05
TraesCS7D01G014800	E010	-0.591006	2.99257e-07	6.15323e-05
TraesCS6B01G415500	E004	-0.563876	2.96548e-07	6.10104e-05
TraesCS5B01G427400	E019	-0.288734	2.90939e-07	5.98909e-05
TraesCS6D01G388700	E001	-0.480679	2.90219e-07	5.97772e-05
TraesCS7B01G002900	E008	-0.551748	2.8623e-07	5.89894e-05
TraesCS7A01G010500	E002	0.0675228	2.83434e-07	5.84468e-05
TraesCS2A01G246000	E006	-0.81458	2.81827e-07	5.8149e-05
TraesCS1B01G295000	E010	-0.714808	2.79198e-07	5.766e-05
TraesCS1B01G481100	E009	-0.246233	2.79295e-07	5.766e-05
TraesCS7B01G181200	E004	0.413074	2.77071e-07	5.72669e-05
TraesCS1B01G301600	E001	-0.232437	2.75783e-07	5.70337e-05
TraesCS4B01G374800	E007	0.347949	2.70753e-07	5.60259e-05
TraesCS3B01G230700	E007	0.163843	2.62721e-07	5.43953e-05
TraesCS1A01G443400	E001	0.519333	2.62542e-07	5.43897e-05
TraesCS1B01G459600	E006	0.402459	2.62364e-07	5.43843e-05
TraesCS5D01G563800	E012	-0.917635	2.59504e-07	5.38227e-05
TraesCS3B01G193400	E002	-0.661232	2.59244e-07	5.37999e-05
TraesCS6A01G034300	E002	0.410833	2.58505e-07	5.36778e-05
TraesCS6A01G034300	E001	-0.2221	2.58198e-07	5.36451e-05
TraesCS5B01G457600	E004	-1.50874	2.58024e-07	5.36403e-05
TraesCS7A01G004000	E033	-1.2159	2.4707e-07	5.13928e-05
TraesCS7B01G472700	E006	0.276199	2.43246e-07	5.06268e-05
TraesCS7B01G260700	E003	-0.151985	2.427e-07	5.05427e-05
TraesCS6D01G388400	E003	-2.27013	2.38303e-07	4.9656e-05
TraesCS1D01G450200	E004	6.76303	2.36576e-07	4.93248e-05
TraesCS4B01G394600	E002	0.283655	2.29697e-07	4.79185e-05
TraesCS7A01G047000	E006	-0.223829	2.27192e-07	4.74237e-05
TraesCS2A01G246000	E004	-0.8134	2.23136e-07	4.66041e-05
TraesCS3B01G249500	E005	-0.183925	2.23136e-07	4.66041e-05
TraesCS1B01G419800	E001	-0.386288	2.19978e-07	4.59982e-05
TraesCS7B01G459700	E013	5.96816	2.19453e-07	4.59154e-05
TraesCS3A01G374000	E001	1.02079	2.18731e-07	4.58105e-05
TraesCS4A01G357900	E006	-0.312923	2.18824e-07	4.58105e-05
TraesCS3A01G021300	E015	0.450535	2.14789e-07	4.50186e-05
TraesCS7B01G465500	E002	-5.22448	2.09967e-07	4.40338e-05
TraesCS4D01G128900	E003	-0.0434618	2.08887e-07	4.3833e-05
TraesCS2B01G063900	E004	0.62625	2.07412e-07	4.35576e-05
TraesCS5B01G548900	E002	0.596229	2.07453e-07	4.35576e-05
TraesCS3B01G034500	E014	0.655489	2.05971e-07	4.32973e-05
TraesCS5B01G446300	E019	0.376579	2.04758e-07	4.30677e-05
TraesCS1B01G322900	E002	-0.749301	2.02432e-07	4.26034e-05
TraesCS1A01G400500	E008	-0.287552	2.00399e-07	4.22023e-05
TraesCS4B01G318500	E001	-0.268879	2.00408e-07	4.22023e-05
TraesCS6B01G440200	E017	-0.249992	2.00053e-07	4.21773e-05
TraesCS1B01G289600	E002	0.492914	1.97152e-07	4.15902e-05
TraesCS5B01G457400	E006	0.898521	1.96204e-07	4.14145e-05
TraesCS4B01G049500	E001	-0.369891	1.91313e-07	4.04061e-05
TraesCS7B01G003000	E002	-0.438366	1.9039e-07	4.02349e-05
TraesCS6B01G419600	E003	-0.252088	1.89917e-07	4.01587e-05
TraesCS4B01G392600	E003	-0.452787	1.80294e-07	3.81463e-05
TraesCS1D01G450200	E003	6.77586	1.79342e-07	3.79673e-05
TraesCS3A01G023200	E012	-0.22529	1.77041e-07	3.75026e-05
TraesCS6B01G460100	E002	5.73289	1.75057e-07	3.71042e-05
TraesCS1D01G442400	E003	0.765998	1.7486e-07	3.70845e-05
TraesCS1D01G437700	E007	-0.471149	1.74247e-07	3.69763e-05
TraesCS3D01G152600	E007	0.872393	1.73978e-07	3.69412e-05
TraesCS5B01G412700	E003	0.07667	1.72133e-07	3.65712e-05
TraesCS1A01G033800	E010	-1.96591	1.7098e-07	3.63477e-05
TraesCS3B01G113200	E004	2.17198	1.7007e-07	3.61759e-05
TraesCS7A01G164000	E022	0.396545	1.68802e-07	3.59275e-05
TraesCS4B01G399200	E007	0.251001	1.67316e-07	3.56324e-05
TraesCS2A01G263400	E004	-0.281127	1.65469e-07	3.526e-05
TraesCS6B01G166700	E003	-2.03498	1.61645e-07	3.44659e-05
TraesCS3A01G375200	E007	0.549037	1.59903e-07	3.41146e-05
TraesCS5D01G560900	E003	0.498512	1.5746e-07	3.36143e-05
TraesCS7A01G175200	E007	-0.204405	1.57464e-07	3.36143e-05
TraesCS4B01G392600	E015	1.35001	1.56998e-07	3.35551e-05
TraesCS1D01G341300	E001	0.689204	1.55892e-07	3.33384e-05
TraesCS3A01G021300	E009	-0.961032	1.55792e-07	3.3337e-05
TraesCS7A01G067400	E001	0.209042	1.55693e-07	3.33358e-05
TraesCS7A01G314000	E002	-0.298624	1.54477e-07	3.30952e-05
TraesCS6B01G006400	E002	-2.43777	1.53639e-07	3.29355e-05
TraesCS4B01G392700	E004	-0.260427	1.53538e-07	3.29335e-05
TraesCS6D01G366500	E006	1.47991	1.53307e-07	3.29038e-05
TraesCS6D01G120800	E022	0.825547	1.46988e-07	3.15664e-05
TraesCS7A01G461700	E015	0.245982	1.42992e-07	3.07268e-05
TraesCS6B01G440200	E014	0.616649	1.42022e-07	3.05367e-05
TraesCS3A01G037300	E012	2.61878	1.41601e-07	3.04644e-05
TraesCS3B01G104300	E001	-0.285464	1.40444e-07	3.02337e-05
TraesCS3B01G216000	E004	0.0501878	1.39168e-07	2.99771e-05
TraesCS4B01G277100	E001	-2.34234	1.38199e-07	2.97864e-05
TraesCS3A01G022800	E001	-1.51767	1.34335e-07	2.89711e-05
TraesCS7A01G441500	E014	-0.203864	1.32824e-07	2.86623e-05
TraesCS6D01G156400	E006	1.18619	1.30076e-07	2.80917e-05
TraesCS5A01G204200	E007	0.254173	1.30101e-07	2.80917e-05
TraesCS3B01G021000	E006	-0.786495	1.29736e-07	2.80468e-05
TraesCS3B01G022900	E003	-1.17332	1.29002e-07	2.79049e-05
TraesCS3B01G228000	E013	-0.599933	1.28622e-07	2.78396e-05
TraesCS7B01G472700	E008	-5.85391	1.27253e-07	2.756e-05
TraesCS5B01G505200	E002	-0.622232	1.26214e-07	2.73516e-05
TraesCS6B01G376800	E002	-0.00223957	1.24728e-07	2.70459e-05
TraesCS4A01G494700	E014	0.472031	1.24254e-07	2.69594e-05
TraesCS5B01G560400	E007	0.413143	1.23529e-07	2.68184e-05
TraesCS7A01G002000	E021	1.05098	1.22666e-07	2.66474e-05
TraesCS3B01G506700	E013	0.962021	1.22135e-07	2.6548e-05
TraesCS6D01G377900	E012	6.10144	1.21798e-07	2.64908e-05
TraesCS1D01G451700	E001	1.41753	1.20927e-07	2.63174e-05
TraesCS1D01G448700	E010	-0.767052	1.20501e-07	2.62407e-05
TraesCS1B01G289600	E008	-6.31482	1.19119e-07	2.59556e-05
TraesCS5D01G413400	E008	-0.396204	1.18149e-07	2.57599e-05
TraesCS1B01G459900	E006	-5.91115	1.16446e-07	2.54042e-05
TraesCS1D01G440600	E007	-0.683653	1.15487e-07	2.52102e-05
TraesCS7B01G254400	E002	0.203633	1.1502e-07	2.51238e-05
TraesCSU01G079500	E008	0.702287	1.12984e-07	2.4694e-05
TraesCS6B01G324700	E012	0.960619	1.12112e-07	2.45184e-05
TraesCS1B01G282100	E003	0.401885	1.10262e-07	2.41286e-05
TraesCS5D01G563900	E009	-1.05944	1.10145e-07	2.41179e-05
TraesCS5A01G400400	E002	0.547831	1.09805e-07	2.40582e-05
TraesCS3A01G523900	E002	2.55275	1.0955e-07	2.4017e-05
TraesCS1D01G454400	E001	0.976861	1.07171e-07	2.35097e-05
TraesCS6D01G377900	E014	6.10087	1.06858e-07	2.34554e-05
TraesCS1D01G450200	E007	6.80516	1.06735e-07	2.3443e-05
TraesCS7B01G002500	E004	0.0523764	1.06169e-07	2.33329e-05
TraesCS7D01G011700	E004	0.239666	1.05464e-07	2.31922e-05
TraesCS7A01G173300	E004	1.06296	1.03484e-07	2.27711e-05
TraesCS2A01G237700	E012	0.432458	1.03485e-07	2.27711e-05
TraesCS4B01G392600	E004	-0.482764	1.02615e-07	2.26139e-05
TraesCS2A01G293400	E021	-0.397086	1.02645e-07	2.26139e-05
TraesCS6B01G295700	E008	-0.289329	1.02008e-07	2.25015e-05
TraesCS3D01G069300	E004	0.343902	1.01712e-07	2.245e-05
TraesCS3B01G024900	E019	1.67793	9.908e-08	2.18825e-05
TraesCS3B01G152800	E005	-0.224381	9.86651e-08	2.18044e-05
TraesCS7A01G043700	E012	5.62705	9.79774e-08	2.16658e-05
TraesCS7A01G529900	E005	-0.504484	9.73877e-08	2.15487e-05
TraesCS5B01G496300	E008	4.8745	9.60337e-08	2.12637e-05
TraesCS3B01G298100	E019	-0.513552	9.604e-08	2.12637e-05
TraesCS1A01G427400	E006	0.507837	9.36143e-08	2.07523e-05
TraesCS2A01G559300	E003	-0.672685	9.2368e-08	2.04887e-05
TraesCS7A01G264700	E005	1.88198	9.09449e-08	2.01856e-05
TraesCS4D01G006100	E004	0.429737	9.01463e-08	2.00208e-05
TraesCS7B01G442100	E007	-0.323848	8.93467e-08	1.98568e-05
TraesCS2A01G505800	E001	-0.287103	8.93524e-08	1.98568e-05
TraesCS7A01G476200	E002	0.124797	8.87634e-08	1.97504e-05
TraesCS6A01G276300	E011	5.60388	8.68581e-08	1.93385e-05
TraesCS7A01G040900	E013	2.1249	8.61406e-08	1.91907e-05
TraesCS7B01G480300	E020	0.314849	8.51503e-08	1.89819e-05
TraesCS4B01G321800	E001	0.460905	8.48002e-08	1.89157e-05
TraesCS1D01G344100	E001	-0.587683	8.41342e-08	1.87788e-05
TraesCS3B01G034100	E001	0.84092	8.36071e-08	1.86728e-05
TraesCS7B01G189300	E025	0.917773	8.20094e-08	1.83275e-05
TraesCS1D01G316200	E022	6.20986	8.10454e-08	1.81234e-05
TraesCS3B01G183400	E011	-0.446708	7.92188e-08	1.7726e-05
TraesCS6A01G001100	E001	5.57714	7.89634e-08	1.76799e-05
TraesCS3A01G050800	E003	0.611731	7.77088e-08	1.74099e-05
TraesCS1B01G415200	E011	-5.46637	7.62038e-08	1.70834e-05
TraesCS1D01G069400	E003	0.328093	7.46808e-08	1.67525e-05
TraesCS3B01G603500	E004	-0.701188	7.29042e-08	1.63642e-05
TraesCS4D01G050100	E001	-0.170545	7.11982e-08	1.59913e-05
TraesCS6A01G068700	E004	2.12338	7.08105e-08	1.59142e-05
TraesCS6B01G026900	E010	0.271271	6.8463e-08	1.53963e-05
TraesCS3A01G038400	E007	2.36504	6.80422e-08	1.53113e-05
TraesCS3B01G254500	E001	0.147792	6.66249e-08	1.50018e-05
TraesCS6B01G162600	E003	-2.03118	6.65119e-08	1.49858e-05
TraesCS2B01G063900	E003	0.630429	6.51461e-08	1.46874e-05
TraesCS4B01G392600	E016	5.5958	6.4941e-08	1.46504e-05
TraesCS7A01G002000	E020	1.12215	6.40839e-08	1.44749e-05
TraesCS6B01G005300	E003	-0.464775	6.41229e-08	1.44749e-05
TraesCSU01G005100	E002	0.0767866	6.25115e-08	1.41329e-05
TraesCS7A01G174900	E014	-5.29135	6.25285e-08	1.41329e-05
TraesCS1B01G353700	E001	-0.21369	6.18825e-08	1.40046e-05
TraesCS3B01G229800	E010	-2.85762	6.10325e-08	1.38218e-05
TraesCS5B01G417000	E013	0.622041	6.10363e-08	1.38218e-05
TraesCS4A01G008500	E003	0.785732	5.9825e-08	1.35647e-05
TraesCS2A01G256400	E001	0.707502	5.90437e-08	1.3396e-05
TraesCSU01G005100	E001	-0.053878	5.89631e-08	1.33862e-05
TraesCS6A01G068400	E003	6.14023	5.75452e-08	1.30726e-05
TraesCS6A01G068400	E020	6.14023	5.75452e-08	1.30726e-05
TraesCS5D01G507300	E001	4.47821	5.74215e-08	1.30611e-05
TraesCS4A01G357100	E013	0.586636	5.66161e-08	1.28861e-05
TraesCS6B01G144500	E001	-0.237726	5.55444e-08	1.26502e-05
TraesCS6B01G172800	E001	0.295604	5.5412e-08	1.26281e-05
TraesCS1A01G433500	E006	-0.347151	5.36137e-08	1.22261e-05
TraesCS1A01G046500	E002	0.229641	5.17102e-08	1.17996e-05
TraesCS6A01G060700	E004	0.334681	5.16141e-08	1.17852e-05
TraesCS3A01G037600	E002	0.31314	5.09947e-08	1.16512e-05
TraesCS2A01G220400	E001	0.271923	5.05771e-08	1.15631e-05
TraesCS3D01G031900	E005	-0.135366	5.00018e-08	1.14389e-05
TraesCS1B01G353700	E002	0.0994675	4.91195e-08	1.12443e-05
TraesCS1A01G033800	E012	-2.31274	4.85662e-08	1.11247e-05
TraesCS1A01G038400	E012	-1.25807	4.72713e-08	1.08351e-05
TraesCS2A01G197800	E013	-0.385347	4.7108e-08	1.08046e-05
TraesCS3D01G234700	E002	-0.718481	4.66453e-08	1.07053e-05
TraesCS1D01G451300	E009	-0.309244	4.64484e-08	1.0667e-05
TraesCS7B01G480300	E004	-0.275063	4.4807e-08	1.02966e-05
TraesCS6B01G199500	E015	0.71701	4.42664e-08	1.01789e-05
TraesCS7B01G228100	E010	0.656107	4.36678e-08	1.00477e-05
TraesCS1B01G342200	E007	-0.303075	4.33915e-08	9.99061e-06
TraesCS6A01G034200	E002	-0.372138	4.2925e-08	9.88957e-06
TraesCS1A01G445800	E001	0.434	4.2869e-08	9.88304e-06
TraesCS1D01G451700	E009	5.18388	3.90016e-08	8.99724e-06
TraesCS6A01G065800	E001	1.42589	3.89345e-08	8.98756e-06
TraesCS7B01G209900	E002	-0.0451866	3.81637e-08	8.81533e-06
TraesCS7B01G234100	E001	-0.202173	3.77669e-08	8.72931e-06
TraesCS6A01G067100	E004	1.66323	3.75382e-08	8.68205e-06
TraesCS6B01G172800	E004	0.843517	3.73378e-08	8.64129e-06
TraesCS5B01G548900	E005	-1.0577	3.66073e-08	8.47771e-06
TraesCS3B01G162900	E003	-0.787906	3.64642e-08	8.45005e-06
TraesCS1D01G341100	E016	-0.768504	3.6019e-08	8.35229e-06
TraesCS2A01G258200	E006	-8.1282	3.551e-08	8.23961e-06
TraesCS5A01G119000	E003	0.758722	3.5457e-08	8.23266e-06
TraesCS6B01G024000	E002	2.19266	3.51124e-08	8.15795e-06
TraesCS5B01G408600	E003	0.458769	3.49054e-08	8.11513e-06
TraesCS3B01G024900	E003	5.86921	3.45835e-08	8.04552e-06
TraesCS3B01G216100	E001	-0.135656	3.41278e-08	7.94466e-06
TraesCS6D01G125600	E001	-0.352629	3.31036e-08	7.71125e-06
TraesCS5D01G563800	E006	0.514856	3.23911e-08	7.55022e-06
TraesCS3A01G050800	E004	0.473479	3.12308e-08	7.2845e-06
TraesCS5B01G451300	E001	-1.02628	3.10907e-08	7.25656e-06
TraesCS5A01G119000	E001	0.90484	3.09291e-08	7.22356e-06
TraesCS1B01G415200	E010	-5.545	3.05184e-08	7.13229e-06
TraesCS4A01G408900	E017	-0.542042	3.01219e-08	7.04424e-06
TraesCS3B01G216000	E001	-0.247578	2.9572e-08	6.92015e-06
TraesCS2A01G237700	E011	0.547406	2.92936e-08	6.85949e-06
TraesCS1B01G479800	E028	-0.290427	2.92721e-08	6.85895e-06
TraesCS1B01G432900	E002	0.378728	2.92469e-08	6.85754e-06
TraesCS3A01G025500	E008	-0.3438	2.89535e-08	6.7932e-06
TraesCS6B01G172800	E006	0.318776	2.89245e-08	6.79086e-06
TraesCS7B01G176700	E002	1.14135	2.83107e-08	6.65112e-06
TraesCS2A01G222600	E001	0.122897	2.80441e-08	6.59282e-06
TraesCS6B01G367200	E021	5.73633	2.80112e-08	6.58941e-06
TraesCS6D01G405600	E014	0.36122	2.77284e-08	6.52717e-06
TraesCS6B01G135200	E005	1.27438	2.74263e-08	6.46032e-06
TraesCS1A01G293400	E001	-2.11904	2.72017e-08	6.41165e-06
TraesCS6D01G288500	E008	1.51963	2.67058e-08	6.29891e-06
TraesCS6B01G192400	E001	2.11133	2.64286e-08	6.23765e-06
TraesCS1D01G451700	E007	2.24082	2.62204e-08	6.19258e-06
TraesCS5B01G409100	E007	0.568427	2.60639e-08	6.15969e-06
TraesCS3B01G026700	E003	2.28862	2.59723e-08	6.1421e-06
TraesCS7B01G206900	E001	1.05786	2.57947e-08	6.10702e-06
TraesCS6D01G376900	E005	-0.242409	2.58069e-08	6.10702e-06
TraesCS6B01G413200	E005	-0.619286	2.56805e-08	6.08518e-06
TraesCS3A01G529800	E008	-2.41493	2.563e-08	6.07909e-06
TraesCS6B01G177900	E012	-6.22734	2.56378e-08	6.07909e-06
TraesCS4B01G049700	E003	-0.246199	2.55922e-08	6.07632e-06
TraesCS1D01G445300	E004	-0.497197	2.49456e-08	5.92753e-06
TraesCS3A01G534700	E001	-1.13724	2.49489e-08	5.92753e-06
TraesCS1B01G290900	E008	-0.519322	2.49073e-08	5.92552e-06
TraesCS1D01G438000	E010	0.808036	2.46966e-08	5.8793e-06
TraesCS3B01G216100	E002	0.0719748	2.45342e-08	5.84452e-06
TraesCS3A01G038400	E002	5.70195	2.42269e-08	5.77517e-06
TraesCS3B01G603500	E002	-0.35281	2.40118e-08	5.72772e-06
TraesCS5B01G446600	E004	0.359408	2.37151e-08	5.66073e-06
TraesCS3B01G597900	E006	-1.13434	2.35796e-08	5.63214e-06
TraesCS7D01G011700	E006	0.147898	2.34262e-08	5.59924e-06
TraesCS7A01G010500	E003	-0.0930106	2.30817e-08	5.5206e-06
TraesCS6B01G139000	E001	0.426198	2.2854e-08	5.46978e-06
TraesCS6B01G444800	E002	-0.212723	2.25868e-08	5.40945e-06
TraesCS6B01G258000	E011	1.20479	2.24018e-08	5.36874e-06
TraesCS7B01G252900	E005	-0.199836	2.19711e-08	5.26907e-06
TraesCS1A01G010400	E002	-4.95118	2.19405e-08	5.26796e-06
TraesCS7A01G047100	E002	0.128639	2.19518e-08	5.26796e-06
TraesCS3A01G025500	E013	0.168455	2.15293e-08	5.17352e-06
TraesCS6B01G248500	E002	0.140815	2.13646e-08	5.1374e-06
TraesCS1D01G451700	E008	5.20963	2.11961e-08	5.10031e-06
TraesCS6D01G223400	E002	0.67581	2.11213e-08	5.08574e-06
TraesCS7D01G449900	E010	0.268454	2.1035e-08	5.06836e-06
TraesCS1A01G026400	E003	2.17219	2.10117e-08	5.06617e-06
TraesCS1D01G064700	E001	-0.13232	2.06828e-08	4.99022e-06
TraesCS1D01G453100	E027	6.70446	2.03882e-08	4.92369e-06
TraesCS6A01G032600	E014	-0.567024	2.03933e-08	4.92369e-06
TraesCS7D01G011700	E007	0.1174	2.01698e-08	4.87631e-06
TraesCS7B01G217800	E047	5.46239	2.01525e-08	4.87543e-06
TraesCS3B01G023200	E016	1.33455	1.99384e-08	4.82691e-06
TraesCS2A01G293900	E003	-5.19041	1.98721e-08	4.81412e-06
TraesCS7A01G088800	E004	-0.181461	1.96565e-08	4.76511e-06
TraesCS1D01G445700	E003	2.28167	1.94447e-08	4.71695e-06
TraesCS6B01G324700	E003	0.630122	1.93395e-08	4.69463e-06
TraesCS5D01G496700	E002	1.49344	1.93106e-08	4.69079e-06
TraesCS7A01G113600	E002	-0.62094	1.91975e-08	4.6665e-06
TraesCS6A01G008700	E005	1.92214	1.91745e-08	4.66408e-06
TraesCS7A01G529900	E017	-1.33974	1.87859e-08	4.57267e-06
TraesCS7A01G307200	E004	-0.18368	1.87411e-08	4.56487e-06
TraesCS5B01G498000	E002	0.794638	1.84084e-08	4.48689e-06
TraesCS6D01G401500	E006	-0.2238	1.83197e-08	4.4683e-06
TraesCS2A01G574600	E003	0.466705	1.81759e-08	4.43625e-06
TraesCSU01G037500	E003	0.926147	1.76437e-08	4.30931e-06
TraesCS6B01G204600	E006	-0.323925	1.76075e-08	4.30341e-06
TraesCS1D01G438000	E011	0.833501	1.70575e-08	4.17183e-06
TraesCS1D01G454400	E013	1.80969	1.68649e-08	4.12754e-06
TraesCS3A01G025700	E005	0.341932	1.68018e-08	4.11492e-06
TraesCS3A01G025700	E006	0.405901	1.67163e-08	4.09678e-06
TraesCS6A01G059600	E003	-0.424133	1.66953e-08	4.09444e-06
TraesCS1D01G438000	E005	-0.405643	1.66151e-08	4.07758e-06
TraesCS1B01G432900	E004	-0.362444	1.57717e-08	3.87326e-06
TraesCS2A01G266700	E013	-0.733101	1.56564e-08	3.84825e-06
TraesCS5A01G228200	E001	2.45071	1.56591e-08	3.84825e-06
TraesCS1B01G343800	E006	-0.687356	1.5589e-08	3.83629e-06
TraesCS4B01G020300	E001	0.0636902	1.53043e-08	3.76883e-06
TraesCS4B01G020300	E002	-0.0594133	1.52626e-08	3.76113e-06
TraesCS3B01G262600	E003	0.550897	1.52223e-08	3.7538e-06
TraesCS6B01G387000	E008	-0.41535	1.50168e-08	3.70567e-06
TraesCS6B01G141100	E006	-0.837127	1.45918e-08	3.6033e-06
TraesCS7D01G011600	E020	-0.425722	1.40469e-08	3.47114e-06
TraesCS1D01G453100	E003	2.52732	1.3998e-08	3.46145e-06
TraesCS2A01G263400	E005	-0.325683	1.38598e-08	3.42964e-06
TraesCS5B01G525000	E002	-1.76128	1.37095e-08	3.39479e-06
TraesCS1B01G475400	E009	0.206839	1.33286e-08	3.30276e-06
TraesCS1D01G453100	E026	6.734	1.30618e-08	3.23889e-06
TraesCS3B01G012100	E002	-0.708937	1.28902e-08	3.19855e-06
TraesCS6D01G133600	E009	0.25544	1.26865e-08	3.15021e-06
TraesCS1D01G450200	E001	2.01518	1.25869e-08	3.12765e-06
TraesCS1D01G056100	E008	-2.44477	1.2488e-08	3.10522e-06
TraesCS3B01G145700	E012	-0.789567	1.24416e-08	3.09584e-06
TraesCS5B01G410400	E003	0.224701	1.23201e-08	3.06775e-06
TraesCS6A01G059100	E004	0.627274	1.19942e-08	2.98868e-06
TraesCS3B01G167800	E009	5.8155	1.18765e-08	2.9614e-06
TraesCS3B01G603100	E001	-0.610642	1.18603e-08	2.95942e-06
TraesCS5D01G563900	E005	-0.628497	1.16819e-08	2.91694e-06
TraesCS3A01G026800	E016	-1.2762	1.16656e-08	2.91492e-06
TraesCS7A01G426900	E003	0.0744444	1.14842e-08	2.87159e-06
TraesCS7A01G461700	E003	0.0925462	1.13628e-08	2.84323e-06
TraesCS3B01G506800	E003	0.018708	1.13301e-08	2.83702e-06
TraesCS1B01G454300	E004	0.684014	1.13186e-08	2.83613e-06
TraesCS6D01G366500	E003	-0.35759	1.12575e-08	2.82281e-06
TraesCS7A01G040900	E005	1.40075	1.11164e-08	2.78938e-06
TraesCS4B01G259600	E006	0.41063	1.09376e-08	2.74645e-06
TraesCS7A01G440500	E009	-0.459139	1.08623e-08	2.72945e-06
TraesCS1D01G445300	E002	-0.411736	1.07666e-08	2.7073e-06
TraesCS6A01G379000	E002	-0.171071	1.06173e-08	2.67164e-06
TraesCS1D01G450200	E021	6.9052	1.05798e-08	2.66408e-06
TraesCS7B01G480300	E015	-0.46517	1.04441e-08	2.63177e-06
TraesCS1A01G361200	E008	-1.49643	1.03897e-08	2.61989e-06
TraesCS5B01G411700	E004	0.178813	1.03627e-08	2.61494e-06
TraesCS3A01G026800	E006	0.737179	1.03196e-08	2.6059e-06
TraesCS7A01G524600	E006	0.521524	1.02633e-08	2.59353e-06
TraesCS7A01G524600	E009	0.530839	1.01841e-08	2.57542e-06
TraesCS5D01G413400	E005	-0.342367	1.01845e-08	2.57542e-06
TraesCS1D01G448700	E021	0.564171	1.01409e-08	2.56804e-06
TraesCS3B01G012100	E001	0.29691	1.00508e-08	2.54766e-06
TraesCS1B01G459900	E008	-6.09932	1.00533e-08	2.54766e-06
TraesCS1B01G415800	E006	0.434322	9.8815e-09	2.50767e-06
TraesCS4B01G374800	E001	0.785287	9.69223e-09	2.46139e-06
TraesCS2A01G258200	E004	-8.18518	9.67386e-09	2.45847e-06
TraesCS2A01G521400	E014	-0.236574	9.53835e-09	2.42575e-06
TraesCS7B01G480300	E010	0.356676	9.38974e-09	2.38966e-06
TraesCS4A01G008500	E001	-0.267148	9.14041e-09	2.32786e-06
TraesCS1D01G061600	E010	-1.33388	9.0615e-09	2.30945e-06
TraesCS2A01G220400	E003	-0.335692	9.06167e-09	2.30945e-06
TraesCS1D01G279800	E001	0.276438	9.00589e-09	2.29851e-06
TraesCS5B01G549200	E010	0.989082	8.86598e-09	2.26442e-06
TraesCS4B01G372600	E001	2.47588	8.81518e-09	2.25306e-06
TraesCS6B01G365000	E008	1.72697	8.80753e-09	2.25271e-06
TraesCS1A01G445900	E001	0.462402	8.47688e-09	2.16969e-06
TraesCS6B01G367200	E020	5.78999	8.27414e-09	2.11932e-06
TraesCS1D01G437700	E003	6.03535	8.17786e-09	2.09616e-06
TraesCS6A01G066900	E003	2.39244	8.03507e-09	2.06104e-06
TraesCS6A01G066900	E004	2.36883	7.76594e-09	1.99343e-06
TraesCS7B01G476800	E018	-2.54975	7.64051e-09	1.96265e-06
TraesCS1B01G437200	E002	2.1041	7.39807e-09	1.90173e-06
TraesCS7A01G440500	E017	-0.402151	7.06293e-09	1.81689e-06
TraesCS6B01G373800	E007	-0.417391	7.00235e-09	1.8026e-06
TraesCS1B01G437200	E001	-0.368663	6.84649e-09	1.76375e-06
TraesCS5D01G540800	E005	0.408085	6.62963e-09	1.70941e-06
TraesCS5A01G119000	E002	1.4609	6.63075e-09	1.70941e-06
TraesCS2B01G063900	E009	-1.34234	6.36393e-09	1.64299e-06
TraesCS7B01G480300	E009	0.293224	6.30848e-09	1.62985e-06
TraesCS3A01G022900	E001	0.17971	6.25313e-09	1.61672e-06
TraesCS1D01G445700	E002	2.28992	6.19724e-09	1.60343e-06
TraesCS5B01G551800	E001	-0.345098	6.11358e-09	1.58293e-06
TraesCS3B01G102200	E014	0.727007	6.1083e-09	1.58271e-06
TraesCS6A01G416700	E004	1.45716	6.03155e-09	1.56395e-06
TraesCS1B01G342200	E006	-0.287008	5.78699e-09	1.50163e-06
TraesCS1B01G433400	E014	0.195319	5.74121e-09	1.49083e-06
TraesCS7A01G440500	E015	-0.655561	5.69705e-09	1.48044e-06
TraesCS6B01G255500	E002	0.8956	5.6581e-09	1.47138e-06
TraesCS1D01G438000	E007	0.698461	5.63618e-09	1.46675e-06
TraesCS1B01G459900	E007	-6.07019	5.60938e-09	1.46084e-06
TraesCS1A01G400500	E007	-0.343425	5.54224e-09	1.44441e-06
TraesCS3A01G022500	E002	-0.457272	5.53228e-09	1.44286e-06
TraesCS6B01G295700	E009	-0.480334	5.51461e-09	1.4393e-06
TraesCS1B01G476600	E005	-0.64398	5.49346e-09	1.43483e-06
TraesCS6A01G036100	E005	0.346485	5.46694e-09	1.42895e-06
TraesCS2A01G559800	E008	-5.56197	5.42823e-09	1.41987e-06
TraesCS1B01G480400	E009	-0.336575	5.35802e-09	1.40253e-06
TraesCS2A01G262500	E001	0.0892662	5.30591e-09	1.38991e-06
TraesCS1A01G443400	E002	0.275429	5.22339e-09	1.3693e-06
TraesCS6B01G450200	E003	-0.184322	5.19937e-09	1.364e-06
TraesCS1A01G326900	E005	0.196422	5.15329e-09	1.3529e-06
TraesCS6B01G455000	E010	0.5633	5.06124e-09	1.32971e-06
TraesCS3A01G369200	E001	-0.0818385	5.05617e-09	1.32936e-06
TraesCS4A01G357100	E012	0.688535	5.04843e-09	1.3283e-06
TraesCS3B01G021700	E004	6.53938	4.97381e-09	1.30963e-06
TraesCS6B01G144500	E003	-0.302042	4.95803e-09	1.30644e-06
TraesCS1D01G439000	E003	-0.230108	4.9079e-09	1.29418e-06
TraesCS2B01G278700	E010	1.05596	4.90018e-09	1.29392e-06
TraesCS7A01G348600	E001	0.133487	4.90329e-09	1.29392e-06
TraesCS4B01G035400	E003	-0.13866	4.83367e-09	1.27743e-06
TraesCS1D01G061600	E001	-5.1832	4.80163e-09	1.2699e-06
TraesCS6D01G377900	E001	-0.583645	4.76794e-09	1.26193e-06
TraesCS1B01G294800	E009	1.5442	4.72404e-09	1.25123e-06
TraesCS3A01G050800	E001	0.748321	4.70129e-09	1.24613e-06
TraesCS6D01G401500	E008	0.240239	4.63366e-09	1.22912e-06
TraesCS2A01G227500	E002	0.0904066	4.56477e-09	1.21174e-06
TraesCS1A01G306200	E001	0.160752	4.50822e-09	1.19762e-06
TraesCS1B01G415800	E002	-0.68236	4.32808e-09	1.15062e-06
TraesCS6A01G416300	E010	0.857071	4.20596e-09	1.11898e-06
TraesCS7A01G002000	E011	-0.549338	4.13263e-09	1.1003e-06
TraesCS6D01G388400	E004	-5.22536	4.12414e-09	1.09885e-06
TraesCS4B01G019100	E001	-0.402019	3.91937e-09	1.04507e-06
TraesCS7A01G047000	E001	0.647158	3.90629e-09	1.04236e-06
TraesCS6A01G091500	E001	0.318882	3.86543e-09	1.03223e-06
TraesCS3B01G022900	E001	-2.31438	3.82255e-09	1.02154e-06
TraesCS1A01G392400	E008	-0.453574	3.81642e-09	1.02067e-06
TraesCS3B01G024900	E004	5.7281	3.80658e-09	1.0188e-06
TraesCS1B01G033200	E002	-0.552993	3.77808e-09	1.01193e-06
TraesCS7B01G472500	E009	0.288645	3.7559e-09	1.00674e-06
TraesCS6B01G130100	E003	-0.12139	3.70298e-09	9.93603e-07
TraesCS3B01G017100	E009	-0.32549	3.70412e-09	9.93603e-07
TraesCS1A01G339800	E010	0.64705	3.69316e-09	9.92153e-07
TraesCS3B01G019500	E007	-0.300296	3.65761e-09	9.83342e-07
TraesCS3A01G401400	E001	-6.2944	3.644e-09	9.8042e-07
TraesCS6D01G382700	E001	0.529316	3.62658e-09	9.76466e-07
TraesCS2D01G567100	E006	0.406818	3.59766e-09	9.6941e-07
TraesCS1B01G033200	E001	0.787377	3.53697e-09	9.53775e-07
TraesCS6A01G079000	E006	0.305542	3.45744e-09	9.33035e-07
TraesCS5B01G451200	E002	0.449629	3.40158e-09	9.18652e-07
TraesCS2A01G574600	E004	-5.16716	3.36218e-09	9.08698e-07
TraesCS2B01G063900	E012	-0.825695	3.33012e-09	9.00715e-07
TraesCS7A01G040700	E029	-2.59118	3.29414e-09	8.91657e-07
TraesCS7A01G003900	E013	-1.80434	3.26098e-09	8.8335e-07
TraesCS4B01G321800	E005	-0.531875	3.24682e-09	8.80182e-07
TraesCS1B01G475400	E010	0.196715	3.1932e-09	8.66301e-07
TraesCS2B01G267500	E006	0.0677469	3.18966e-09	8.65999e-07
TraesCS4B01G253000	E013	0.791299	3.16666e-09	8.60406e-07
TraesCS3D01G023900	E008	-0.0687196	2.96693e-09	8.06752e-07
TraesCS7A01G440500	E016	-0.606618	2.7745e-09	7.55002e-07
TraesCS5D01G562300	E003	0.408018	2.76402e-09	7.52722e-07
TraesCS1D01G345100	E004	-2.57506	2.73519e-09	7.45438e-07
TraesCS5B01G457600	E005	-1.56426	2.65187e-09	7.23282e-07
TraesCS6A01G013600	E001	-5.25157	2.6098e-09	7.12353e-07
TraesCS4B01G380200	E003	-0.603212	2.60702e-09	7.12135e-07
TraesCS6B01G034200	E004	-1.63551	2.60122e-09	7.11095e-07
TraesCS2D01G128300	E001	-0.0552665	2.58151e-09	7.06248e-07
TraesCS5D01G444800	E007	-0.259662	2.56055e-09	7.0105e-07
TraesCS2A01G233800	E006	-1.43723	2.51608e-09	6.89403e-07
TraesCS3A01G038400	E003	1.97881	2.50601e-09	6.8717e-07
TraesCS7A01G040900	E009	1.32928	2.45164e-09	6.73315e-07
TraesCS1B01G478700	E002	0.339688	2.45313e-09	6.73315e-07
TraesCS7A01G279000	E019	-0.349184	2.4536e-09	6.73315e-07
TraesCS6A01G013700	E012	0.561073	2.43572e-09	6.69951e-07
TraesCS7B01G002500	E002	0.0693859	2.40439e-09	6.61841e-07
TraesCS5B01G548900	E001	-1.31448	2.36564e-09	6.51677e-07
TraesCS2A01G574600	E005	-1.66187	2.33375e-09	6.43389e-07
TraesCS5B01G496400	E011	-0.576616	2.22531e-09	6.13966e-07
TraesCS5D01G562100	E006	0.186587	2.07444e-09	5.72782e-07
TraesCS1A01G374800	E004	-2.12081	2.03718e-09	5.62929e-07
TraesCS3A01G037300	E011	1.29913	2.00861e-09	5.55463e-07
TraesCS2A01G258200	E003	-8.23839	2.0024e-09	5.54174e-07
TraesCSU01G001100	E006	-0.260365	1.98392e-09	5.49485e-07
TraesCS1D01G450300	E001	-0.292642	1.98154e-09	5.49252e-07
TraesCS3A01G375200	E008	0.926686	1.955e-09	5.42317e-07
TraesCS5B01G457600	E003	-1.98252	1.94257e-09	5.39286e-07
TraesCS4A01G005900	E008	0.237235	1.91377e-09	5.31704e-07
TraesCS6A01G032600	E006	-0.449811	1.87636e-09	5.21715e-07
TraesCS1D01G445700	E004	5.02757	1.85251e-09	5.15485e-07
TraesCS6A01G013700	E013	0.745737	1.76716e-09	4.92117e-07
TraesCS4B01G399200	E003	-0.144135	1.76337e-09	4.91447e-07
TraesCS6B01G367200	E011	-0.791904	1.71951e-09	4.79595e-07
TraesCS7B01G189300	E023	0.656762	1.66725e-09	4.65382e-07
TraesCS6A01G013700	E016	-1.03152	1.65083e-09	4.6116e-07
TraesCS3B01G034100	E003	-0.0462902	1.61765e-09	4.52244e-07
TraesCS6B01G456800	E013	-0.381442	1.58486e-09	4.43424e-07
TraesCS6D01G167200	E010	-0.380571	1.57804e-09	4.41862e-07
TraesCS4B01G386000	E001	-0.415017	1.55848e-09	4.36727e-07
TraesCS4A01G385500	E001	-0.751261	1.54056e-09	4.32042e-07
TraesCS3B01G021000	E020	2.41791	1.53421e-09	4.306e-07
TraesCS7A01G004000	E034	-1.9414	1.50391e-09	4.22625e-07
TraesCS6D01G336400	E022	-0.371822	1.50461e-09	4.22625e-07
TraesCS3B01G262600	E004	0.664767	1.47136e-09	4.13934e-07
TraesCS6B01G386400	E001	0.433593	1.45327e-09	4.09169e-07
TraesCS6B01G027000	E007	2.40585	1.42858e-09	4.02533e-07
TraesCS3B01G603800	E003	0.270146	1.38083e-09	3.89386e-07
TraesCS1D01G448700	E011	-1.34946	1.37848e-09	3.89029e-07
TraesCS5B01G446300	E003	0.356429	1.32543e-09	3.74354e-07
TraesCS2A01G497200	E016	1.01927	1.32144e-09	3.73523e-07
TraesCS7A01G341300	E014	5.36008	1.27392e-09	3.60374e-07
TraesCS7D01G011700	E010	-2.36153	1.26567e-09	3.58324e-07
TraesCS6D01G378400	E003	-0.218197	1.25214e-09	3.54776e-07
TraesCS1A01G028900	E002	-0.951575	1.25016e-09	3.54493e-07
TraesCS1D01G445700	E001	2.34445	1.20744e-09	3.42651e-07
TraesCS6D01G401900	E002	-0.662603	1.20045e-09	3.4094e-07
TraesCS3A01G375200	E009	0.773738	1.19193e-09	3.38819e-07
TraesCS7B01G045100	E004	-2.09699	1.19204e-09	3.38819e-07
TraesCS4B01G363500	E001	-0.931847	1.11658e-09	3.17878e-07
TraesCS1D01G450200	E006	6.9927	1.08882e-09	3.1022e-07
TraesCS7B01G472500	E004	-6.21633	1.04627e-09	2.98334e-07
TraesCS1A01G412900	E010	0.217449	1.02535e-09	2.92605e-07
TraesCS6A01G059100	E001	-0.400525	1.02281e-09	2.92111e-07
TraesCS2A01G545600	E006	-0.0887075	1.02155e-09	2.91986e-07
TraesCS6B01G256700	E001	0.317767	1.00941e-09	2.88747e-07
TraesCS7B01G237000	E002	0.40468	1.00326e-09	2.87218e-07
TraesCS4B01G392600	E001	5.69722	9.91222e-10	2.83998e-07
TraesCS5D01G562200	E012	-0.988845	9.80083e-10	2.81032e-07
TraesCS6B01G144500	E022	-0.277273	9.5665e-10	2.74532e-07
TraesCS5D01G537700	E001	0.243376	9.17192e-10	2.63421e-07
TraesCS6D01G380100	E001	-4.9276	9.05197e-10	2.60184e-07
TraesCS5D01G459900	E004	-0.127032	9.00135e-10	2.58938e-07
TraesCS6B01G451100	E013	5.80683	8.72001e-10	2.51046e-07
TraesCS4A01G385500	E002	0.538047	8.70642e-10	2.50857e-07
TraesCS7A01G002000	E013	-0.483535	8.63037e-10	2.48867e-07
TraesCS1B01G360800	E005	0.271429	8.62165e-10	2.48816e-07
TraesCS2A01G222600	E002	0.164463	8.48818e-10	2.45162e-07
TraesCS3B01G603800	E011	-1.22609	8.43076e-10	2.437e-07
TraesCS7B01G472700	E004	0.357874	8.42359e-10	2.4369e-07
TraesCS6D01G401900	E003	-0.662225	8.08851e-10	2.34186e-07
TraesCS6B01G434700	E015	1.03932	8.03749e-10	2.32897e-07
TraesCS5B01G446600	E005	0.506128	7.99231e-10	2.31776e-07
TraesCS7A01G349100	E007	-0.693727	7.83082e-10	2.27277e-07
TraesCS5B01G537700	E002	-1.36774	7.76459e-10	2.25538e-07
TraesCS5B01G410400	E001	0.214042	7.60323e-10	2.2103e-07
TraesCS1B01G289600	E009	-6.57159	7.53058e-10	2.19116e-07
TraesCS6D01G383500	E005	0.427727	7.53126e-10	2.19116e-07
TraesCS2A01G545600	E005	-0.0983782	7.44672e-10	2.1701e-07
TraesCS2A01G266700	E011	-0.539063	7.38815e-10	2.15478e-07
TraesCS1D01G064700	E004	0.197068	7.30827e-10	2.13423e-07
TraesCS6B01G413200	E004	-0.667806	7.31169e-10	2.13423e-07
TraesCS7A01G002000	E012	-0.542978	7.27702e-10	2.12758e-07
TraesCS7B01G181800	E002	-0.17154	7.26326e-10	2.12529e-07
TraesCS6B01G034200	E002	0.712153	7.19004e-10	2.10559e-07
TraesCS7A01G524600	E001	-0.354229	7.16404e-10	2.0997e-07
TraesCS7B01G472500	E005	-6.17411	7.02572e-10	2.06085e-07
TraesCS7D01G534500	E004	0.294108	6.74439e-10	1.98054e-07
TraesCS7A01G040900	E007	-0.612701	6.7464e-10	1.98054e-07
TraesCS3A01G028400	E001	-0.4424	6.66502e-10	1.95987e-07
TraesCS3B01G019500	E012	-0.366733	6.59138e-10	1.93981e-07
TraesCS4B01G035400	E002	-0.116601	6.37382e-10	1.87733e-07
TraesCS6A01G034900	E001	0.631143	6.3481e-10	1.87253e-07
TraesCS1D01G440600	E012	2.03655	6.35231e-10	1.87253e-07
TraesCS6A01G034900	E002	-0.245431	6.33506e-10	1.87053e-07
TraesCS5B01G505300	E002	5.0813	6.32065e-10	1.86782e-07
TraesCS7B01G173900	E007	2.40975	6.28435e-10	1.85863e-07
TraesCS6B01G387000	E018	1.5125	5.98291e-10	1.7721e-07
TraesCS7B01G472700	E009	-6.2399	5.98682e-10	1.7721e-07
TraesCS3B01G596700	E005	0.513814	5.93623e-10	1.76004e-07
TraesCS1B01G419800	E013	-0.391165	5.77907e-10	1.71486e-07
TraesCS5B01G525000	E001	0.115656	5.68121e-10	1.68722e-07
TraesCS3D01G189800	E004	-0.428449	5.48777e-10	1.63113e-07
TraesCS5B01G500500	E001	-1.67686	5.39654e-10	1.60535e-07
TraesCS5B01G505300	E001	-0.0475469	5.32382e-10	1.58503e-07
TraesCS5A01G204200	E013	-0.428611	5.16197e-10	1.53813e-07
TraesCS6D01G381800	E003	5.84574	5.0806e-10	1.51515e-07
TraesCS6B01G331300	E002	0.743253	4.95431e-10	1.47872e-07
TraesCS2B01G278700	E009	1.2094	4.71853e-10	1.40952e-07
TraesCS6B01G144500	E002	-0.264602	4.69112e-10	1.4025e-07
TraesCS7B01G480300	E014	-0.851576	4.66878e-10	1.39699e-07
TraesCS4B01G321800	E003	1.25854	4.5591e-10	1.36532e-07
TraesCS5B01G572400	E007	0.999505	4.31479e-10	1.29324e-07
TraesCS1A01G400200	E007	0.485445	4.29288e-10	1.28775e-07
TraesCS2A01G022000	E010	0.529073	3.94861e-10	1.18547e-07
TraesCS3B01G232500	E016	-0.440541	3.94089e-10	1.18415e-07
TraesCS1B01G419800	E014	-0.571397	3.84497e-10	1.1563e-07
TraesCS3B01G034500	E005	1.05828	3.63959e-10	1.09546e-07
TraesCS3A01G382800	E004	5.07404	3.6358e-10	1.09524e-07
TraesCS6A01G066200	E011	0.871155	3.58578e-10	1.08108e-07
TraesCS3B01G298000	E009	0.601399	3.52486e-10	1.06398e-07
TraesCS3A01G026500	E010	0.425955	3.5261e-10	1.06398e-07
TraesCS1A01G350200	E004	0.00309044	3.50724e-10	1.06008e-07
TraesCS7A01G004000	E017	5.59528	3.46619e-10	1.04856e-07
TraesCS3B01G102200	E015	0.790933	3.40759e-10	1.0317e-07
TraesCS3B01G230700	E003	-0.294612	3.30594e-10	1.00178e-07
TraesCS7B01G243000	E001	-0.164216	3.13827e-10	9.51776e-08
TraesCS3B01G223300	E010	-0.677997	3.12784e-10	9.49419e-08
TraesCS1D01G440600	E008	-0.677055	3.1162e-10	9.46688e-08
TraesCS3B01G021600	E001	2.44884	3.04913e-10	9.27102e-08
TraesCS5B01G548900	E008	0.32574	3.01794e-10	9.18398e-08
TraesCS3B01G034500	E006	1.75441	3.00255e-10	9.14495e-08
TraesCS6A01G034200	E006	0.304957	2.89642e-10	8.82923e-08
TraesCS1D01G450200	E013	-0.547234	2.82616e-10	8.62238e-08
TraesCS1B01G292300	E007	1.55919	2.8162e-10	8.59936e-08
TraesCS1A01G306200	E003	0.186937	2.78453e-10	8.5099e-08
TraesCS7A01G003900	E014	-1.49522	2.70854e-10	8.28475e-08
TraesCS6B01G456800	E019	0.678983	2.63194e-10	8.05734e-08
TraesCS1D01G454400	E009	1.93674	2.61691e-10	8.01819e-08
TraesCS5D01G562300	E005	-0.640473	2.53695e-10	7.77987e-08
TraesCS6A01G066200	E010	0.616495	2.50984e-10	7.70333e-08
TraesCS1B01G294300	E002	0.504144	2.48976e-10	7.64828e-08
TraesCS1A01G028500	E001	1.33446	2.48328e-10	7.63491e-08
TraesCS6D01G179300	E001	-1.43344	2.46485e-10	7.58478e-08
TraesCS7B01G003000	E001	-0.67276	2.45301e-10	7.55486e-08
TraesCS1A01G361200	E010	-1.67655	2.43145e-10	7.49491e-08
TraesCS6B01G177900	E014	-2.22661	2.42627e-10	7.48538e-08
TraesCS3A01G026000	E008	-0.539141	2.39885e-10	7.40719e-08
TraesCS3A01G021300	E012	-1.13243	2.30893e-10	7.13568e-08
TraesCS3B01G019300	E001	0.635507	2.29657e-10	7.10561e-08
TraesCS6B01G456800	E009	-0.27138	2.29721e-10	7.10561e-08
TraesCS3B01G611800	E002	0.258284	2.29052e-10	7.09719e-08
TraesCS4B01G037900	E011	0.455325	2.2285e-10	6.91102e-08
TraesCS1A01G402500	E001	-0.162559	2.16693e-10	6.72591e-08
TraesCS7A01G529900	E012	-0.84811	2.12065e-10	6.58799e-08
TraesCS1A01G025700	E001	-5.45187	2.11434e-10	6.57408e-08
TraesCS7A01G004000	E019	2.90482	2.04936e-10	6.37759e-08
TraesCS6B01G162600	E008	0.807818	1.99703e-10	6.22015e-08
TraesCS3A01G025500	E002	-0.327218	1.96308e-10	6.11975e-08
TraesCS3B01G018800	E001	2.01024	1.95495e-10	6.09971e-08
TraesCS2A01G222600	E003	0.164861	1.9456e-10	6.07584e-08
TraesCS7B01G472500	E012	-1.45467	1.76898e-10	5.52911e-08
TraesCS7A01G048900	E001	-0.236519	1.75473e-10	5.48937e-08
TraesCS7B01G009200	E001	0.460001	1.74679e-10	5.46933e-08
TraesCS6B01G058400	E001	-0.0764687	1.73269e-10	5.42993e-08
TraesCS6B01G153900	E005	1.02932	1.72208e-10	5.40141e-08
TraesCS7B01G182800	E014	-2.27218	1.70303e-10	5.34634e-08
TraesCS6B01G058400	E002	0.0702981	1.66703e-10	5.23793e-08
TraesCS5B01G419000	E011	0.57479	1.64866e-10	5.18477e-08
TraesCS7B01G480300	E025	-2.24127	1.58671e-10	4.99433e-08
TraesCS6A01G013600	E002	-2.37705	1.54749e-10	4.87519e-08
TraesCS2A01G560300	E001	-6.71416	1.52998e-10	4.82426e-08
TraesCS3B01G021600	E003	-0.680908	1.52185e-10	4.80287e-08
TraesCS1A01G047200	E012	-1.59604	1.46386e-10	4.62392e-08
TraesCS7A01G004000	E035	-1.49951	1.42445e-10	4.50342e-08
TraesCS1B01G426300	E002	-0.217086	1.42033e-10	4.49437e-08
TraesCS5B01G496400	E019	-0.447584	1.41457e-10	4.48011e-08
TraesCS2A01G258200	E005	-8.32991	1.38743e-10	4.39807e-08
TraesCS3B01G017200	E005	-0.676481	1.37559e-10	4.36439e-08
TraesCS3A01G050800	E002	0.685535	1.35135e-10	4.29131e-08
TraesCS7B01G237000	E001	0.472949	1.33749e-10	4.25106e-08
TraesCS7A01G501300	E002	0.133888	1.28305e-10	4.08166e-08
TraesCS1B01G426300	E001	0.193704	1.27743e-10	4.0674e-08
TraesCS3B01G094400	E004	-0.526569	1.23702e-10	3.94225e-08
TraesCS3B01G183300	E007	-0.341342	1.19637e-10	3.81609e-08
TraesCS5D01G521800	E009	0.281953	1.18602e-10	3.78647e-08
TraesCS5D01G537700	E004	-0.757883	1.18194e-10	3.77679e-08
TraesCS2B01G267500	E005	0.0640848	1.16076e-10	3.71243e-08
TraesCS6B01G029000	E004	-0.350454	1.15823e-10	3.70767e-08
TraesCS1B01G340300	E005	-0.225281	1.13874e-10	3.64853e-08
TraesCS6B01G449300	E011	2.44362	1.12351e-10	3.60296e-08
TraesCS1D01G454400	E008	1.96713	1.10452e-10	3.54525e-08
TraesCS5D01G562400	E007	-5.44698	1.10041e-10	3.53524e-08
TraesCS6A01G079000	E003	-0.290379	1.08659e-10	3.49397e-08
TraesCS6A01G001600	E007	5.15517	1.07765e-10	3.46834e-08
TraesCS7A01G040900	E016	1.12919	1.00992e-10	3.25329e-08
TraesCS1D01G453100	E001	6.87894	9.91178e-11	3.19579e-08
TraesCS7B01G040800	E001	-1.03562	9.82398e-11	3.17034e-08
TraesCS3A01G401400	E003	-6.24521	8.49253e-11	2.74314e-08
TraesCS1A01G350200	E005	0.00326299	8.41939e-11	2.72197e-08
TraesCS2B01G063900	E008	-1.80413	8.06773e-11	2.61065e-08
TraesCS4A01G386100	E014	-1.86836	7.91162e-11	2.56245e-08
TraesCS6B01G145400	E001	-0.737779	7.88967e-11	2.55765e-08
TraesCS3B01G611800	E001	0.192127	7.6985e-11	2.49795e-08
TraesCS5B01G416700	E001	-0.749459	7.63884e-11	2.48084e-08
TraesCS3B01G298000	E006	0.342001	7.5124e-11	2.44199e-08
TraesCS2A01G258100	E011	-1.79238	7.46756e-11	2.42963e-08
TraesCS5B01G417000	E018	-5.6732	7.32305e-11	2.38478e-08
TraesCS1A01G009300	E002	-6.30606	7.29175e-11	2.37675e-08
TraesCS1B01G349300	E007	-1.06599	7.24785e-11	2.3646e-08
TraesCS3B01G219800	E004	-0.472991	7.04533e-11	2.30062e-08
TraesCS6D01G248800	E002	0.699227	6.76995e-11	2.21272e-08
TraesCS7D01G004600	E008	-1.21091	6.6877e-11	2.18784e-08
TraesCS4B01G037900	E009	-0.00719065	6.56019e-11	2.14809e-08
TraesCS5D01G562100	E010	0.280155	6.53734e-11	2.14257e-08
TraesCS6B01G251600	E007	-0.39572	6.43646e-11	2.11151e-08
TraesCS1B01G349300	E009	-1.49698	6.43667e-11	2.11151e-08
TraesCS6D01G376900	E004	-0.364743	6.21592e-11	2.04284e-08
TraesCS5B01G446300	E020	0.617662	6.18246e-11	2.03372e-08
TraesCS6A01G059500	E001	-0.605501	5.74352e-11	1.89107e-08
TraesCS4B01G392600	E005	-0.481481	5.67807e-11	1.87124e-08
TraesCS2A01G344900	E001	0.868683	5.5294e-11	1.82393e-08
TraesCS1A01G409600	E003	-6.53907	5.28905e-11	1.74626e-08
TraesCS7B01G182700	E006	0.304904	5.26554e-11	1.7401e-08
TraesCS3B01G022900	E009	2.41041	5.24482e-11	1.73486e-08
TraesCS2A01G545600	E003	-0.119956	5.16702e-11	1.7107e-08
TraesCS1B01G294300	E001	-0.215272	5.16097e-11	1.71029e-08
TraesCS6A01G067100	E006	5.6171	5.01228e-11	1.66255e-08
TraesCS5B01G427400	E009	0.850351	4.87779e-11	1.61944e-08
TraesCS3A01G523900	E001	2.6805	4.7189e-11	1.56876e-08
TraesCS3A01G022600	E009	0.381085	4.72073e-11	1.56876e-08
TraesCS2B01G267500	E003	0.0499087	4.68571e-11	1.56002e-08
TraesCS2A01G550300	E001	-2.07869	4.56407e-11	1.52094e-08
TraesCS7B01G484300	E007	-0.505061	4.51362e-11	1.50553e-08
TraesCS1D01G453100	E002	6.90342	4.46754e-11	1.49155e-08
TraesCS7A01G441400	E003	-0.374429	4.45864e-11	1.48997e-08
TraesCS1D01G445700	E010	-0.767657	4.37485e-11	1.46334e-08
TraesCS3B01G024900	E009	-0.692636	4.3212e-11	1.44675e-08
TraesCS7B01G234100	E006	0.629198	4.2824e-11	1.4351e-08
TraesCS5D01G561200	E002	6.88948	4.26248e-11	1.42976e-08
TraesCS1A01G306200	E004	-0.355403	4.03878e-11	1.356e-08
TraesCS6B01G456800	E014	-0.40984	3.91489e-11	1.31564e-08
TraesCS6A01G068300	E007	0.715271	3.84297e-11	1.29269e-08
TraesCS3B01G099300	E003	1.24955	3.78286e-11	1.27366e-08
TraesCS2A01G275200	E001	-1.93853	3.77635e-11	1.27267e-08
TraesCS2A01G016500	E005	0.544842	3.76049e-11	1.26852e-08
TraesCS7B01G260700	E006	0.4139	3.63926e-11	1.22878e-08
TraesCS3A01G020300	E005	-0.180789	3.60083e-11	1.21696e-08
TraesCS6A01G001100	E006	-0.438179	3.48047e-11	1.17739e-08
TraesCS1B01G419800	E015	-0.570261	3.43806e-11	1.16415e-08
TraesCS5D01G563800	E002	-5.0643	3.24067e-11	1.09835e-08
TraesCS1D01G450400	E009	-0.727132	3.17756e-11	1.07798e-08
TraesCS4B01G386000	E002	-0.38699	3.10516e-11	1.05442e-08
TraesCS6A01G068400	E015	-0.587803	3.09702e-11	1.05266e-08
TraesCS7A01G041500	E007	-6.62373	3.04668e-11	1.03653e-08
TraesCS3D01G212200	E007	1.43295	2.88996e-11	9.84151e-09
TraesCS1D01G439600	E001	-0.715582	2.88451e-11	9.8323e-09
TraesCS1A01G015200	E013	0.823203	2.72651e-11	9.3026e-09
TraesCS1B01G478800	E007	0.778434	2.40928e-11	8.22809e-09
TraesCS1D01G438000	E003	-0.438147	2.40587e-11	8.22429e-09
TraesCS3B01G239700	E004	-2.28396	2.39065e-11	8.1801e-09
TraesCS7A01G268600	E010	0.428027	2.34753e-11	8.04024e-09
TraesCS5D01G562200	E013	-5.79135	2.32218e-11	7.96105e-09
TraesCS1B01G292600	E003	-0.291698	2.26984e-11	7.78908e-09
TraesCS4B01G049700	E004	-0.262539	2.26547e-11	7.78157e-09
TraesCS4B01G359300	E005	1.30965	2.17582e-11	7.4808e-09
TraesCS3A01G020300	E004	-0.348018	1.92433e-11	6.62252e-09
TraesCS6B01G456300	E011	-0.59232	1.86906e-11	6.43849e-09
TraesCS2A01G220400	E004	-0.4365	1.86261e-11	6.42248e-09
TraesCS1A01G407100	E005	0.187604	1.84574e-11	6.37045e-09
TraesCS1D01G451300	E011	0.816101	1.80681e-11	6.2421e-09
TraesCS6B01G460100	E005	-0.383084	1.79444e-11	6.20537e-09
TraesCS6B01G144500	E021	-0.34563	1.78652e-11	6.18394e-09
TraesCS3B01G021700	E003	6.72462	1.7622e-11	6.10568e-09
TraesCS1D01G442400	E005	1.54691	1.73036e-11	6.00118e-09
TraesCS7B01G446900	E016	0.146855	1.71058e-11	5.93834e-09
TraesCS5B01G408200	E003	-0.184131	1.70766e-11	5.93397e-09
TraesCS4A01G388900	E002	-0.875129	1.66364e-11	5.78663e-09
TraesCS7B01G472800	E003	0.804628	1.61808e-11	5.63363e-09
TraesCS7A01G041500	E005	-6.64065	1.57502e-11	5.48904e-09
TraesCS5B01G446300	E002	0.406896	1.51819e-11	5.29617e-09
TraesCS2A01G228000	E024	-0.733794	1.5015e-11	5.24306e-09
TraesCS1B01G419800	E016	-0.59311	1.44891e-11	5.06434e-09
TraesCS7A01G041500	E001	0.620782	1.44416e-11	5.05268e-09
TraesCS3B01G223300	E008	-1.64415	1.40232e-11	4.9111e-09
TraesCS5D01G557100	E004	0.259649	1.33819e-11	4.69111e-09
TraesCS1B01G289300	E009	-1.46286	1.33338e-11	4.67883e-09
TraesCS4A01G357900	E001	1.6869	1.31807e-11	4.62967e-09
TraesCS3A01G401400	E005	0.518349	1.28192e-11	4.5071e-09
TraesCS3B01G167800	E008	6.03083	1.26322e-11	4.44574e-09
TraesCS5D01G563800	E005	0.623371	1.25434e-11	4.41883e-09
TraesCS6B01G338900	E005	-4.98626	1.22806e-11	4.33051e-09
TraesCS7A01G041500	E008	-6.68907	1.19457e-11	4.21658e-09
TraesCS6B01G367200	E010	-0.835382	1.19218e-11	4.21231e-09
TraesCS7B01G480300	E029	0.382166	1.14717e-11	4.05727e-09
TraesCS6A01G001600	E008	5.23197	1.144e-11	4.05008e-09
TraesCS7A01G112300	E004	1.84919	1.13636e-11	4.02701e-09
TraesCS6B01G144500	E020	-0.355804	1.07233e-11	3.80389e-09
TraesCS7A01G049000	E016	0.28081	1.06767e-11	3.7911e-09
TraesCS7B01G243000	E002	-0.0934854	1.01991e-11	3.62511e-09
TraesCS6B01G130500	E001	0.690166	1.00638e-11	3.58058e-09
TraesCS7D01G016800	E007	-0.378212	9.6648e-12	3.44205e-09
TraesCS6B01G024000	E001	0.605709	9.17734e-12	3.27171e-09
TraesCS1B01G415200	E004	0.684367	9.12995e-12	3.25806e-09
TraesCS6B01G451100	E014	5.94787	9.03702e-12	3.22812e-09
TraesCS1A01G404700	E011	-0.602743	9.02218e-12	3.22604e-09
TraesCS7A01G499600	E004	0.179024	9.00389e-12	3.22273e-09
TraesCS1B01G459900	E001	1.16972	8.739e-12	3.13105e-09
TraesCS6B01G373800	E001	1.43464	7.81524e-12	2.80289e-09
TraesCS3B01G021700	E002	6.75838	7.20149e-12	2.58536e-09
TraesCS6A01G001100	E011	2.66368	7.09922e-12	2.55121e-09
TraesCS6B01G365200	E001	0.477159	6.92653e-12	2.49166e-09
TraesCS2A01G545600	E004	-0.111979	6.76674e-12	2.43663e-09
TraesCS7B01G209900	E005	-0.0767396	6.57641e-12	2.37048e-09
TraesCS6A01G067100	E005	5.67622	6.36334e-12	2.29599e-09
TraesCS3B01G070300	E008	-1.63579	6.30515e-12	2.27729e-09
TraesCS1A01G033000	E011	1.44232	6.25491e-12	2.26368e-09
TraesCS6A01G000900	E001	2.49498	6.26114e-12	2.26368e-09
TraesCS3B01G297900	E012	-0.631484	6.17654e-12	2.23762e-09
TraesCS5B01G496400	E005	1.55824	6.1098e-12	2.21569e-09
TraesCS1D01G454400	E012	2.03021	6.02265e-12	2.1863e-09
TraesCS6D01G198600	E002	1.73396	5.95648e-12	2.16448e-09
TraesCS6B01G365200	E002	-0.195177	5.94043e-12	2.16084e-09
TraesCS6B01G367800	E002	0.149475	5.92916e-12	2.15894e-09
TraesCS3A01G026500	E011	-1.11615	5.89214e-12	2.14765e-09
TraesCS1D01G445700	E009	-0.656246	5.46665e-12	1.99459e-09
TraesCS7B01G471600	E003	0.395058	5.39397e-12	1.97008e-09
TraesCS3B01G316200	E001	-0.822314	5.29603e-12	1.93629e-09
TraesCS4B01G387800	E001	0.621677	5.22058e-12	1.91066e-09
TraesCS1A01G444300	E007	1.97699	4.79583e-12	1.75701e-09
TraesCS7A01G040900	E015	0.853708	4.73369e-12	1.73602e-09
TraesCS6B01G444800	E006	0.466817	4.65134e-12	1.70757e-09
TraesCS6D01G376900	E009	-0.372985	4.58151e-12	1.68366e-09
TraesCS7B01G177100	E012	0.544368	4.5358e-12	1.66858e-09
TraesCS1A01G433000	E003	-0.15511	4.52658e-12	1.6669e-09
TraesCS7B01G472500	E002	-6.40234	4.47283e-12	1.64881e-09
TraesCS6B01G367800	E001	-0.0263624	4.03105e-12	1.48749e-09
TraesCS3D01G032000	E005	-0.183614	3.83767e-12	1.41759e-09
TraesCS3B01G232500	E017	-0.46753	3.7794e-12	1.39751e-09
TraesCS1A01G306200	E002	0.136206	3.76505e-12	1.39364e-09
TraesCS2A01G224000	E005	-0.285723	3.71487e-12	1.3765e-09
TraesCS7A01G043700	E001	0.466358	3.69161e-12	1.3693e-09
TraesCS1D01G305600	E007	0.383087	3.62504e-12	1.346e-09
TraesCS1A01G433000	E005	-0.133689	3.55553e-12	1.32156e-09
TraesCS5B01G496400	E018	-0.42596	3.54867e-12	1.32039e-09
TraesCS6A01G013200	E002	-0.545107	3.43144e-12	1.2781e-09
TraesCS5B01G560600	E002	-0.265226	3.4221e-12	1.27595e-09
TraesCS7B01G480300	E030	0.409158	3.36103e-12	1.25449e-09
TraesCS1A01G443400	E011	-0.848391	3.30698e-12	1.2356e-09
TraesCS3A01G017800	E003	1.53717	3.25965e-12	1.21919e-09
TraesCS2A01G274900	E001	-0.432696	3.23881e-12	1.21379e-09
TraesCS3B01G297900	E004	2.12828	3.2414e-12	1.21379e-09
TraesCS1D01G442400	E004	1.42395	3.24182e-12	1.21379e-09
TraesCS3A01G264700	E006	-0.290405	3.07628e-12	1.15544e-09
TraesCS6A01G068700	E001	-0.582451	3.06805e-12	1.15356e-09
TraesCS1D01G061600	E004	0.511895	3.028e-12	1.1397e-09
TraesCS2A01G518400	E011	6.16883	2.95193e-12	1.11224e-09
TraesCS5D01G561200	E001	-0.367398	2.90732e-12	1.09659e-09
TraesCS6D01G383500	E007	-0.284016	2.84372e-12	1.07373e-09
TraesCS4A01G439500	E001	0.363048	2.76901e-12	1.04663e-09
TraesCS7B01G459700	E011	2.46699	2.69726e-12	1.02059e-09
TraesCS1B01G459900	E009	-2.5665	2.68012e-12	1.01517e-09
TraesCS5D01G560900	E011	-0.690387	2.60921e-12	9.89365e-10
TraesCS1B01G419800	E021	0.76162	2.57624e-12	9.78386e-10
TraesCS3B01G034500	E009	-0.550206	2.57752e-12	9.78386e-10
TraesCS5B01G572400	E002	-0.439548	2.5562e-12	9.72357e-10
TraesCS6B01G331300	E001	-0.981915	2.52468e-12	9.6139e-10
TraesCS6B01G456300	E009	-0.508651	2.50929e-12	9.56546e-10
TraesCS7A01G461700	E008	-0.304987	2.07378e-12	7.91372e-10
TraesCSU01G079600	E025	-1.19284	2.06183e-12	7.87655e-10
[truncated: 932 more rows]
