# Supplementary material for: Transcriptome Analysis Reveals a Potential Role of Benzoxazinoid in Regulating Stem Elongation in the Wheat Mutant qd
Source: Front Genet. 2021 Feb 9;12:623861. doi: 10.3389/fgene.2021.623861 (PMC7900560; doi:10.3389/fgene.2021.623861)
Supplement: Supplementary file 4 [file Table_4.xlsx]

## Sheet: Sheet1
geneID
TraesCS6A01G000300
TraesCS7A01G040900
TraesCS7A01G529900
TraesCSU01G099700
TraesCS6A01G034600
TraesCS1A01G444300
TraesCS1D01G450300
TraesCS7A01G003900
TraesCS6A01G034900
TraesCS7B01G473400
TraesCS6A01G062600
TraesCS7A01G041600
TraesCS3D01G152600
TraesCS3B01G514300
TraesCS6B01G134800
TraesCS3B01G025200
TraesCS1A01G404600
TraesCS6A01G034300
TraesCS6B01G440200
TraesCS6B01G451100
TraesCS3D01G129500
TraesCS1D01G442400
TraesCS6B01G451300
TraesCS6B01G456000
TraesCS3B01G220000
TraesCS2A01G543800
TraesCS6D01G179300
TraesCS7B01G472800
TraesCS7A01G002000
TraesCS1B01G434000
TraesCS1B01G476600
TraesCS3B01G019500
TraesCS6B01G460100
TraesCS3B01G022900
TraesCS7A01G499600
TraesCS5B01G457700
TraesCS7B01G254000
TraesCS1D01G445700
TraesCS1D01G161200
TraesCS6B01G338900
TraesCS4B01G392700
TraesCS7A01G501300
TraesCS6B01G456300
TraesCS3B01G021600
TraesCS6A01G001600
TraesCS1B01G349300
TraesCS7B01G476800
TraesCS4A01G439500
TraesCS6A01G058700
TraesCS7B01G458700
TraesCS5D01G459900
TraesCS3A01G050800
TraesCS7A01G113600
TraesCS3B01G021700
TraesCS3B01G017200
TraesCS4B01G302600
TraesCS6B01G166700
TraesCS6D01G383300
TraesCS6B01G387000
TraesCS6B01G450000
TraesCS6D01G156400
TraesCS2A01G560400
TraesCS1D01G439000
TraesCS1D01G451300
TraesCS1D01G451700
TraesCS6A01G067100
TraesCS4B01G399200
TraesCS7A01G553600
TraesCS3A01G395000
TraesCS1D01G450200
TraesCS7D01G016500
TraesCS5B01G408200
TraesCS6D01G248800
TraesCS1D01G448300
TraesCS3D01G021600
TraesCS1D01G445300
TraesCS1A01G029100
TraesCS3B01G597900
TraesCS2A01G560300
TraesCS7B01G472500
TraesCS6D01G381800
TraesCS6B01G005100
TraesCS1B01G398800
TraesCS6B01G365000
TraesCS6D01G293200
TraesCS3B01G018800
TraesCS1D01G448700
TraesCS6D01G388700
TraesCS7A01G441400
TraesCS7D01G010300
TraesCS7B01G002500
TraesCS3A01G038400
TraesCS6B01G331300
TraesCS3A01G026500
TraesCS5B01G513100
TraesCS1D01G436800
TraesCS1D01G439600
TraesCS1D01G453100
TraesCS5B01G494600
TraesCS1A01G027300
TraesCS5B01G505200
TraesCS3B01G104300
TraesCS6B01G365200
TraesCS1D01G437700
TraesCS3B01G034500
TraesCS3A01G534700
TraesCS3B01G024900
TraesCS4B01G321800
TraesCS4A01G389000
TraesCS7B01G394500
TraesCS3A01G037600
TraesCS6D01G378000
TraesCS7B01G181100
TraesCS6B01G031500
TraesCS7B01G234100
TraesCS6B01G166100
TraesCS1A01G445700
TraesCS7A01G173300
TraesCS1D01G451200
TraesCS6A01G004600
TraesCS3B01G193400
TraesCS1D01G454400
TraesCS6B01G192400
TraesCS4B01G019800
TraesCS2A01G237500
TraesCS1B01G459900
TraesCS6A01G013700
TraesCS6A01G068300
TraesCS5B01G545100
TraesCS7D01G011100
TraesCS3B01G599600
TraesCS3B01G297900
TraesCS6B01G367200
TraesCS6A01G001100
TraesCS3B01G084700
TraesCS6B01G449300
TraesCS6B01G373800
TraesCS6A01G000900
TraesCS1D01G440600
TraesCS2A01G237700
TraesCS6B01G456800
TraesCS5D01G454600
TraesCS1B01G432900
TraesCS6D01G378300
TraesCS7A01G349100
TraesCS5B01G544900
TraesCS1B01G388700
TraesCS7A01G048900
TraesCS5D01G549600
TraesCS3B01G145700
TraesCS6B01G145400
TraesCS3B01G021000
TraesCS4B01G392600
TraesCS4B01G393000
TraesCS7A01G440500
TraesCS1D01G279800
TraesCS1A01G404300
TraesCS3B01G099300
TraesCS5B01G457600
TraesCS1A01G038400
TraesCS6B01G172800
TraesCS1B01G415200
TraesCS1B01G459600
TraesCS1D01G439800
TraesCS6B01G436600
TraesCS3B01G094400
TraesCS3A01G534500
TraesCS7D01G007300
TraesCS1D01G061600
TraesCS7D01G011700
TraesCS7A01G004000
TraesCS1B01G434100
TraesCS1D01G316200
TraesCS1B01G478700
TraesCS7A01G112300
TraesCS1D01G454500
TraesCS1B01G415800
TraesCS6B01G450200
TraesCS1B01G294300
TraesCS7B01G213400
TraesCS5B01G454800
TraesCS6B01G387800
TraesCS3A01G017800
TraesCS5D01G538300
TraesCS7A01G525800
TraesCS3B01G236500
TraesCS5B01G496300
TraesCS4B01G365700
TraesCS6A01G066100
TraesCS3B01G602700
TraesCS5D01G563800
TraesCS6B01G130500
TraesCS1A01G029300
TraesCS6A01G065800
TraesCS5D01G507300
TraesCS5B01G506300
TraesCS3B01G095000
TraesCS4A01G442100
TraesCS6B01G413200
TraesCS1B01G292300
TraesCS7A01G003600
TraesCS5A01G203400
TraesCS7B01G034200
TraesCS1B01G333300
TraesCS6B01G471700
TraesCS6A01G013600
TraesCS5D01G562300
TraesCS7B01G232400
TraesCS3A01G023800
TraesCS4B01G181000
TraesCS3B01G017300
TraesCS2B01G063900
TraesCS4B01G035600
TraesCS5B01G408600
TraesCS2A01G506300
TraesCS6A01G059600
TraesCS3A01G038200
TraesCS1A01G361200
TraesCS1D01G341200
TraesCS5B01G440700
TraesCS6B01G142600
TraesCS3B01G229800
TraesCS6B01G367900
TraesCSU01G079500
TraesCS7A01G110700
TraesCS1A01G025700
TraesCS1D01G451100
TraesCS2A01G550300
TraesCS6A01G001200
TraesCS2D01G579300
TraesCS5B01G505300
TraesCS1B01G033200
TraesCS3B01G023200
TraesCS4A01G386100
TraesCS3B01G243400
TraesCS6A01G059100
TraesCS7B01G419700
TraesCS6D01G366500
TraesCS5B01G417000
TraesCS6B01G455000
TraesCS6A01G061100
TraesCS1B01G342700
TraesCS6B01G456500
TraesCS6B01G362900
TraesCS1B01G410800
TraesCS4B01G390400
TraesCS6B01G253000
TraesCS3B01G346900
TraesCS7B01G472700
TraesCS6A01G068700
TraesCS6D01G377900
TraesCS4A01G401800
TraesCS3A01G037300
TraesCS1B01G437200
TraesCS2A01G518400
TraesCS6A01G068400
TraesCS5D01G551400
TraesCS5B01G500500
TraesCS5D01G560500
TraesCS7A01G041500
TraesCS3B01G593900
TraesCS5B01G497100
TraesCS3B01G229400
TraesCS1B01G348600
TraesCS5B01G457400
TraesCS6B01G435000
TraesCS6B01G024000
TraesCS1A01G009300
TraesCS6B01G251800
TraesCS5B01G498000
TraesCS3B01G012100
TraesCS1A01G352500
TraesCS5B01G444300
TraesCS6B01G419600
TraesCS4B01G035500
TraesCS3B01G167700
TraesCS3B01G162900
TraesCS1D01G453900
TraesCS6D01G373200
TraesCS2A01G574600
TraesCS3A01G364300
TraesCS6B01G415500
TraesCS3B01G251400
TraesCS3B01G018600
TraesCS2A01G560500
TraesCS7B01G465500
TraesCS6A01G085800
TraesCS6A01G060900
TraesCS1B01G333400
