# Supplementary material for: Transcriptome Analysis Reveals a Potential Role of Benzoxazinoid in Regulating Stem Elongation in the Wheat Mutant qd
Source: Front Genet. 2021 Feb 9;12:623861. doi: 10.3389/fgene.2021.623861 (PMC7900560; doi:10.3389/fgene.2021.623861)
Supplement: Supplementary file 5 [file Table_5.xlsx]

## Sheet: GO_BiologicalProcess
GO ID	Description	GeneRatio (2030)	BgRatio (53806)	pvalue	fdr	geneList
GO:0006334	nucleosome assembly	67 (3.3%)	640 (1.19%)	0	0	TraesCS1A01G038100 TraesCS1A01G359800 TraesCS1A01G360100 TraesCS1B01G300900 TraesCS1B01G357600 TraesCS1B01G416600 TraesCS1D01G194600 TraesCS1D01G233200 TraesCS1D01G290100 TraesCS1D01G454600 TraesCS2A01G344900 TraesCS2B01G315500 TraesCS2B01G436500 TraesCS2B01G492300 TraesCS2B01G492400 TraesCS2D01G413100 TraesCS2D01G413200 TraesCS3A01G534100 TraesCS3B01G167700 TraesCS4D01G053100 TraesCS4D01G345400 …
GO:0034728	nucleosome organization	67 (3.3%)	640 (1.19%)	0	0	TraesCS1A01G038100 TraesCS1A01G359800 TraesCS1A01G360100 TraesCS1B01G300900 TraesCS1B01G357600 TraesCS1B01G416600 TraesCS1D01G194600 TraesCS1D01G233200 TraesCS1D01G290100 TraesCS1D01G454600 TraesCS2A01G344900 TraesCS2B01G315500 TraesCS2B01G436500 TraesCS2B01G492300 TraesCS2B01G492400 TraesCS2D01G413100 TraesCS2D01G413200 TraesCS3A01G534100 TraesCS3B01G167700 TraesCS4D01G053100 TraesCS4D01G345400 …
GO:0065004	protein-DNA complex assembly	68 (3.35%)	662 (1.23%)	0	0	TraesCS1A01G038100 TraesCS1A01G359800 TraesCS1A01G360100 TraesCS1B01G300900 TraesCS1B01G357600 TraesCS1B01G416600 TraesCS1D01G194600 TraesCS1D01G233200 TraesCS1D01G290100 TraesCS1D01G454600 TraesCS2A01G344900 TraesCS2B01G315500 TraesCS2B01G436500 TraesCS2B01G492300 TraesCS2B01G492400 TraesCS2D01G413100 TraesCS2D01G413200 TraesCS3A01G534100 TraesCS3B01G167700 TraesCS4D01G053100 TraesCS4D01G345400 …
GO:0071824	protein-DNA complex subunit organization	68 (3.35%)	662 (1.23%)	0	0	TraesCS1A01G038100 TraesCS1A01G359800 TraesCS1A01G360100 TraesCS1B01G300900 TraesCS1B01G357600 TraesCS1B01G416600 TraesCS1D01G194600 TraesCS1D01G233200 TraesCS1D01G290100 TraesCS1D01G454600 TraesCS2A01G344900 TraesCS2B01G315500 TraesCS2B01G436500 TraesCS2B01G492300 TraesCS2B01G492400 TraesCS2D01G413100 TraesCS2D01G413200 TraesCS3A01G534100 TraesCS3B01G167700 TraesCS4D01G053100 TraesCS4D01G345400 …
GO:0031497	chromatin assembly	67 (3.3%)	665 (1.24%)	0	0	TraesCS1A01G038100 TraesCS1A01G359800 TraesCS1A01G360100 TraesCS1B01G300900 TraesCS1B01G357600 TraesCS1B01G416600 TraesCS1D01G194600 TraesCS1D01G233200 TraesCS1D01G290100 TraesCS1D01G454600 TraesCS2A01G344900 TraesCS2B01G315500 TraesCS2B01G436500 TraesCS2B01G492300 TraesCS2B01G492400 TraesCS2D01G413100 TraesCS2D01G413200 TraesCS3A01G534100 TraesCS3B01G167700 TraesCS4D01G053100 TraesCS4D01G345400 …
GO:0006323	DNA packaging	68 (3.35%)	692 (1.29%)	0	0	TraesCS3B01G229800 TraesCS1A01G038100 TraesCS1A01G359800 TraesCS1A01G360100 TraesCS1B01G300900 TraesCS1B01G357600 TraesCS1B01G416600 TraesCS1D01G194600 TraesCS1D01G233200 TraesCS1D01G290100 TraesCS1D01G454600 TraesCS2A01G344900 TraesCS2B01G315500 TraesCS2B01G436500 TraesCS2B01G492300 TraesCS2B01G492400 TraesCS2D01G413100 TraesCS2D01G413200 TraesCS3A01G534100 TraesCS3B01G167700 TraesCS4D01G053100 …
GO:0006333	chromatin assembly or disassembly	68 (3.35%)	719 (1.34%)	0	0	TraesCSU01G099700 TraesCS1A01G038100 TraesCS1A01G359800 TraesCS1A01G360100 TraesCS1B01G300900 TraesCS1B01G357600 TraesCS1B01G416600 TraesCS1D01G194600 TraesCS1D01G233200 TraesCS1D01G290100 TraesCS1D01G454600 TraesCS2A01G344900 TraesCS2B01G315500 TraesCS2B01G436500 TraesCS2B01G492300 TraesCS2B01G492400 TraesCS2D01G413100 TraesCS2D01G413200 TraesCS3A01G534100 TraesCS3B01G167700 TraesCS4D01G053100 T…
GO:0071103	DNA conformation change	71 (3.5%)	803 (1.49%)	0	0	TraesCS6B01G295700 TraesCS2A01G226500 TraesCS7B01G254500 TraesCS3B01G229800 TraesCS1A01G038100 TraesCS1A01G359800 TraesCS1A01G360100 TraesCS1B01G300900 TraesCS1B01G357600 TraesCS1B01G416600 TraesCS1D01G194600 TraesCS1D01G233200 TraesCS1D01G290100 TraesCS1D01G454600 TraesCS2A01G344900 TraesCS2B01G315500 TraesCS2B01G436500 TraesCS2B01G492300 TraesCS2B01G492400 TraesCS2D01G413100 TraesCS2D01G413200 …
GO:0046686	response to cadmium ion	96 (4.73%)	1416 (2.63%)	0	9e-06	TraesCS1A01G115300 TraesCS1A01G120200 TraesCS1A01G306200 TraesCS1A01G392400 TraesCS1A01G412900 TraesCS1B01G141700 TraesCS1B01G260700 TraesCS1B01G338800 TraesCS1B01G398800 TraesCS1B01G426300 TraesCS1D01G305900 TraesCS2A01G222600 TraesCS2A01G235500 TraesCS2A01G237000 TraesCS2A01G262500 TraesCS2A01G274800 TraesCS2A01G344900 TraesCS2A01G386800 TraesCS2A01G500400 TraesCS2A01G561600 TraesCS2B01G181900 …
GO:0050896	response to stimulus	698 (34.38%)	15614 (29.02%)	0	1.3e-05	TraesCS7A01G090400 TraesCS1A01G150200 TraesCS2A01G206000 TraesCS3A01G370000 TraesCS5D01G561700 TraesCS7A01G040900 TraesCS2A01G319900 TraesCS3A01G408500 TraesCS3A01G452300 TraesCS3B01G489500 TraesCS6A01G335900 TraesCS6B01G366700 TraesCS7A01G426600 TraesCS7A01G426900 TraesCS7A01G427600 TraesCS3B01G211300 TraesCS1D01G238100 TraesCS1D01G350600 TraesCS3A01G041400 TraesCS3A01G369200 TraesCS3B01G042300 …
GO:0006074	(1->3)-beta-D-glucan metabolic process	11 (0.54%)	40 (0.07%)	0	3.7e-05	TraesCS2A01G586600 TraesCS2D01G600000 TraesCS3A01G202000 TraesCS3B01G229700 TraesCS4B01G321300 TraesCS6B01G468200 TraesCS6D01G405600 TraesCS6D01G405900 TraesCS7A01G030500 TraesCS7B01G480300 TraesCS7D01G554900
GO:0006075	(1->3)-beta-D-glucan biosynthetic process	11 (0.54%)	40 (0.07%)	0	3.7e-05	TraesCS2A01G586600 TraesCS2D01G600000 TraesCS3A01G202000 TraesCS3B01G229700 TraesCS4B01G321300 TraesCS6B01G468200 TraesCS6D01G405600 TraesCS6D01G405900 TraesCS7A01G030500 TraesCS7B01G480300 TraesCS7D01G554900
GO:0006325	chromatin organization	114 (5.62%)	1846 (3.43%)	0	4.4e-05	TraesCS1A01G445700 TraesCS3D01G507900 TraesCS7B01G261800 TraesCS3B01G012200 TraesCS3D01G002000 TraesCS7B01G200900 TraesCS7B01G216600 TraesCSU01G099700 TraesCS1A01G038400 TraesCS1B01G415700 TraesCS2A01G319600 TraesCS3B01G229800 TraesCS4B01G053600 TraesCS4B01G162000 TraesCS6A01G379000 TraesCS7A01G371200 TraesCS7B01G256500 TraesCS3B01G034100 TraesCS4D01G008300 TraesCS5B01G452500 TraesCS5B01G458100 T…
GO:0051276	chromosome organization	131 (6.45%)	2211 (4.11%)	0	5e-05	TraesCS6B01G295700 TraesCS2A01G226500 TraesCS7B01G254500 TraesCS1A01G445700 TraesCS3D01G507900 TraesCS7B01G261800 TraesCS1D01G316200 TraesCS4B01G105900 TraesCS7A01G030500 TraesCS7B01G465500 TraesCS1A01G428700 TraesCS1A01G445900 TraesCS1D01G438000 TraesCS6B01G144800 TraesCS3B01G012200 TraesCS3D01G002000 TraesCS7B01G200900 TraesCS7B01G216600 TraesCSU01G099700 TraesCS1A01G038400 TraesCS1B01G415700 T…
GO:0010035	response to inorganic substance	165 (8.13%)	2957 (5.5%)	0	6.1e-05	TraesCS7A01G090400 TraesCS1A01G340100 TraesCS1B01G338800 TraesCS1D01G342100 TraesCS2A01G386800 TraesCS2B01G247300 TraesCS3A01G023200 TraesCS3A01G424800 TraesCS3B01G010300 TraesCS3B01G021600 TraesCS3B01G169100 TraesCS3B01G603100 TraesCS4B01G230000 TraesCS5B01G145900 TraesCS6B01G011100 TraesCS7A01G529900 TraesCS7B01G009200 TraesCS7B01G446900 TraesCS7B01G465500 TraesCS2B01G178400 TraesCS3B01G213900 …
GO:0006996	organelle organization	249 (12.27%)	4860 (9.03%)	0	6.7e-05	TraesCS5B01G452500 TraesCS5B01G458100 TraesCS5D01G192700 TraesCS5D01G454600 TraesCS7A01G067500 TraesCS2A01G012200 TraesCS6B01G295700 TraesCS1A01G402200 TraesCS3A01G026700 TraesCS3B01G017300 TraesCS3B01G065200 TraesCS7A01G003600 TraesCS1A01G443700 TraesCS1B01G079000 TraesCS1D01G061600 TraesCS1D01G451800 TraesCS2A01G495500 TraesCS3D01G212200 TraesCS5B01G496300 TraesCS5D01G496700 TraesCS2A01G226500 …
GO:0006950	response to stress	440 (21.67%)	9455 (17.57%)	1e-06	0.000118	TraesCS7A01G090400 TraesCS2A01G206000 TraesCS3A01G370000 TraesCS5D01G561700 TraesCS7A01G040900 TraesCS7A01G010500 TraesCS7D01G010300 TraesCS1A01G407100 TraesCS1B01G294300 TraesCS1B01G478400 TraesCS1D01G451900 TraesCS2B01G555400 TraesCS2D01G528500 TraesCS3A01G113100 TraesCS3A01G381100 TraesCS3B01G062700 TraesCS3B01G064400 TraesCS3B01G130300 TraesCS3B01G131000 TraesCS3B01G131200 TraesCS3B01G205100 …
GO:0009628	response to abiotic stimulus	282 (13.89%)	5676 (10.55%)	1e-06	0.000124	TraesCS2A01G206000 TraesCS3A01G370000 TraesCS5D01G561700 TraesCS7A01G040900 TraesCS3A01G161300 TraesCS2A01G500400 TraesCS3A01G369200 TraesCS6B01G004400 TraesCS6B01G454500 TraesCS6B01G466700 TraesCS6D01G120800 TraesCS7A01G040700 TraesCS7B01G486500 TraesCS4A01G172000 TraesCS5B01G427400 TraesCS7A01G047100 TraesCS7A01G491900 TraesCS7B01G216600 TraesCS7B01G473600 TraesCS7D01G478500 TraesCS1A01G373100 …
GO:0006833	water transport	22 (1.08%)	177 (0.33%)	1e-06	0.000129	TraesCS2A01G237000 TraesCS2A01G500400 TraesCS3A01G047800 TraesCS3A01G535300 TraesCS3B01G034400 TraesCS3B01G280100 TraesCS3D01G031900 TraesCS3D01G129500 TraesCS3D01G141100 TraesCS4A01G365100 TraesCS4A01G389300 TraesCS5D01G561700 TraesCS6A01G400000 TraesCS6B01G440200 TraesCS6B01G450000 TraesCS6B01G450200 TraesCS6D01G384200 TraesCS7A01G529900 TraesCS7B01G243000 TraesCS7B01G446900 TraesCSU01G037500 T…
GO:0042044	fluid transport	22 (1.08%)	177 (0.33%)	1e-06	0.000129	TraesCS2A01G237000 TraesCS2A01G500400 TraesCS3A01G047800 TraesCS3A01G535300 TraesCS3B01G034400 TraesCS3B01G280100 TraesCS3D01G031900 TraesCS3D01G129500 TraesCS3D01G141100 TraesCS4A01G365100 TraesCS4A01G389300 TraesCS5D01G561700 TraesCS6A01G400000 TraesCS6B01G440200 TraesCS6B01G450000 TraesCS6B01G450200 TraesCS6D01G384200 TraesCS7A01G529900 TraesCS7B01G243000 TraesCS7B01G446900 TraesCSU01G037500 T…
GO:0010038	response to metal ion	107 (5.27%)	1765 (3.28%)	1e-06	0.000149	TraesCS7B01G465500 TraesCS6A01G068300 TraesCS6D01G065900 TraesCS7A01G420000 TraesCS7B01G320100 TraesCS4A01G429700 TraesCS1B01G370800 TraesCS1D01G096400 TraesCS2D01G422000 TraesCS3B01G220000 TraesCS6A01G399300 TraesCS6D01G383500 TraesCS7A01G530300 TraesCS7B01G209900 TraesCS7B01G218300 TraesCS1A01G392400 TraesCS6A01G400000 TraesCS6B01G440200 TraesCS6D01G384200 TraesCS1A01G115300 TraesCS1A01G120200 …
GO:0061077	chaperone-mediated protein folding	7 (0.34%)	19 (0.04%)	4e-06	0.000389	TraesCS6A01G006400 TraesCS6A01G028100 TraesCS6B01G011800 TraesCS6B01G012000 TraesCS6B01G039300 TraesCS6D01G031400 TraesCS7D01G174200
GO:0006458	'de novo' protein folding	6 (0.3%)	13 (0.02%)	4e-06	0.000389	TraesCS6A01G006400 TraesCS6A01G028100 TraesCS6B01G011800 TraesCS6B01G012000 TraesCS6B01G039300 TraesCS6D01G031400
GO:0051084	'de novo' posttranslational protein folding	6 (0.3%)	13 (0.02%)	4e-06	0.000389	TraesCS6A01G006400 TraesCS6A01G028100 TraesCS6B01G011800 TraesCS6B01G012000 TraesCS6B01G039300 TraesCS6D01G031400
GO:0051085	chaperone mediated protein folding requiring cofactor	6 (0.3%)	13 (0.02%)	4e-06	0.000389	TraesCS6A01G006400 TraesCS6A01G028100 TraesCS6B01G011800 TraesCS6B01G012000 TraesCS6B01G039300 TraesCS6D01G031400
GO:0034622	cellular macromolecular complex assembly	113 (5.57%)	1947 (3.62%)	5e-06	0.000458	TraesCS5A01G279700 TraesCS5B01G407400 TraesCS6A01G066100 TraesCS6A01G066200 TraesCS6B01G004400 TraesCS6B01G134800 TraesCS6B01G454500 TraesCS6B01G470800 TraesCS6D01G408000 TraesCS7B01G486500 TraesCS7D01G016800 TraesCS1B01G415200 TraesCS4B01G049700 TraesCS4D01G050100 TraesCS6B01G407600 TraesCS3B01G297900 TraesCS6B01G415500 TraesCS1A01G015200 TraesCS1A01G038100 TraesCS1A01G359800 TraesCS1A01G360100 …
GO:0009266	response to temperature stimulus	105 (5.17%)	1816 (3.38%)	1.2e-05	0.001112	TraesCS4A01G172000 TraesCS5B01G427400 TraesCS7A01G047100 TraesCS7A01G491900 TraesCS7B01G216600 TraesCS7B01G473600 TraesCS7D01G478500 TraesCS2A01G237000 TraesCS3D01G129500 TraesCS4A01G365100 TraesCS4A01G389300 TraesCS4B01G302600 TraesCS4D01G301100 TraesCS6A01G400000 TraesCS6B01G440200 TraesCS6D01G293200 TraesCS6D01G384200 TraesCS7A01G175200 TraesCSU01G037500 TraesCSU01G099700 TraesCS5B01G408300 Tr…
GO:0071840	cellular component organization or biogenesis	379 (18.67%)	8220 (15.28%)	1.4e-05	0.001223	TraesCS5B01G452500 TraesCS5B01G458100 TraesCS5D01G192700 TraesCS5D01G454600 TraesCS7A01G067500 TraesCS2A01G012200 TraesCS5A01G279700 TraesCS5B01G407400 TraesCS6A01G066100 TraesCS6A01G066200 TraesCS6B01G004400 TraesCS6B01G134800 TraesCS6B01G454500 TraesCS6B01G470800 TraesCS6D01G408000 TraesCS7B01G486500 TraesCS7D01G016800 TraesCS6B01G295700 TraesCS2A01G497200 TraesCS3B01G156900 TraesCS3D01G141100 …
GO:0065003	macromolecular complex assembly	119 (5.86%)	2127 (3.95%)	1.4e-05	0.001228	TraesCS5A01G279700 TraesCS5B01G407400 TraesCS6A01G066100 TraesCS6A01G066200 TraesCS6B01G004400 TraesCS6B01G134800 TraesCS6B01G454500 TraesCS6B01G470800 TraesCS6D01G408000 TraesCS7B01G486500 TraesCS7D01G016800 TraesCS2A01G245800 TraesCS4A01G408900 TraesCS6A01G065800 TraesCS6B01G445700 TraesCS1B01G415200 TraesCS4B01G049700 TraesCS4D01G050100 TraesCS6B01G407600 TraesCS3B01G297900 TraesCS6B01G415500 …
GO:0016043	cellular component organization	349 (17.19%)	7516 (13.97%)	1.8e-05	0.001526	TraesCS5B01G452500 TraesCS5B01G458100 TraesCS5D01G192700 TraesCS5D01G454600 TraesCS7A01G067500 TraesCS2A01G012200 TraesCS5A01G279700 TraesCS5B01G407400 TraesCS6A01G066100 TraesCS6A01G066200 TraesCS6B01G004400 TraesCS6B01G134800 TraesCS6B01G454500 TraesCS6B01G470800 TraesCS6D01G408000 TraesCS7B01G486500 TraesCS7D01G016800 TraesCS6B01G295700 TraesCS2A01G497200 TraesCS3B01G156900 TraesCS3D01G141100 …
GO:0042221	response to chemical	334 (16.45%)	7173 (13.33%)	2.3e-05	0.001865	TraesCS7A01G090400 TraesCS1A01G150200 TraesCS2A01G319900 TraesCS3A01G408500 TraesCS3A01G452300 TraesCS3B01G489500 TraesCS6A01G335900 TraesCS6B01G366700 TraesCS7A01G426600 TraesCS7A01G426900 TraesCS7A01G427600 TraesCS1D01G238100 TraesCS1D01G350600 TraesCS3A01G041400 TraesCS3A01G369200 TraesCS3B01G042300 TraesCS3B01G169100 TraesCS5A01G236700 TraesCS5B01G145900 TraesCS5D01G216300 TraesCS6B01G011100 …
GO:0006446	regulation of translational initiation	12 (0.59%)	78 (0.14%)	3.5e-05	0.002705	TraesCS1B01G432300 TraesCS2D01G004000 TraesCS3A01G024400 TraesCS3A01G025500 TraesCS3B01G019500 TraesCS3B01G020400 TraesCS3D01G020200 TraesCS4A01G005900 TraesCS5B01G410800 TraesCS5B01G446600 TraesCS6A01G066400 TraesCS6B01G307400
GO:0044262	cellular carbohydrate metabolic process	97 (4.78%)	1693 (3.15%)	3.6e-05	0.002732	TraesCS1A01G412900 TraesCS5B01G416700 TraesCS7A01G426600 TraesCS7A01G426900 TraesCS7A01G427600 TraesCS1A01G381200 TraesCS3B01G034600 TraesCS5B01G500500 TraesCS5B01G533600 TraesCS5D01G521800 TraesCS7A01G168300 TraesCS7B01G188400 TraesCS1B01G415700 TraesCS2A01G488500 TraesCS2A01G489000 TraesCS5D01G551900 TraesCS6A01G060700 TraesCS7B01G484200 TraesCS7D01G064300 TraesCS7D01G190100 TraesCS2B01G424300 …
GO:0044085	cellular component biogenesis	182 (8.97%)	3605 (6.7%)	3.9e-05	0.002882	TraesCS5A01G279700 TraesCS5B01G407400 TraesCS6A01G066100 TraesCS6A01G066200 TraesCS6B01G004400 TraesCS6B01G134800 TraesCS6B01G454500 TraesCS6B01G470800 TraesCS6D01G408000 TraesCS7B01G486500 TraesCS7D01G016800 TraesCS3A01G530600 TraesCS1B01G079000 TraesCS1D01G061600 TraesCS6B01G010000 TraesCS7D01G045100 TraesCS2A01G245800 TraesCS4A01G408900 TraesCS6A01G065800 TraesCS6B01G445700 TraesCS1B01G415200 …
GO:0007030	Golgi organization	21 (1.03%)	207 (0.38%)	4.2e-05	0.003006	TraesCS1B01G475400 TraesCS1D01G449200 TraesCS2A01G237000 TraesCS2A01G500400 TraesCS3A01G047800 TraesCS3B01G034400 TraesCS3D01G031900 TraesCS3D01G129500 TraesCS4A01G365100 TraesCS4A01G389300 TraesCS6A01G400000 TraesCS6B01G256700 TraesCS6B01G440200 TraesCS6D01G384200 TraesCS7A01G439300 TraesCS7A01G529900 TraesCS7B01G177100 TraesCS7B01G338200 TraesCS7B01G446900 TraesCSU01G037500 TraesCSU01G099700
GO:0009409	response to cold	72 (3.55%)	1181 (2.19%)	5.6e-05	0.003861	TraesCS4A01G172000 TraesCS5B01G427400 TraesCS7A01G047100 TraesCS7A01G491900 TraesCS7B01G216600 TraesCS7B01G473600 TraesCS7D01G478500 TraesCS5B01G408300 TraesCS7A01G235200 TraesCS4B01G162000 TraesCS4B01G289600 TraesCS7B01G181700 TraesCS7D01G284100 TraesCS7A01G010500 TraesCS7D01G010300 TraesCS1A01G033600 TraesCS1A01G412900 TraesCS1B01G169500 TraesCS1D01G148900 TraesCS1D01G279800 TraesCS2A01G497200 …
GO:0071941	nitrogen cycle metabolic process	8 (0.39%)	39 (0.07%)	8.8e-05	0.005889	TraesCS2A01G500400 TraesCS4B01G240900 TraesCS4D01G240700 TraesCS6A01G017500 TraesCS6B01G024900 TraesCS6B01G356800 TraesCS6B01G364600 TraesCS6D01G306000
GO:0006461	protein complex assembly	108 (5.32%)	1977 (3.67%)	9e-05	0.005889	TraesCS5A01G279700 TraesCS5B01G407400 TraesCS6A01G066100 TraesCS6A01G066200 TraesCS6B01G004400 TraesCS6B01G134800 TraesCS6B01G454500 TraesCS6B01G470800 TraesCS6D01G408000 TraesCS7B01G486500 TraesCS7D01G016800 TraesCS2A01G245800 TraesCS4A01G408900 TraesCS6A01G065800 TraesCS6B01G445700 TraesCS1B01G415200 TraesCS4B01G049700 TraesCS4D01G050100 TraesCS6B01G407600 TraesCS3B01G297900 TraesCS1A01G015200 …
GO:0070271	protein complex biogenesis	108 (5.32%)	1979 (3.68%)	9.3e-05	0.005945	TraesCS5A01G279700 TraesCS5B01G407400 TraesCS6A01G066100 TraesCS6A01G066200 TraesCS6B01G004400 TraesCS6B01G134800 TraesCS6B01G454500 TraesCS6B01G470800 TraesCS6D01G408000 TraesCS7B01G486500 TraesCS7D01G016800 TraesCS2A01G245800 TraesCS4A01G408900 TraesCS6A01G065800 TraesCS6B01G445700 TraesCS1B01G415200 TraesCS4B01G049700 TraesCS4D01G050100 TraesCS6B01G407600 TraesCS3B01G297900 TraesCS1A01G015200 …
GO:0030163	protein catabolic process	73 (3.6%)	1223 (2.27%)	9.6e-05	0.005945	TraesCS6B01G407600 TraesCS3B01G213900 TraesCS3B01G238600 TraesCS4A01G389300 TraesCS5B01G516100 TraesCS6B01G456000 TraesCS7A01G062100 TraesCS7A01G217200 TraesCSU01G037500 TraesCSU01G090500 TraesCS2A01G510400 TraesCS2A01G510800 TraesCS2B01G538600 TraesCS2B01G538700 TraesCS2D01G511800 TraesCS3A01G407700 TraesCS3D01G402900 TraesCS1B01G476600 TraesCS1D01G450300 TraesCS3B01G219800 TraesCS5B01G523600 Tr…
GO:0010256	endomembrane system organization	22 (1.08%)	239 (0.44%)	0.00012	0.007292	TraesCS1B01G475400 TraesCS1D01G449200 TraesCS2A01G237000 TraesCS2A01G500400 TraesCS3A01G047800 TraesCS3B01G034400 TraesCS3D01G031900 TraesCS3D01G129500 TraesCS4A01G365100 TraesCS4A01G389300 TraesCS6A01G400000 TraesCS6B01G256700 TraesCS6B01G440200 TraesCS6D01G384200 TraesCS7A01G439300 TraesCS7A01G529900 TraesCS7B01G177100 TraesCS7B01G338200 TraesCS7B01G446900 TraesCSU01G037500 TraesCSU01G099700 Tr…
GO:0043933	macromolecular complex subunit organization	173 (8.52%)	3486 (6.48%)	0.000145	0.008613	TraesCS5A01G279700 TraesCS5B01G407400 TraesCS6A01G066100 TraesCS6A01G066200 TraesCS6B01G004400 TraesCS6B01G134800 TraesCS6B01G454500 TraesCS6B01G470800 TraesCS6D01G408000 TraesCS7B01G486500 TraesCS7D01G016800 TraesCS1A01G445700 TraesCS3D01G507900 TraesCS2A01G245800 TraesCS4A01G408900 TraesCS6A01G065800 TraesCS6B01G445700 TraesCS1B01G415200 TraesCS4B01G049700 TraesCS4D01G050100 TraesCS6B01G407600 …
GO:0006073	cellular glucan metabolic process	69 (3.4%)	1159 (2.15%)	0.000158	0.008797	TraesCS7A01G426600 TraesCS7A01G426900 TraesCS7A01G427600 TraesCS1A01G381200 TraesCS3B01G034600 TraesCS5B01G500500 TraesCS5B01G533600 TraesCS5D01G521800 TraesCS7A01G168300 TraesCS7B01G188400 TraesCS1B01G415700 TraesCS2A01G488500 TraesCS2A01G489000 TraesCS5D01G551900 TraesCS6A01G060700 TraesCS7B01G484200 TraesCS7D01G064300 TraesCS7D01G190100 TraesCS1A01G353300 TraesCS1D01G440600 TraesCS2B01G181900 …
GO:0044042	glucan metabolic process	69 (3.4%)	1159 (2.15%)	0.000158	0.008797	TraesCS7A01G426600 TraesCS7A01G426900 TraesCS7A01G427600 TraesCS1A01G381200 TraesCS3B01G034600 TraesCS5B01G500500 TraesCS5B01G533600 TraesCS5D01G521800 TraesCS7A01G168300 TraesCS7B01G188400 TraesCS1B01G415700 TraesCS2A01G488500 TraesCS2A01G489000 TraesCS5D01G551900 TraesCS6A01G060700 TraesCS7B01G484200 TraesCS7D01G064300 TraesCS7D01G190100 TraesCS1A01G353300 TraesCS1D01G440600 TraesCS2B01G181900 …
GO:0006508	proteolysis	168 (8.28%)	3376 (6.27%)	0.000159	0.008797	TraesCS1B01G079000 TraesCS1D01G061600 TraesCS1D01G218400 TraesCS1D01G314400 TraesCS3B01G012200 TraesCS3B01G219800 TraesCS3D01G002000 TraesCS3D01G337700 TraesCS5A01G054500 TraesCS7A01G062100 TraesCS7A01G217200 TraesCS7B01G200900 TraesCS7B01G216600 TraesCS6B01G407600 TraesCS3B01G213900 TraesCS3B01G238600 TraesCS4A01G389300 TraesCS5B01G516100 TraesCS6B01G456000 TraesCSU01G037500 TraesCSU01G090500 Tr…
GO:0016051	carbohydrate biosynthetic process	85 (4.19%)	1510 (2.81%)	0.000191	0.010318	TraesCS1A01G402500 TraesCS3A01G044800 TraesCS4A01G389300 TraesCSU01G037500 TraesCS1A01G381200 TraesCS3B01G034600 TraesCS5B01G500500 TraesCS5B01G533600 TraesCS5D01G521800 TraesCS7A01G168300 TraesCS7B01G188400 TraesCS7D01G064300 TraesCS7D01G190100 TraesCS6B01G084400 TraesCS1A01G353300 TraesCS1D01G440600 TraesCS2B01G181900 TraesCS3B01G322800 TraesCS4A01G172000 TraesCS4B01G181000 TraesCS4D01G006100 T…
GO:0022607	cellular component assembly	133 (6.55%)	2590 (4.81%)	0.000218	0.011562	TraesCS5A01G279700 TraesCS5B01G407400 TraesCS6A01G066100 TraesCS6A01G066200 TraesCS6B01G004400 TraesCS6B01G134800 TraesCS6B01G454500 TraesCS6B01G470800 TraesCS6D01G408000 TraesCS7B01G486500 TraesCS7D01G016800 TraesCS2A01G245800 TraesCS4A01G408900 TraesCS6A01G065800 TraesCS6B01G445700 TraesCS1B01G415200 TraesCS4B01G049700 TraesCS4D01G050100 TraesCS6B01G407600 TraesCS3B01G297900 TraesCS6B01G415500 …
GO:0042026	protein refolding	7 (0.34%)	35 (0.07%)	0.000286	0.014826	TraesCS2D01G049500 TraesCS6A01G006400 TraesCS6A01G028100 TraesCS6B01G011800 TraesCS6B01G012000 TraesCS6B01G039300 TraesCS6D01G031400
GO:0071822	protein complex subunit organization	118 (5.81%)	2269 (4.22%)	0.000304	0.015455	TraesCS5A01G279700 TraesCS5B01G407400 TraesCS6A01G066100 TraesCS6A01G066200 TraesCS6B01G004400 TraesCS6B01G134800 TraesCS6B01G454500 TraesCS6B01G470800 TraesCS6D01G408000 TraesCS7B01G486500 TraesCS7D01G016800 TraesCS2A01G245800 TraesCS4A01G408900 TraesCS6A01G065800 TraesCS6B01G445700 TraesCS1B01G415200 TraesCS4B01G049700 TraesCS4D01G050100 TraesCS6B01G407600 TraesCS6B01G232400 TraesCS3B01G297900 …
GO:0044264	cellular polysaccharide metabolic process	78 (3.84%)	1383 (2.57%)	0.000324	0.016041	TraesCS7A01G426600 TraesCS7A01G426900 TraesCS7A01G427600 TraesCS1A01G381200 TraesCS3B01G034600 TraesCS5B01G500500 TraesCS5B01G533600 TraesCS5D01G521800 TraesCS7A01G168300 TraesCS7B01G188400 TraesCS1B01G415700 TraesCS2A01G488500 TraesCS2A01G489000 TraesCS5D01G551900 TraesCS6A01G060700 TraesCS7B01G484200 TraesCS7D01G064300 TraesCS7D01G190100 TraesCS1A01G353300 TraesCS1D01G440600 TraesCS2B01G181900 …
GO:0009057	macromolecule catabolic process	99 (4.88%)	1846 (3.43%)	0.000329	0.016041	TraesCS2A01G228000 TraesCS6B01G407600 TraesCS1B01G260700 TraesCS1D01G392100 TraesCS3B01G293200 TraesCSU01G169600 TraesCS3B01G213900 TraesCS3B01G238600 TraesCS4A01G389300 TraesCS5B01G516100 TraesCS6B01G456000 TraesCS7A01G062100 TraesCS7A01G217200 TraesCSU01G037500 TraesCSU01G090500 TraesCS1D01G440600 TraesCS7A01G043700 TraesCS7A01G235200 TraesCS2A01G510400 TraesCS2A01G510800 TraesCS2B01G538600 Tra…
GO:0006536	glutamate metabolic process	9 (0.44%)	60 (0.11%)	0.000396	0.018854	TraesCS1B01G223300 TraesCS1D01G212400 TraesCS2A01G500400 TraesCS3B01G299800 TraesCS2A01G315800 TraesCS3A01G022600 TraesCS3B01G022900 TraesCS3D01G023900 TraesCS4B01G231400
GO:2001057	reactive nitrogen species metabolic process	6 (0.3%)	27 (0.05%)	0.000428	0.018854	TraesCS6A01G013600 TraesCS6A01G017500 TraesCS6B01G024900 TraesCS6B01G356800 TraesCS6D01G306000 TraesCS6B01G364600
GO:0006809	nitric oxide biosynthetic process	5 (0.25%)	18 (0.03%)	0.000432	0.018854	TraesCS6A01G013600 TraesCS6A01G017500 TraesCS6B01G024900 TraesCS6B01G356800 TraesCS6D01G306000
GO:0042126	nitrate metabolic process	5 (0.25%)	18 (0.03%)	0.000432	0.018854	TraesCS6A01G017500 TraesCS6B01G024900 TraesCS6B01G356800 TraesCS6B01G364600 TraesCS6D01G306000
GO:0042128	nitrate assimilation	5 (0.25%)	18 (0.03%)	0.000432	0.018854	TraesCS6A01G017500 TraesCS6B01G024900 TraesCS6B01G356800 TraesCS6B01G364600 TraesCS6D01G306000
GO:0046209	nitric oxide metabolic process	5 (0.25%)	18 (0.03%)	0.000432	0.018854	TraesCS6A01G013600 TraesCS6A01G017500 TraesCS6B01G024900 TraesCS6B01G356800 TraesCS6D01G306000
GO:0009888	tissue development	92 (4.53%)	1709 (3.18%)	0.000466	0.019996	TraesCS4B01G302600 TraesCS4D01G301100 TraesCS6D01G293200 TraesCS7A01G175200 TraesCS6D01G371500 TraesCS1D01G238100 TraesCS6B01G407600 TraesCS7A01G483100 TraesCS3B01G239700 TraesCS6B01G002800 TraesCS4B01G017400 TraesCS3B01G236700 TraesCS4B01G162500 TraesCS1A01G427200 TraesCS1A01G443700 TraesCS1D01G437000 TraesCS1D01G451800 TraesCS2A01G574700 TraesCS2D01G585300 TraesCS3A01G023800 TraesCS3B01G021000 …
GO:0006413	translational initiation	25 (1.23%)	317 (0.59%)	0.000476	0.020077	TraesCS1A01G327800 TraesCS1B01G349300 TraesCS1D01G446400 TraesCS1D01G446900 TraesCS2A01G262500 TraesCS2D01G261500 TraesCS3B01G422000 TraesCS3B01G516000 TraesCS3D01G468500 TraesCS4A01G160400 TraesCS6A01G002500 TraesCS6B01G246600 TraesCS6D01G199300 TraesCS6D01G366500 TraesCS7A01G371200 TraesCS7B01G256500 TraesCS1B01G432300 TraesCS3A01G025500 TraesCS3B01G019500 TraesCS3D01G020200 TraesCS4A01G005900 …
GO:0051238	sequestering of metal ion	6 (0.3%)	28 (0.05%)	0.000527	0.021878	TraesCS3A01G265100 TraesCS3D01G265400 TraesCS2B01G345300 TraesCS5A01G203400 TraesCS5B01G202100 TraesCS2A01G545600
GO:0043207	response to external biotic stimulus	132 (6.5%)	2631 (4.89%)	0.000579	0.022692	TraesCS1D01G450900 TraesCS6A01G017500 TraesCS6B01G024900 TraesCS6B01G356800 TraesCS6D01G306000 TraesCS7A01G235200 TraesCS7A01G264500 TraesCS7A01G518800 TraesCS6A01G006400 TraesCS6A01G028100 TraesCS6B01G011800 TraesCS6B01G012000 TraesCS6B01G039300 TraesCS6D01G031400 TraesCS1B01G479800 TraesCS1D01G453100 TraesCS7B01G118100 TraesCS7B01G227800 TraesCS2A01G526300 TraesCS2B01G555400 TraesCS2D01G528500 …
GO:0051707	response to other organism	132 (6.5%)	2631 (4.89%)	0.000579	0.022692	TraesCS1D01G450900 TraesCS6A01G017500 TraesCS6B01G024900 TraesCS6B01G356800 TraesCS6D01G306000 TraesCS7A01G235200 TraesCS7A01G264500 TraesCS7A01G518800 TraesCS6A01G006400 TraesCS6A01G028100 TraesCS6B01G011800 TraesCS6B01G012000 TraesCS6B01G039300 TraesCS6D01G031400 TraesCS1B01G479800 TraesCS1D01G453100 TraesCS7B01G118100 TraesCS7B01G227800 TraesCS2A01G526300 TraesCS2B01G555400 TraesCS2D01G528500 …
GO:0033037	polysaccharide localization	16 (0.79%)	166 (0.31%)	0.000583	0.022692	TraesCS2A01G586600 TraesCS2B01G424300 TraesCS2D01G600000 TraesCS6B01G466600 TraesCS1D01G437700 TraesCS5B01G444300 TraesCS5B01G444500 TraesCS5B01G444600 TraesCS5D01G447800 TraesCS5D01G447900 TraesCSU01G084700 TraesCS3A01G202000 TraesCS3B01G229700 TraesCS7A01G030500 TraesCS1D01G350600 TraesCS7A01G524400
GO:0052545	callose localization	16 (0.79%)	166 (0.31%)	0.000583	0.022692	TraesCS2A01G586600 TraesCS2B01G424300 TraesCS2D01G600000 TraesCS6B01G466600 TraesCS1D01G437700 TraesCS5B01G444300 TraesCS5B01G444500 TraesCS5B01G444600 TraesCS5D01G447800 TraesCS5D01G447900 TraesCSU01G084700 TraesCS3A01G202000 TraesCS3B01G229700 TraesCS7A01G030500 TraesCS1D01G350600 TraesCS7A01G524400
GO:0009064	glutamine family amino acid metabolic process	17 (0.84%)	183 (0.34%)	0.00061	0.023363	TraesCS1B01G223300 TraesCS1D01G212400 TraesCS3B01G238600 TraesCS2A01G500400 TraesCS3B01G299800 TraesCS2A01G315800 TraesCS3A01G022600 TraesCS3B01G022900 TraesCS3D01G023900 TraesCS4B01G231400 TraesCS4A01G109900 TraesCS4A01G284400 TraesCS4D01G195100 TraesCS5B01G152600 TraesCS4B01G240900 TraesCS4D01G240700 TraesCS6B01G169000
GO:0008283	cell proliferation	28 (1.38%)	383 (0.71%)	0.000751	0.028334	TraesCS1A01G359800 TraesCS1D01G233200 TraesCS2A01G319900 TraesCS2A01G344900 TraesCS2A01G561600 TraesCS2B01G315500 TraesCS3A01G015600 TraesCS3A01G408500 TraesCS3B01G167700 TraesCS3B01G216000 TraesCS3B01G229800 TraesCS5A01G398500 TraesCS5B01G495700 TraesCS6A01G061500 TraesCS6B01G002800 TraesCS6B01G082000 TraesCS6B01G232400 TraesCS6B01G407600 TraesCS6B01G445700 TraesCS7A01G103900 TraesCS7A01G279000 …
GO:0009605	response to external stimulus	168 (8.28%)	3499 (6.5%)	0.000814	0.030241	TraesCS1B01G415700 TraesCS1D01G450200 TraesCS2A01G552000 TraesCS3B01G228200 TraesCS4B01G162000 TraesCS5B01G396200 TraesCS7D01G233200 TraesCS1D01G450900 TraesCS6A01G017500 TraesCS6B01G024900 TraesCS6B01G356800 TraesCS6D01G306000 TraesCS7A01G235200 TraesCS7A01G264500 TraesCS7A01G518800 TraesCS6A01G006400 TraesCS6A01G028100 TraesCS6B01G011800 TraesCS6B01G012000 TraesCS6B01G039300 TraesCS6D01G031400 …
GO:0052543	callose deposition in cell wall	12 (0.59%)	109 (0.2%)	0.00086	0.030968	TraesCS1D01G437700 TraesCS5B01G444300 TraesCS5B01G444500 TraesCS5B01G444600 TraesCS5D01G447800 TraesCS5D01G447900 TraesCSU01G084700 TraesCS2A01G586600 TraesCS2D01G600000 TraesCS3A01G202000 TraesCS3B01G229700 TraesCS7A01G030500
GO:1901575	organic substance catabolic process	176 (8.67%)	3695 (6.87%)	0.000878	0.030968	TraesCS1B01G223300 TraesCS1D01G212400 TraesCS2A01G228000 TraesCS6A01G027900 TraesCS6B01G084400 TraesCSU01G084700 TraesCS6B01G407600 TraesCS1B01G260700 TraesCS1D01G392100 TraesCS3B01G293200 TraesCSU01G169600 TraesCS6B01G169700 TraesCS7A01G003600 TraesCS1B01G292600 TraesCS4A01G429700 TraesCS4B01G208000 TraesCS1A01G361000 TraesCS1A01G408900 TraesCS6B01G174300 TraesCS6B01G455600 TraesCS6D01G393200 Tr…
GO:0006482	protein demethylation	5 (0.25%)	21 (0.04%)	0.000933	0.030968	TraesCS5B01G452500 TraesCS5B01G458100 TraesCS5D01G192700 TraesCS5D01G454600 TraesCS7A01G067500
GO:0006516	glycoprotein catabolic process	5 (0.25%)	21 (0.04%)	0.000933	0.030968	TraesCS2A01G510400 TraesCS2A01G510800 TraesCS2B01G538600 TraesCS2B01G538700 TraesCS2D01G511800
GO:0008214	protein dealkylation	5 (0.25%)	21 (0.04%)	0.000933	0.030968	TraesCS5B01G452500 TraesCS5B01G458100 TraesCS5D01G192700 TraesCS5D01G454600 TraesCS7A01G067500
GO:0016577	histone demethylation	5 (0.25%)	21 (0.04%)	0.000933	0.030968	TraesCS5B01G452500 TraesCS5B01G458100 TraesCS5D01G192700 TraesCS5D01G454600 TraesCS7A01G067500
GO:0033169	histone H3-K9 demethylation	5 (0.25%)	21 (0.04%)	0.000933	0.030968	TraesCS5B01G452500 TraesCS5B01G458100 TraesCS5D01G192700 TraesCS5D01G454600 TraesCS7A01G067500
GO:0070076	histone lysine demethylation	5 (0.25%)	21 (0.04%)	0.000933	0.030968	TraesCS5B01G452500 TraesCS5B01G458100 TraesCS5D01G192700 TraesCS5D01G454600 TraesCS7A01G067500
GO:0001731	formation of translation preinitiation complex	9 (0.44%)	68 (0.13%)	0.001008	0.033028	TraesCS1B01G432300 TraesCS3A01G025500 TraesCS3B01G019500 TraesCS3D01G020200 TraesCS4A01G005900 TraesCS5B01G410800 TraesCS5B01G446600 TraesCS6A01G066400 TraesCS6B01G307400
GO:0034755	iron ion transmembrane transport	7 (0.34%)	43 (0.08%)	0.001054	0.034056	TraesCS7A01G439300 TraesCS7B01G338200 TraesCS2B01G345300 TraesCS5A01G203400 TraesCS5B01G202100 TraesCS7A01G525800 TraesCS7B01G443400
GO:0052386	cell wall thickening	12 (0.59%)	112 (0.21%)	0.001094	0.03461	TraesCS1D01G437700 TraesCS5B01G444300 TraesCS5B01G444500 TraesCS5B01G444600 TraesCS5D01G447800 TraesCS5D01G447900 TraesCSU01G084700 TraesCS2A01G586600 TraesCS2D01G600000 TraesCS3A01G202000 TraesCS3B01G229700 TraesCS7A01G030500
GO:0080165	callose deposition in phloem sieve plate	4 (0.2%)	13 (0.02%)	0.001099	0.03461	TraesCS2A01G586600 TraesCS2B01G424300 TraesCS2D01G600000 TraesCS6B01G466600
GO:0006541	glutamine metabolic process	9 (0.44%)	69 (0.13%)	0.001121	0.034891	TraesCS2A01G500400 TraesCS3B01G299800 TraesCS4A01G109900 TraesCS4A01G284400 TraesCS4D01G195100 TraesCS5B01G152600 TraesCS4B01G240900 TraesCS4D01G240700 TraesCS6B01G169000
GO:0032502	developmental process	313 (15.42%)	7062 (13.12%)	0.001237	0.038023	TraesCS4B01G385200 TraesCS7A01G371200 TraesCS7B01G256500 TraesCS1D01G452700 TraesCS4B01G302600 TraesCS4D01G301100 TraesCS6D01G293200 TraesCS7A01G175200 TraesCS6D01G371500 TraesCS7A01G501400 TraesCS1D01G238100 TraesCS7A01G426600 TraesCS7A01G426900 TraesCS7A01G427600 TraesCS1A01G025700 TraesCS5B01G495700 TraesCS6A01G379000 TraesCS6B01G407600 TraesCS7A01G483100 TraesCS4A01G065300 TraesCS2A01G234200 …
GO:0005976	polysaccharide metabolic process	87 (4.29%)	1653 (3.07%)	0.001271	0.038593	TraesCS7A01G426600 TraesCS7A01G426900 TraesCS7A01G427600 TraesCS1A01G381200 TraesCS3B01G034600 TraesCS5B01G500500 TraesCS5B01G533600 TraesCS5D01G521800 TraesCS7A01G168300 TraesCS7B01G188400 TraesCS1B01G415700 TraesCS2A01G488500 TraesCS2A01G489000 TraesCS5D01G551900 TraesCS6A01G060700 TraesCS7B01G484200 TraesCS7D01G064300 TraesCS7D01G190100 TraesCS1A01G046500 TraesCS1A01G046600 TraesCS6B01G324700 …
GO:0051179	localization	395 (19.46%)	9122 (16.95%)	0.001401	0.041661	TraesCS3B01G050500 TraesCS1B01G415800 TraesCS5A01G460300 TraesCS5B01G373000 TraesCS1A01G207300 TraesCS1A01G305200 TraesCS2A01G497200 TraesCS3B01G156900 TraesCS3D01G141100 TraesCS3D01G286900 TraesCS4D01G188200 TraesCS5B01G227700 TraesCS6B01G084400 TraesCS6D01G278600 TraesCS7A01G417500 TraesCS7A01G439300 TraesCS7A01G524400 TraesCS7B01G338200 TraesCS7B01G372400 TraesCS7D01G016800 TraesCS6B01G364700 …
GO:0033036	macromolecule localization	138 (6.8%)	2835 (5.27%)	0.00141	0.041661	TraesCS2A01G497200 TraesCS3B01G156900 TraesCS3D01G141100 TraesCS3D01G286900 TraesCS4D01G188200 TraesCS5B01G227700 TraesCS6B01G084400 TraesCS6D01G278600 TraesCS7A01G417500 TraesCS7A01G439300 TraesCS7A01G524400 TraesCS7B01G338200 TraesCS7B01G372400 TraesCS7D01G016800 TraesCS6B01G364700 TraesCS4A01G357100 TraesCS3A01G530600 TraesCS1A01G402200 TraesCS3A01G026700 TraesCS3B01G017300 TraesCS3B01G065200 …
GO:0046719	regulation by virus of viral protein levels in host cell	2 (0.1%)	2 (0%)	0.001423	0.041661	TraesCS6A01G402400 TraesCS6B01G444800
GO:0010025	wax biosynthetic process	8 (0.39%)	58 (0.11%)	0.001448	0.041898	TraesCS4A01G065300 TraesCS5D01G420300 TraesCS6B01G169200 TraesCS6D01G278600 TraesCS7A01G457300 TraesCS7A01G501400 TraesCS7A01G524600 TraesCS7B01G442100
GO:0009608	response to symbiont	8 (0.39%)	59 (0.11%)	0.00162	0.045824	TraesCS1D01G450900 TraesCS6A01G017500 TraesCS6B01G024900 TraesCS6B01G356800 TraesCS6D01G306000 TraesCS7A01G235200 TraesCS7A01G264500 TraesCS7A01G518800
GO:0009610	response to symbiotic fungus	8 (0.39%)	59 (0.11%)	0.00162	0.045824	TraesCS1D01G450900 TraesCS6A01G017500 TraesCS6B01G024900 TraesCS6B01G356800 TraesCS6D01G306000 TraesCS7A01G235200 TraesCS7A01G264500 TraesCS7A01G518800
GO:0006880	intracellular sequestering of iron ion	3 (0.15%)	7 (0.01%)	0.001674	0.0463	TraesCS2B01G345300 TraesCS5A01G203400 TraesCS5B01G202100
GO:0097577	sequestering of iron ion	3 (0.15%)	7 (0.01%)	0.001674	0.0463	TraesCS2B01G345300 TraesCS5A01G203400 TraesCS5B01G202100
GO:0006094	gluconeogenesis	18 (0.89%)	219 (0.41%)	0.001758	0.047674	TraesCS2A01G222600 TraesCS2B01G181900 TraesCS3B01G213900 TraesCS3B01G238600 TraesCS4A01G389300 TraesCS4B01G220200 TraesCS5B01G516100 TraesCS6A01G400000 TraesCS6B01G255800 TraesCS6B01G440200 TraesCS6B01G456000 TraesCS6D01G384200 TraesCS7A01G062100 TraesCS7A01G217200 TraesCS7A01G529900 TraesCS7B01G446900 TraesCSU01G037500 TraesCSU01G090500
GO:0000162	tryptophan biosynthetic process	7 (0.34%)	47 (0.09%)	0.001804	0.047674	TraesCS1D01G437700 TraesCS5B01G444300 TraesCS5B01G444500 TraesCS5B01G444600 TraesCS5D01G447800 TraesCS5D01G447900 TraesCS7B01G208700
GO:0046219	indolalkylamine biosynthetic process	7 (0.34%)	47 (0.09%)	0.001804	0.047674	TraesCS1D01G437700 TraesCS5B01G444300 TraesCS5B01G444500 TraesCS5B01G444600 TraesCS5D01G447800 TraesCS5D01G447900 TraesCS7B01G208700
GO:0010166	wax metabolic process	8 (0.39%)	60 (0.11%)	0.001808	0.047674	TraesCS4A01G065300 TraesCS5D01G420300 TraesCS6B01G169200 TraesCS6D01G278600 TraesCS7A01G457300 TraesCS7A01G501400 TraesCS7A01G524600 TraesCS7B01G442100
GO:0051273	beta-glucan metabolic process	29 (1.43%)	426 (0.79%)	0.00182	0.047674	TraesCS1A01G381200 TraesCS3B01G034600 TraesCS5B01G500500 TraesCS5B01G533600 TraesCS5D01G521800 TraesCS7A01G168300 TraesCS7B01G188400 TraesCS1B01G475400 TraesCS1D01G449200 TraesCS3A01G047800 TraesCS3B01G034400 TraesCS3D01G031900 TraesCS2A01G586600 TraesCS2D01G600000 TraesCS3A01G202000 TraesCS3B01G229700 TraesCS4B01G321300 TraesCS6B01G468200 TraesCS6D01G405600 TraesCS6D01G405900 TraesCS7A01G030500 …
GO:0048367	shoot system development	106 (5.22%)	2110 (3.92%)	0.001861	0.048247	TraesCS1A01G025700 TraesCS5B01G495700 TraesCS6A01G379000 TraesCS4B01G302600 TraesCS4D01G301100 TraesCS6D01G293200 TraesCS7A01G175200 TraesCS7A01G207100 TraesCS3B01G551200 TraesCS5B01G497100 TraesCS5D01G118200 TraesCS6B01G444700 TraesCS6D01G386100 TraesCS7A01G371200 TraesCS7B01G256500 TraesCS6A01G065800 TraesCS6B01G440300 TraesCS6D01G384300 TraesCS7A01G241600 TraesCS2A01G547800 TraesCS2A01G561600 …
GO:0044723	single-organism carbohydrate metabolic process	134 (6.6%)	2764 (5.14%)	0.001899	0.04874	TraesCS1A01G402500 TraesCS3A01G044800 TraesCS4A01G389300 TraesCSU01G037500 TraesCS1A01G381200 TraesCS3B01G034600 TraesCS5B01G500500 TraesCS5B01G533600 TraesCS5D01G521800 TraesCS7A01G168300 TraesCS7B01G188400 TraesCS7D01G064300 TraesCS7D01G190100 TraesCS1B01G475400 TraesCS1D01G449200 TraesCS5B01G516100 TraesCS2B01G424300 TraesCS6B01G456500 TraesCS6B01G466600 TraesCS7A01G040900 TraesCS4B01G017400 T…
GO:0044767	single-organism developmental process	303 (14.93%)	6877 (12.78%)	0.0021	0.053336	TraesCS4B01G385200 TraesCS7A01G371200 TraesCS7B01G256500 TraesCS1D01G452700 TraesCS4B01G302600 TraesCS4D01G301100 TraesCS6D01G293200 TraesCS7A01G175200 TraesCS6D01G371500 TraesCS7A01G501400 TraesCS1D01G238100 TraesCS7A01G426600 TraesCS7A01G426900 TraesCS7A01G427600 TraesCS1A01G025700 TraesCS5B01G495700 TraesCS6A01G379000 TraesCS2A01G234200 TraesCS7A01G285700 TraesCS7B01G177100 TraesCS2A01G547800 …
GO:0009686	gibberellin biosynthetic process	7 (0.34%)	49 (0.09%)	0.002308	0.058036	TraesCS3B01G439900 TraesCS3D01G401400 TraesCS3D01G485000 TraesCS6B01G364700 TraesCS7A01G552700 TraesCS7B01G476400 TraesCSU01G099900
GO:0007275	multicellular organism development	268 (13.2%)	6025 (11.2%)	0.00236	0.058748	TraesCS4B01G385200 TraesCS7A01G371200 TraesCS7B01G256500 TraesCS6D01G371500 TraesCS7A01G501400 TraesCS1D01G238100 TraesCS7A01G426600 TraesCS7A01G426900 TraesCS7A01G427600 TraesCS1A01G025700 TraesCS5B01G495700 TraesCS6A01G379000 TraesCS2A01G547800 TraesCS2A01G561600 TraesCS2B01G578500 TraesCS3A01G015600 TraesCS5B01G507000 TraesCS7A01G030500 TraesCS7A01G533800 TraesCS7B01G217800 TraesCS4B01G302600 …
GO:0046939	nucleotide phosphorylation	32 (1.58%)	496 (0.92%)	0.002548	0.061598	TraesCS1A01G444300 TraesCS1B01G478800 TraesCS1D01G452300 TraesCS2A01G548300 TraesCS4B01G324400 TraesCS1D01G346200 TraesCS2A01G222600 TraesCS2A01G237000 TraesCS2A01G500400 TraesCS2B01G181900 TraesCS3A01G020300 TraesCS3A01G021300 TraesCS3B01G024900 TraesCS3B01G025200 TraesCS3B01G153900 TraesCS3B01G213200 TraesCS3B01G213900 TraesCS3D01G129500 TraesCS4A01G365100 TraesCS4A01G389300 TraesCS5A01G188100 …
GO:0046487	glyoxylate metabolic process	5 (0.25%)	26 (0.05%)	0.002579	0.061598	TraesCS6B01G364700 TraesCS3B01G213900 TraesCS6A01G400000 TraesCS6B01G440200 TraesCS6D01G384200
GO:0006498	N-terminal protein lipidation	11 (0.54%)	108 (0.2%)	0.002599	0.061598	TraesCS1B01G415700 TraesCS1D01G450900 TraesCS2A01G234200 TraesCS2A01G235500 TraesCS3B01G152800 TraesCS3B01G232500 TraesCS7A01G327600 TraesCS7A01G402200 TraesCS7A01G529900 TraesCS7B01G228300 TraesCS7B01G446900
GO:0006499	N-terminal protein myristoylation	11 (0.54%)	108 (0.2%)	0.002599	0.061598	TraesCS1B01G415700 TraesCS1D01G450900 TraesCS2A01G234200 TraesCS2A01G235500 TraesCS3B01G152800 TraesCS3B01G232500 TraesCS7A01G327600 TraesCS7A01G402200 TraesCS7A01G529900 TraesCS7B01G228300 TraesCS7B01G446900
GO:0018377	protein myristoylation	11 (0.54%)	108 (0.2%)	0.002599	0.061598	TraesCS1B01G415700 TraesCS1D01G450900 TraesCS2A01G234200 TraesCS2A01G235500 TraesCS3B01G152800 TraesCS3B01G232500 TraesCS7A01G327600 TraesCS7A01G402200 TraesCS7A01G529900 TraesCS7B01G228300 TraesCS7B01G446900
GO:0009607	response to biotic stimulus	133 (6.55%)	2767 (5.14%)	0.002659	0.062437	TraesCS1D01G450900 TraesCS6A01G017500 TraesCS6B01G024900 TraesCS6B01G356800 TraesCS6D01G306000 TraesCS7A01G235200 TraesCS7A01G264500 TraesCS7A01G518800 TraesCS6A01G006400 TraesCS6A01G028100 TraesCS6B01G011800 TraesCS6B01G012000 TraesCS6B01G039300 TraesCS6D01G031400 TraesCS1B01G479800 TraesCS1D01G453100 TraesCS7B01G118100 TraesCS7B01G227800 TraesCS2A01G526300 TraesCS2B01G555400 TraesCS2D01G528500 …
GO:0050789	regulation of biological process	493 (24.29%)	11698 (21.74%)	0.002759	0.063154	TraesCS2A01G012200 TraesCS5A01G228200 TraesCS7B01G473600 TraesCS6A01G085800 TraesCS7B01G009200 TraesCS6B01G366900 TraesCS7A01G164000 TraesCS3B01G211300 TraesCS7A01G007600 TraesCS7A01G207100 TraesCS7B01G483100 TraesCS1B01G432300 TraesCS2D01G004000 TraesCS3A01G024400 TraesCS3A01G025500 TraesCS3B01G019500 TraesCS3B01G020400 TraesCS3D01G020200 TraesCS4A01G005900 TraesCS5B01G410800 TraesCS5B01G446600 …
GO:0006970	response to osmotic stress	87 (4.29%)	1700 (3.16%)	0.002774	0.063154	TraesCS2A01G206000 TraesCS3A01G370000 TraesCS5D01G561700 TraesCS7A01G040900 TraesCS1A01G373100 TraesCS1A01G412900 TraesCS1B01G475400 TraesCS1D01G096400 TraesCS1D01G249200 TraesCS1D01G449200 TraesCS2A01G222600 TraesCS2A01G237000 TraesCS2A01G315800 TraesCS2A01G500400 TraesCS2B01G181900 TraesCS2D01G577000 TraesCS3A01G020300 TraesCS3A01G023200 TraesCS3A01G041400 TraesCS3A01G047800 TraesCS3B01G021600 …
GO:1902578	single-organism localization	312 (15.37%)	7136 (13.26%)	0.002794	0.063154	TraesCS3B01G050500 TraesCS1B01G415800 TraesCS5A01G460300 TraesCS5B01G373000 TraesCS1A01G207300 TraesCS1A01G305200 TraesCS2A01G497200 TraesCS3B01G156900 TraesCS3D01G141100 TraesCS3D01G286900 TraesCS4D01G188200 TraesCS5B01G227700 TraesCS6B01G084400 TraesCS6D01G278600 TraesCS7A01G417500 TraesCS7A01G439300 TraesCS7A01G524400 TraesCS7B01G338200 TraesCS7B01G372400 TraesCS7D01G016800 TraesCS6B01G364700 …
GO:0010541	acropetal auxin transport	6 (0.3%)	38 (0.07%)	0.002803	0.063154	TraesCS2A01G521400 TraesCS6A01G171800 TraesCS6B01G199700 TraesCS6D01G161200 TraesCS7B01G181700 TraesCS7D01G284100
GO:0006165	nucleoside diphosphate phosphorylation	30 (1.48%)	459 (0.85%)	0.002816	0.063154	TraesCS1A01G444300 TraesCS1B01G478800 TraesCS1D01G452300 TraesCS1D01G346200 TraesCS2A01G222600 TraesCS2A01G237000 TraesCS2A01G500400 TraesCS2B01G181900 TraesCS3A01G020300 TraesCS3A01G021300 TraesCS3B01G024900 TraesCS3B01G025200 TraesCS3B01G153900 TraesCS3B01G213200 TraesCS3B01G213900 TraesCS3D01G129500 TraesCS4A01G365100 TraesCS4A01G389300 TraesCS5A01G188100 TraesCS6A01G400000 TraesCS6B01G255800 …
GO:0034637	cellular carbohydrate biosynthetic process	59 (2.91%)	1076 (2%)	0.003016	0.067034	TraesCS1A01G381200 TraesCS3B01G034600 TraesCS5B01G500500 TraesCS5B01G533600 TraesCS5D01G521800 TraesCS7A01G168300 TraesCS7B01G188400 TraesCS7D01G064300 TraesCS7D01G190100 TraesCS1A01G353300 TraesCS1D01G440600 TraesCS2B01G181900 TraesCS3B01G322800 TraesCS4A01G172000 TraesCS4B01G181000 TraesCS4D01G006100 TraesCS5B01G497500 TraesCS6A01G000900 TraesCS6B01G325200 TraesCS6D01G377900 TraesCS7A01G043700 …
GO:0006972	hyperosmotic response	22 (1.08%)	305 (0.57%)	0.003068	0.06757	TraesCS2A01G237000 TraesCS2A01G500400 TraesCS3D01G129500 TraesCS4A01G345500 TraesCS4A01G389300 TraesCS6A01G400000 TraesCS6B01G440200 TraesCS6B01G470000 TraesCS6D01G384200 TraesCS6D01G407500 TraesCS7A01G529900 TraesCS7B01G446900 TraesCSU01G037500 TraesCSU01G099700 TraesCS1A01G150200 TraesCS2B01G177100 TraesCS2D01G157100 TraesCS3B01G235500 TraesCS4A01G365100 TraesCS6B01G164400 TraesCS7B01G372400 Tr…
GO:0065007	biological regulation	532 (26.21%)	12715 (23.63%)	0.003156	0.068058	TraesCS5D01G248600 TraesCS7A01G449600 TraesCS2A01G012200 TraesCS5A01G228200 TraesCS7B01G473600 TraesCS6A01G085800 TraesCS7B01G009200 TraesCS6B01G366900 TraesCS7A01G164000 TraesCS3B01G211300 TraesCS7A01G007600 TraesCS7A01G207100 TraesCS7B01G483100 TraesCS1B01G432300 TraesCS2D01G004000 TraesCS3A01G024400 TraesCS3A01G025500 TraesCS3B01G019500 TraesCS3B01G020400 TraesCS3D01G020200 TraesCS4A01G005900 …
GO:0005975	carbohydrate metabolic process	201 (9.9%)	4415 (8.21%)	0.003158	0.068058	TraesCS1A01G402500 TraesCS3A01G044800 TraesCS4A01G389300 TraesCSU01G037500 TraesCS1A01G412900 TraesCS5B01G416700 TraesCS7A01G426600 TraesCS7A01G426900 TraesCS7A01G427600 TraesCS1A01G381200 TraesCS3B01G034600 TraesCS5B01G500500 TraesCS5B01G533600 TraesCS5D01G521800 TraesCS7A01G168300 TraesCS7B01G188400 TraesCS1B01G415700 TraesCS2A01G488500 TraesCS2A01G489000 TraesCS5D01G551900 TraesCS6A01G060700 T…
GO:0010608	posttranscriptional regulation of gene expression	46 (2.27%)	796 (1.48%)	0.003172	0.068058	TraesCS1B01G432300 TraesCS2D01G004000 TraesCS3A01G024400 TraesCS3A01G025500 TraesCS3B01G019500 TraesCS3B01G020400 TraesCS3D01G020200 TraesCS4A01G005900 TraesCS5B01G410800 TraesCS5B01G446600 TraesCS6A01G066400 TraesCS6B01G307400 TraesCS2A01G228000 TraesCS6B01G466700 TraesCS7A01G040700 TraesCS1D01G345400 TraesCS7A01G356400 TraesCS2A01G262500 TraesCS2D01G261500 TraesCS2A01G319600 TraesCS3B01G094700 …
GO:0051171	regulation of nitrogen compound metabolic process	244 (12.02%)	5471 (10.17%)	0.003267	0.069501	TraesCS7B01G483100 TraesCS1B01G432300 TraesCS2D01G004000 TraesCS3A01G024400 TraesCS3A01G025500 TraesCS3B01G019500 TraesCS3B01G020400 TraesCS3D01G020200 TraesCS4A01G005900 TraesCS5B01G410800 TraesCS5B01G446600 TraesCS6A01G066400 TraesCS6B01G307400 TraesCS1A01G027200 TraesCS1A01G186000 TraesCS1A01G301100 TraesCS1A01G358400 TraesCS1A01G402200 TraesCS1A01G445700 TraesCS1B01G091500 TraesCS1B01G193800 …
GO:0009132	nucleoside diphosphate metabolic process	30 (1.48%)	465 (0.86%)	0.003398	0.071208	TraesCS1A01G444300 TraesCS1B01G478800 TraesCS1D01G452300 TraesCS1D01G346200 TraesCS2A01G222600 TraesCS2A01G237000 TraesCS2A01G500400 TraesCS2B01G181900 TraesCS3A01G020300 TraesCS3A01G021300 TraesCS3B01G024900 TraesCS3B01G025200 TraesCS3B01G153900 TraesCS3B01G213200 TraesCS3B01G213900 TraesCS3D01G129500 TraesCS4A01G365100 TraesCS4A01G389300 TraesCS5A01G188100 TraesCS6A01G400000 TraesCS6B01G255800 …
GO:0019319	hexose biosynthetic process	18 (0.89%)	233 (0.43%)	0.003432	0.071208	TraesCS4A01G389300 TraesCSU01G037500 TraesCS2A01G222600 TraesCS2B01G181900 TraesCS3B01G213900 TraesCS3B01G238600 TraesCS4B01G220200 TraesCS5B01G516100 TraesCS6A01G400000 TraesCS6B01G255800 TraesCS6B01G440200 TraesCS6B01G456000 TraesCS6D01G384200 TraesCS7A01G062100 TraesCS7A01G217200 TraesCS7A01G529900 TraesCS7B01G446900 TraesCSU01G090500
GO:0019222	regulation of metabolic process	321 (15.81%)	7387 (13.73%)	0.003433	0.071208	TraesCS7B01G483100 TraesCS1B01G432300 TraesCS2D01G004000 TraesCS3A01G024400 TraesCS3A01G025500 TraesCS3B01G019500 TraesCS3B01G020400 TraesCS3D01G020200 TraesCS4A01G005900 TraesCS5B01G410800 TraesCS5B01G446600 TraesCS6A01G066400 TraesCS6B01G307400 TraesCS4D01G188200 TraesCS5B01G109900 TraesCS2A01G228000 TraesCS6B01G466700 TraesCS7A01G040700 TraesCS1A01G027200 TraesCS1A01G186000 TraesCS1A01G301100 …
GO:0010468	regulation of gene expression	244 (12.02%)	5478 (10.18%)	0.003473	0.071447	TraesCS1B01G432300 TraesCS2D01G004000 TraesCS3A01G024400 TraesCS3A01G025500 TraesCS3B01G019500 TraesCS3B01G020400 TraesCS3D01G020200 TraesCS4A01G005900 TraesCS5B01G410800 TraesCS5B01G446600 TraesCS6A01G066400 TraesCS6B01G307400 TraesCS2A01G228000 TraesCS6B01G466700 TraesCS7A01G040700 TraesCS1A01G027200 TraesCS1A01G186000 TraesCS1A01G301100 TraesCS1A01G358400 TraesCS1A01G402200 TraesCS1A01G445700 …
GO:0006598	polyamine catabolic process	6 (0.3%)	40 (0.07%)	0.003655	0.074443	TraesCS2A01G548100 TraesCS7A01G240400 TraesCS7A01G439300 TraesCS7B01G219900 TraesCS7B01G338200 TraesCS3A01G037300
GO:0042398	cellular modified amino acid biosynthetic process	13 (0.64%)	146 (0.27%)	0.003679	0.074443	TraesCS6B01G367900 TraesCS7A01G240400 TraesCS7A01G439300 TraesCS7B01G219900 TraesCS7B01G338200 TraesCS6D01G159100 TraesCS6B01G408100 TraesCS4B01G392600 TraesCS3A01G021500 TraesCS3B01G024600 TraesCS3A01G037300 TraesCS2A01G500400 TraesCS6B01G169000
GO:0006537	glutamate biosynthetic process	3 (0.15%)	9 (0.02%)	0.003796	0.076197	TraesCS1B01G223300 TraesCS1D01G212400 TraesCS3B01G299800
GO:0006417	regulation of translation	37 (1.82%)	615 (1.14%)	0.004019	0.079382	TraesCS1B01G432300 TraesCS2D01G004000 TraesCS3A01G024400 TraesCS3A01G025500 TraesCS3B01G019500 TraesCS3B01G020400 TraesCS3D01G020200 TraesCS4A01G005900 TraesCS5B01G410800 TraesCS5B01G446600 TraesCS6A01G066400 TraesCS6B01G307400 TraesCS1D01G345400 TraesCS7A01G356400 TraesCS2A01G262500 TraesCS2D01G261500 TraesCS3B01G094700 TraesCS1A01G340100 TraesCS1D01G342100 TraesCS4A01G386100 TraesCS6D01G120800 …
GO:0034248	regulation of cellular amide metabolic process	37 (1.82%)	615 (1.14%)	0.004019	0.079382	TraesCS1B01G432300 TraesCS2D01G004000 TraesCS3A01G024400 TraesCS3A01G025500 TraesCS3B01G019500 TraesCS3B01G020400 TraesCS3D01G020200 TraesCS4A01G005900 TraesCS5B01G410800 TraesCS5B01G446600 TraesCS6A01G066400 TraesCS6B01G307400 TraesCS1D01G345400 TraesCS7A01G356400 TraesCS2A01G262500 TraesCS2D01G261500 TraesCS3B01G094700 TraesCS1A01G340100 TraesCS1D01G342100 TraesCS4A01G386100 TraesCS6D01G120800 …
GO:0006952	defense response	153 (7.54%)	3281 (6.1%)	0.00413	0.08086	TraesCS6A01G006400 TraesCS6A01G028100 TraesCS6B01G011800 TraesCS6B01G012000 TraesCS6B01G039300 TraesCS6D01G031400 TraesCS1B01G479800 TraesCS1D01G453100 TraesCS7B01G118100 TraesCS7B01G227800 TraesCS5D01G549600 TraesCS4B01G017300 TraesCS7D01G016800 TraesCS1D01G437700 TraesCS5B01G444300 TraesCS5B01G444500 TraesCS5B01G444600 TraesCS5D01G447800 TraesCS5D01G447900 TraesCSU01G084700 TraesCS1A01G039200 T…
GO:0006827	high-affinity iron ion transmembrane transport	2 (0.1%)	3 (0.01%)	0.004161	0.08086	TraesCS7A01G439300 TraesCS7B01G338200
GO:0042545	cell wall modification	24 (1.18%)	352 (0.65%)	0.004191	0.08086	TraesCS2D01G065000 TraesCS1D01G437700 TraesCS5B01G444300 TraesCS5B01G444500 TraesCS5B01G444600 TraesCS5D01G447800 TraesCS5D01G447900 TraesCSU01G084700 TraesCS1D01G142400 TraesCS2A01G586600 TraesCS2D01G600000 TraesCS3A01G202000 TraesCS3B01G229700 TraesCS7A01G030500 TraesCS1D01G344100 TraesCS3B01G204500 TraesCS3B01G390500 TraesCS5A01G043800 TraesCS5D01G053200 TraesCS6A01G351000 TraesCS7A01G426600 T…
GO:0070988	demethylation	5 (0.25%)	29 (0.05%)	0.004241	0.081197	TraesCS5B01G452500 TraesCS5B01G458100 TraesCS5D01G192700 TraesCS5D01G454600 TraesCS7A01G067500
GO:0009056	catabolic process	188 (9.26%)	4131 (7.68%)	0.004318	0.082044	TraesCS1B01G223300 TraesCS1D01G212400 TraesCS2A01G228000 TraesCS6A01G027900 TraesCS6B01G084400 TraesCSU01G084700 TraesCS6B01G407600 TraesCS1B01G260700 TraesCS1D01G392100 TraesCS3B01G293200 TraesCSU01G169600 TraesCS6B01G169700 TraesCS7A01G003600 TraesCS1B01G292600 TraesCS4A01G429700 TraesCS4B01G208000 TraesCS1A01G361000 TraesCS1A01G408900 TraesCS6B01G174300 TraesCS6B01G455600 TraesCS6D01G393200 Tr…
GO:0033554	cellular response to stress	94 (4.63%)	1893 (3.52%)	0.004481	0.084468	TraesCS7A01G090400 TraesCS7A01G010500 TraesCS7D01G010300 TraesCS1D01G437700 TraesCS5B01G444300 TraesCS5B01G444500 TraesCS5B01G444600 TraesCS5D01G447800 TraesCS5D01G447900 TraesCSU01G084700 TraesCS1A01G361200 TraesCS2A01G022000 TraesCS4A01G359000 TraesCS1D01G316200 TraesCS2A01G226500 TraesCS4B01G105900 TraesCS7A01G030500 TraesCS7B01G465500 TraesCS1A01G340100 TraesCS1D01G342100 TraesCS3B01G010300 T…
GO:0031365	N-terminal protein amino acid modification	11 (0.54%)	116 (0.22%)	0.004514	0.084468	TraesCS1B01G415700 TraesCS1D01G450900 TraesCS2A01G234200 TraesCS2A01G235500 TraesCS3B01G152800 TraesCS3B01G232500 TraesCS7A01G327600 TraesCS7A01G402200 TraesCS7A01G529900 TraesCS7B01G228300 TraesCS7B01G446900
GO:0070727	cellular macromolecule localization	95 (4.68%)	1918 (3.56%)	0.004596	0.085376	TraesCS2A01G497200 TraesCS3B01G156900 TraesCS3D01G141100 TraesCS3D01G286900 TraesCS4D01G188200 TraesCS5B01G227700 TraesCS6B01G084400 TraesCS6D01G278600 TraesCS7A01G417500 TraesCS7A01G439300 TraesCS7A01G524400 TraesCS7B01G338200 TraesCS7B01G372400 TraesCS7D01G016800 TraesCS1A01G402200 TraesCS3A01G026700 TraesCS3B01G017300 TraesCS3B01G065200 TraesCS7A01G003600 TraesCS1A01G443700 TraesCS1B01G079000 …
GO:0006457	protein folding	43 (2.12%)	749 (1.39%)	0.004731	0.086384	TraesCS1A01G340100 TraesCS1B01G415200 TraesCS1D01G072800 TraesCS1D01G342100 TraesCS2A01G237700 TraesCS2A01G457300 TraesCS2A01G545600 TraesCS2B01G063900 TraesCS3A01G005900 TraesCS3A01G399600 TraesCS3A01G404100 TraesCS3A01G424800 TraesCS3B01G010300 TraesCS3B01G603100 TraesCS3D01G168500 TraesCS5A01G205000 TraesCS5B01G428000 TraesCS5B01G496900 TraesCS6A01G000600 TraesCS6A01G001100 TraesCS6A01G066200 …
GO:0046364	monosaccharide biosynthetic process	20 (0.99%)	278 (0.52%)	0.004737	0.086384	TraesCS1A01G402500 TraesCS3A01G044800 TraesCS4A01G389300 TraesCSU01G037500 TraesCS2A01G222600 TraesCS2B01G181900 TraesCS3B01G213900 TraesCS3B01G238600 TraesCS4B01G220200 TraesCS5B01G516100 TraesCS6A01G400000 TraesCS6B01G255800 TraesCS6B01G440200 TraesCS6B01G456000 TraesCS6D01G384200 TraesCS7A01G062100 TraesCS7A01G217200 TraesCS7A01G529900 TraesCS7B01G446900 TraesCSU01G090500
GO:0009889	regulation of biosynthetic process	243 (11.97%)	5490 (10.2%)	0.004755	0.086384	TraesCS1B01G432300 TraesCS2D01G004000 TraesCS3A01G024400 TraesCS3A01G025500 TraesCS3B01G019500 TraesCS3B01G020400 TraesCS3D01G020200 TraesCS4A01G005900 TraesCS5B01G410800 TraesCS5B01G446600 TraesCS6A01G066400 TraesCS6B01G307400 TraesCS4D01G188200 TraesCS1A01G027200 TraesCS1A01G186000 TraesCS1A01G301100 TraesCS1A01G358400 TraesCS1A01G402200 TraesCS1A01G445700 TraesCS1B01G091500 TraesCS1B01G193800 …
GO:0060429	epithelium development	8 (0.39%)	70 (0.13%)	0.004796	0.0865	TraesCS1B01G354000 TraesCS6D01G255800 TraesCS3A01G369200 TraesCS1D01G275000 TraesCS4A01G007400 TraesCS6B01G144800 TraesCS7B01G208600 TraesCS7D01G014800
GO:0000154	rRNA modification	5 (0.25%)	30 (0.06%)	0.004933	0.087706	TraesCS3B01G600200 TraesCS3D01G535600 TraesCS2A01G225400 TraesCS5B01G251800 TraesCS6A01G065400
GO:0031167	rRNA methylation	5 (0.25%)	30 (0.06%)	0.004933	0.087706	TraesCS3B01G600200 TraesCS3D01G535600 TraesCS2A01G225400 TraesCS5B01G251800 TraesCS6A01G065400
GO:0032870	cellular response to hormone stimulus	62 (3.05%)	1172 (2.18%)	0.005253	0.092074	TraesCS2A01G228000 TraesCS5B01G427400 TraesCS7A01G402200 TraesCS2A01G253500 TraesCS5D01G549600 TraesCS6B01G015300 TraesCS6B01G421500 TraesCS6D01G009600 TraesCS6D01G009700 TraesCS2A01G497200 TraesCS3A01G107200 TraesCS3B01G125600 TraesCS3B01G156900 TraesCS3D01G109300 TraesCS3D01G286900 TraesCS4D01G188200 TraesCS5B01G227700 TraesCS6B01G084400 TraesCS6D01G278600 TraesCS7B01G372400 TraesCS7D01G016800 …
GO:0071495	cellular response to endogenous stimulus	62 (3.05%)	1172 (2.18%)	0.005253	0.092074	TraesCS2A01G228000 TraesCS5B01G427400 TraesCS7A01G402200 TraesCS2A01G253500 TraesCS5D01G549600 TraesCS6B01G015300 TraesCS6B01G421500 TraesCS6D01G009600 TraesCS6D01G009700 TraesCS2A01G497200 TraesCS3A01G107200 TraesCS3B01G125600 TraesCS3B01G156900 TraesCS3D01G109300 TraesCS3D01G286900 TraesCS4D01G188200 TraesCS5B01G227700 TraesCS6B01G084400 TraesCS6D01G278600 TraesCS7B01G372400 TraesCS7D01G016800 …
GO:0044707	single-multicellular organism process	274 (13.5%)	6275 (11.66%)	0.005438	0.094651	TraesCS4B01G385200 TraesCS7A01G371200 TraesCS7B01G256500 TraesCS4B01G302600 TraesCS4D01G301100 TraesCS6D01G293200 TraesCS7A01G175200 TraesCS6D01G371500 TraesCS7A01G501400 TraesCS1D01G238100 TraesCS7A01G426600 TraesCS7A01G426900 TraesCS7A01G427600 TraesCS1A01G025700 TraesCS5B01G495700 TraesCS6A01G379000 TraesCS2A01G547800 TraesCS2A01G561600 TraesCS2B01G578500 TraesCS3A01G015600 TraesCS5B01G507000 …
GO:0046351	disaccharide biosynthetic process	9 (0.44%)	87 (0.16%)	0.005562	0.095959	TraesCS1D01G065300 TraesCS1D01G341100 TraesCS5A01G190000 TraesCS5D01G200800 TraesCS6D01G230500 TraesCS1B01G415700 TraesCS3D01G013000 TraesCS3D01G092900 TraesCSU01G044500
GO:0044765	single-organism transport	303 (14.93%)	7002 (13.01%)	0.00559	0.095959	TraesCS3B01G050500 TraesCS1B01G415800 TraesCS5A01G460300 TraesCS5B01G373000 TraesCS1A01G207300 TraesCS1A01G305200 TraesCS2A01G497200 TraesCS3B01G156900 TraesCS3D01G141100 TraesCS3D01G286900 TraesCS4D01G188200 TraesCS5B01G227700 TraesCS6B01G084400 TraesCS6D01G278600 TraesCS7A01G417500 TraesCS7A01G439300 TraesCS7A01G524400 TraesCS7B01G338200 TraesCS7B01G372400 TraesCS7D01G016800 TraesCS6B01G364700 …
GO:0006013	mannose metabolic process	4 (0.2%)	20 (0.04%)	0.00603	0.100148	TraesCS4A01G389300 TraesCSU01G037500 TraesCS5B01G496400 TraesCS5D01G496800
GO:0010076	maintenance of floral meristem identity	4 (0.2%)	20 (0.04%)	0.00603	0.100148	TraesCS4B01G302600 TraesCS4D01G301100 TraesCS6D01G293200 TraesCS7A01G175200
GO:0034250	positive regulation of cellular amide metabolic process	7 (0.34%)	58 (0.11%)	0.00603	0.100148	TraesCS2A01G262500 TraesCS2D01G261500 TraesCS1A01G340100 TraesCS1D01G342100 TraesCS4A01G386100 TraesCS6D01G120800 TraesCS6D01G223400
GO:0045727	positive regulation of translation	7 (0.34%)	58 (0.11%)	0.00603	0.100148	TraesCS2A01G262500 TraesCS2D01G261500 TraesCS1A01G340100 TraesCS1D01G342100 TraesCS4A01G386100 TraesCS6D01G120800 TraesCS6D01G223400
GO:0060255	regulation of macromolecule metabolic process	269 (13.25%)	6164 (11.46%)	0.006035	0.100148	TraesCS7B01G483100 TraesCS1B01G432300 TraesCS2D01G004000 TraesCS3A01G024400 TraesCS3A01G025500 TraesCS3B01G019500 TraesCS3B01G020400 TraesCS3D01G020200 TraesCS4A01G005900 TraesCS5B01G410800 TraesCS5B01G446600 TraesCS6A01G066400 TraesCS6B01G307400 TraesCS2A01G228000 TraesCS6B01G466700 TraesCS7A01G040700 TraesCS1A01G027200 TraesCS1A01G186000 TraesCS1A01G301100 TraesCS1A01G358400 TraesCS1A01G402200 …
GO:0022618	ribonucleoprotein complex assembly	10 (0.49%)	105 (0.2%)	0.006414	0.105025	TraesCS6B01G415500 TraesCS1B01G432300 TraesCS3A01G025500 TraesCS3B01G019500 TraesCS3D01G020200 TraesCS4A01G005900 TraesCS5B01G410800 TraesCS5B01G446600 TraesCS6A01G066400 TraesCS6B01G307400
GO:0071826	ribonucleoprotein complex subunit organization	10 (0.49%)	105 (0.2%)	0.006414	0.105025	TraesCS6B01G415500 TraesCS1B01G432300 TraesCS3A01G025500 TraesCS3B01G019500 TraesCS3D01G020200 TraesCS4A01G005900 TraesCS5B01G410800 TraesCS5B01G446600 TraesCS6A01G066400 TraesCS6B01G307400
GO:0043436	oxoacid metabolic process	209 (10.3%)	4694 (8.72%)	0.006799	0.110609	TraesCS1B01G223300 TraesCS1D01G212400 TraesCS6A01G027900 TraesCS6B01G084400 TraesCSU01G084700 TraesCS1A01G402500 TraesCS3A01G044800 TraesCS4A01G389300 TraesCSU01G037500 TraesCS4B01G162900 TraesCS6B01G325200 TraesCS6B01G447700 TraesCS6D01G196100 TraesCS7A01G450700 TraesCS1B01G342200 TraesCS3B01G238600 TraesCS7A01G004000 TraesCS4A01G494700 TraesCS5D01G420300 TraesCS7A01G003900 TraesCS1A01G383200 Tr…
GO:0090558	plant epidermis development	48 (2.36%)	876 (1.63%)	0.007004	0.112426	TraesCS3B01G239700 TraesCS6B01G002800 TraesCS3B01G236700 TraesCS4B01G162500 TraesCS1A01G427200 TraesCS1A01G443700 TraesCS1D01G437000 TraesCS1D01G451800 TraesCS2A01G574700 TraesCS2D01G585300 TraesCS3A01G023800 TraesCS3B01G021000 TraesCS4A01G407900 TraesCS4B01G307400 TraesCS6B01G366900 TraesCS7A01G164000 TraesCS7D01G016800 TraesCS7D01G060400 TraesCS1A01G427000 TraesCS1B01G363700 TraesCS3A01G047800 …
GO:0090567	reproductive shoot system development	61 (3%)	1166 (2.17%)	0.007024	0.112426	TraesCS1A01G025700 TraesCS5B01G495700 TraesCS6A01G379000 TraesCS4B01G302600 TraesCS4D01G301100 TraesCS6D01G293200 TraesCS7A01G175200 TraesCS7A01G207100 TraesCS6A01G065800 TraesCS6B01G440300 TraesCS6D01G384300 TraesCS7A01G241600 TraesCS2A01G547800 TraesCS2A01G561600 TraesCS2B01G578500 TraesCS3A01G015600 TraesCS7A01G371200 TraesCS7B01G256500 TraesCS1A01G038400 TraesCS3B01G034100 TraesCS5D01G118200 …
GO:0048572	short-day photoperiodism	3 (0.15%)	11 (0.02%)	0.007046	0.112426	TraesCS5B01G427400 TraesCS7A01G115400 TraesCS7B01G013100
GO:0006082	organic acid metabolic process	209 (10.3%)	4700 (8.74%)	0.007162	0.113537	TraesCS1B01G223300 TraesCS1D01G212400 TraesCS6A01G027900 TraesCS6B01G084400 TraesCSU01G084700 TraesCS1A01G402500 TraesCS3A01G044800 TraesCS4A01G389300 TraesCSU01G037500 TraesCS4B01G162900 TraesCS6B01G325200 TraesCS6B01G447700 TraesCS6D01G196100 TraesCS7A01G450700 TraesCS1B01G342200 TraesCS3B01G238600 TraesCS7A01G004000 TraesCS4A01G494700 TraesCS5D01G420300 TraesCS7A01G003900 TraesCS1A01G383200 Tr…
GO:0009312	oligosaccharide biosynthetic process	10 (0.49%)	107 (0.2%)	0.007305	0.114361	TraesCS3D01G092900 TraesCS2A01G256000 TraesCS1D01G065300 TraesCS1D01G341100 TraesCS5A01G190000 TraesCS5D01G200800 TraesCS6D01G230500 TraesCS1B01G415700 TraesCS3D01G013000 TraesCSU01G044500
GO:0071369	cellular response to ethylene stimulus	10 (0.49%)	107 (0.2%)	0.007305	0.114361	TraesCS5D01G549600 TraesCS1B01G260700 TraesCSU01G169600 TraesCS2B01G572500 TraesCS6A01G400000 TraesCS6B01G184800 TraesCS6B01G440200 TraesCS6D01G384200 TraesCS7B01G372400 TraesCS5B01G454600
GO:0009617	response to bacterium	57 (2.81%)	1080 (2.01%)	0.007536	0.117238	TraesCS5D01G549600 TraesCS2A01G424600 TraesCS3A01G041400 TraesCS3B01G042300 TraesCS3B01G156900 TraesCS4B01G259600 TraesCS6B01G260800 TraesCS6B01G406300 TraesCS6B01G467000 TraesCS6D01G278600 TraesCS7A01G041600 TraesCS7B01G232400 TraesCS1A01G443700 TraesCS1D01G451800 TraesCS5B01G227700 TraesCS1A01G033600 TraesCS1A01G150200 TraesCS1A01G412900 TraesCS1B01G374200 TraesCS1D01G096400 TraesCS1D01G437700 …
GO:0006810	transport	363 (17.88%)	8557 (15.9%)	0.007698	0.119002	TraesCS3B01G050500 TraesCS1B01G415800 TraesCS5A01G460300 TraesCS5B01G373000 TraesCS1A01G207300 TraesCS1A01G305200 TraesCS2A01G497200 TraesCS3B01G156900 TraesCS3D01G141100 TraesCS3D01G286900 TraesCS4D01G188200 TraesCS5B01G227700 TraesCS6B01G084400 TraesCS6D01G278600 TraesCS7A01G417500 TraesCS7A01G439300 TraesCS7A01G524400 TraesCS7B01G338200 TraesCS7B01G372400 TraesCS7D01G016800 TraesCS6B01G364700 …
GO:0080090	regulation of primary metabolic process	266 (13.1%)	6125 (11.38%)	0.007933	0.121239	TraesCS7B01G483100 TraesCS1B01G432300 TraesCS2D01G004000 TraesCS3A01G024400 TraesCS3A01G025500 TraesCS3B01G019500 TraesCS3B01G020400 TraesCS3D01G020200 TraesCS4A01G005900 TraesCS5B01G410800 TraesCS5B01G446600 TraesCS6A01G066400 TraesCS6B01G307400 TraesCS1A01G027200 TraesCS1A01G186000 TraesCS1A01G301100 TraesCS1A01G358400 TraesCS1A01G402200 TraesCS1A01G445700 TraesCS1B01G091500 TraesCS1B01G193800 …
GO:0008544	epidermis development	7 (0.34%)	61 (0.11%)	0.00794	0.121239	TraesCS1B01G354000 TraesCS6D01G255800 TraesCS1D01G275000 TraesCS4A01G007400 TraesCS6B01G144800 TraesCS7B01G208600 TraesCS7D01G014800
GO:0048731	system development	194 (9.56%)	4344 (8.07%)	0.007994	0.12133	TraesCS6D01G371500 TraesCS1D01G238100 TraesCS7A01G426600 TraesCS7A01G426900 TraesCS7A01G427600 TraesCS1A01G025700 TraesCS5B01G495700 TraesCS6A01G379000 TraesCS2A01G547800 TraesCS2A01G561600 TraesCS2B01G578500 TraesCS3A01G015600 TraesCS5B01G507000 TraesCS7A01G030500 TraesCS7A01G371200 TraesCS7A01G533800 TraesCS7B01G217800 TraesCS7B01G256500 TraesCS4B01G302600 TraesCS4D01G301100 TraesCS6D01G293200 …
GO:0009677	double fertilization forming two zygotes	2 (0.1%)	4 (0.01%)	0.008113	0.122391	TraesCS6A01G004600 TraesCS6D01G006600
GO:0010556	regulation of macromolecule biosynthetic process	233 (11.48%)	5310 (9.87%)	0.008268	0.123231	TraesCS1B01G432300 TraesCS2D01G004000 TraesCS3A01G024400 TraesCS3A01G025500 TraesCS3B01G019500 TraesCS3B01G020400 TraesCS3D01G020200 TraesCS4A01G005900 TraesCS5B01G410800 TraesCS5B01G446600 TraesCS6A01G066400 TraesCS6B01G307400 TraesCS1A01G027200 TraesCS1A01G186000 TraesCS1A01G301100 TraesCS1A01G358400 TraesCS1A01G402200 TraesCS1A01G445700 TraesCS1B01G091500 TraesCS1B01G193800 TraesCS1B01G373100 …
GO:2000112	regulation of cellular macromolecule biosynthetic process	233 (11.48%)	5310 (9.87%)	0.008268	0.123231	TraesCS1B01G432300 TraesCS2D01G004000 TraesCS3A01G024400 TraesCS3A01G025500 TraesCS3B01G019500 TraesCS3B01G020400 TraesCS3D01G020200 TraesCS4A01G005900 TraesCS5B01G410800 TraesCS5B01G446600 TraesCS6A01G066400 TraesCS6B01G307400 TraesCS1A01G027200 TraesCS1A01G186000 TraesCS1A01G301100 TraesCS1A01G358400 TraesCS1A01G402200 TraesCS1A01G445700 TraesCS1B01G091500 TraesCS1B01G193800 TraesCS1B01G373100 …
GO:0006575	cellular modified amino acid metabolic process	19 (0.94%)	274 (0.51%)	0.008463	0.123377	TraesCS7A01G046700 TraesCS6B01G367900 TraesCS7A01G240400 TraesCS7A01G439300 TraesCS7B01G219900 TraesCS7B01G338200 TraesCS6D01G159100 TraesCS6B01G408100 TraesCS4B01G392600 TraesCS5B01G426300 TraesCS5B01G426400 TraesCS3A01G021500 TraesCS3B01G024600 TraesCS3A01G037300 TraesCS4B01G373600 TraesCS2A01G574600 TraesCS6B01G456400 TraesCS2A01G500400 TraesCS6B01G169000
GO:0008219	cell death	31 (1.53%)	518 (0.96%)	0.008507	0.123377	TraesCS1A01G039200 TraesCS1B01G051700 TraesCS2A01G424600 TraesCS3B01G350500 TraesCS3D01G315000 TraesCS6B01G406300 TraesCS7B01G232400 TraesCSU01G040800 TraesCS6A01G006400 TraesCS6A01G028100 TraesCS6B01G011800 TraesCS6B01G012000 TraesCS6B01G039300 TraesCS6D01G031400 TraesCS7B01G473400 TraesCSU01G105300 TraesCS2A01G262500 TraesCS2D01G261500 TraesCS3D01G430100 TraesCS4A01G442100 TraesCS6B01G030900 Tr…
GO:0016265	death	31 (1.53%)	518 (0.96%)	0.008507	0.123377	TraesCS1A01G039200 TraesCS1B01G051700 TraesCS2A01G424600 TraesCS3B01G350500 TraesCS3D01G315000 TraesCS6B01G406300 TraesCS7B01G232400 TraesCSU01G040800 TraesCS6A01G006400 TraesCS6A01G028100 TraesCS6B01G011800 TraesCS6B01G012000 TraesCS6B01G039300 TraesCS6D01G031400 TraesCS7B01G473400 TraesCSU01G105300 TraesCS2A01G262500 TraesCS2D01G261500 TraesCS3D01G430100 TraesCS4A01G442100 TraesCS6B01G030900 Tr…
GO:0007143	female meiotic division	5 (0.25%)	34 (0.06%)	0.008509	0.123377	TraesCS5B01G452500 TraesCS5B01G458100 TraesCS5D01G192700 TraesCS5D01G454600 TraesCS7A01G067500
GO:0009873	ethylene-activated signaling pathway	9 (0.44%)	93 (0.17%)	0.008546	0.123377	TraesCS5D01G549600 TraesCS1B01G260700 TraesCSU01G169600 TraesCS2B01G572500 TraesCS6A01G400000 TraesCS6B01G184800 TraesCS6B01G440200 TraesCS6D01G384200 TraesCS7B01G372400
GO:0006542	glutamine biosynthetic process	4 (0.2%)	22 (0.04%)	0.008575	0.123377	TraesCS2A01G500400 TraesCS4B01G240900 TraesCS4D01G240700 TraesCS6B01G169000
GO:0070838	divalent metal ion transport	25 (1.23%)	395 (0.73%)	0.008831	0.12632	TraesCS3A01G265100 TraesCS3D01G265400 TraesCS1A01G031300 TraesCS3B01G350500 TraesCS3D01G315000 TraesCS5B01G545100 TraesCS5D01G542400 TraesCS5A01G276700 TraesCSU01G003600 TraesCS1B01G475400 TraesCS1D01G449200 TraesCS3A01G047800 TraesCS3B01G034400 TraesCS3D01G031900 TraesCS6B01G256700 TraesCS7A01G439300 TraesCS7B01G177100 TraesCS7B01G338200 TraesCS7A01G420000 TraesCS7B01G320100 TraesCS2B01G617600 T…
GO:0009556	microsporogenesis	6 (0.3%)	48 (0.09%)	0.00906	0.128858	TraesCS2A01G586600 TraesCS2D01G600000 TraesCS3A01G202000 TraesCS3B01G183400 TraesCS3B01G229700 TraesCS7A01G030500
GO:0009405	pathogenesis	3 (0.15%)	12 (0.02%)	0.009134	0.129172	TraesCS4B01G348400 TraesCS6B01G024500 TraesCS6B01G024600
GO:0031326	regulation of cellular biosynthetic process	235 (11.58%)	5375 (9.99%)	0.009341	0.131349	TraesCS1B01G432300 TraesCS2D01G004000 TraesCS3A01G024400 TraesCS3A01G025500 TraesCS3B01G019500 TraesCS3B01G020400 TraesCS3D01G020200 TraesCS4A01G005900 TraesCS5B01G410800 TraesCS5B01G446600 TraesCS6A01G066400 TraesCS6B01G307400 TraesCS4D01G188200 TraesCS1A01G027200 TraesCS1A01G186000 TraesCS1A01G301100 TraesCS1A01G358400 TraesCS1A01G402200 TraesCS1A01G445700 TraesCS1B01G091500 TraesCS1B01G193800 …
GO:0090626	plant epidermis morphogenesis	29 (1.43%)	481 (0.89%)	0.009687	0.135459	TraesCS1A01G427200 TraesCS1A01G443700 TraesCS1D01G437000 TraesCS1D01G451800 TraesCS2A01G574700 TraesCS2D01G585300 TraesCS3A01G023800 TraesCS3B01G021000 TraesCS4A01G407900 TraesCS4B01G307400 TraesCS6B01G366900 TraesCS7A01G164000 TraesCS7D01G016800 TraesCS7D01G060400 TraesCS1B01G354000 TraesCS3A01G369200 TraesCS4A01G408900 TraesCS4B01G035500 TraesCS5A01G188100 TraesCS5B01G507000 TraesCS6D01G255800 …
GO:1901700	response to oxygen-containing compound	162 (7.98%)	3585 (6.66%)	0.009922	0.137961	TraesCS7A01G090400 TraesCS1A01G150200 TraesCS2A01G319900 TraesCS3A01G408500 TraesCS3A01G452300 TraesCS3B01G489500 TraesCS6A01G335900 TraesCS6B01G366700 TraesCS7A01G426600 TraesCS7A01G426900 TraesCS7A01G427600 TraesCS1A01G340100 TraesCS1B01G338800 TraesCS1D01G342100 TraesCS2A01G386800 TraesCS2B01G247300 TraesCS3A01G023200 TraesCS3A01G424800 TraesCS3B01G010300 TraesCS3B01G021600 TraesCS3B01G169100 …
GO:0006097	glyoxylate cycle	4 (0.2%)	23 (0.04%)	0.010076	0.139324	TraesCS3B01G213900 TraesCS6A01G400000 TraesCS6B01G440200 TraesCS6D01G384200
GO:0051234	establishment of localization	370 (18.23%)	8783 (16.32%)	0.010504	0.14445	TraesCS3B01G050500 TraesCS1B01G415800 TraesCS5A01G460300 TraesCS5B01G373000 TraesCS1A01G207300 TraesCS1A01G305200 TraesCS2A01G497200 TraesCS3B01G156900 TraesCS3D01G141100 TraesCS3D01G286900 TraesCS4D01G188200 TraesCS5B01G227700 TraesCS6B01G084400 TraesCS6D01G278600 TraesCS7A01G417500 TraesCS7A01G439300 TraesCS7A01G524400 TraesCS7B01G338200 TraesCS7B01G372400 TraesCS7D01G016800 TraesCS6B01G364700 …
GO:0006221	pyrimidine nucleotide biosynthetic process	22 (1.08%)	341 (0.63%)	0.010918	0.146304	TraesCS1B01G432900 TraesCS1D01G342000 TraesCS2A01G246000 TraesCS2D01G004000 TraesCS3A01G024400 TraesCS3B01G020400 TraesCS3B01G552000 TraesCS3D01G337700 TraesCS4A01G244000 TraesCS5B01G154200 TraesCS5B01G545200 TraesCS5D01G542300 TraesCS6B01G026900 TraesCS7A01G062100 TraesCS7A01G217200 TraesCS1A01G444300 TraesCS1B01G478800 TraesCS1D01G452300 TraesCS4B01G019800 TraesCS3B01G238600 TraesCS3B01G547500 …
GO:0001101	response to acid chemical	112 (5.52%)	2387 (4.44%)	0.010921	0.146304	TraesCS1A01G150200 TraesCS2A01G319900 TraesCS3A01G408500 TraesCS3A01G452300 TraesCS3B01G489500 TraesCS6A01G335900 TraesCS6B01G366700 TraesCS7A01G426600 TraesCS7A01G426900 TraesCS7A01G427600 TraesCS2A01G253500 TraesCS6B01G015300 TraesCS6B01G421500 TraesCS6D01G009600 TraesCS6D01G009700 TraesCS2B01G178400 TraesCS3B01G213900 TraesCS3B01G225800 TraesCS4B01G371000 TraesCS6A01G098500 TraesCS6B01G126400 …
GO:0009218	pyrimidine ribonucleotide metabolic process	20 (0.99%)	301 (0.56%)	0.010956	0.146304	TraesCS1B01G432900 TraesCS1D01G342000 TraesCS2A01G246000 TraesCS2D01G004000 TraesCS3A01G024400 TraesCS3B01G020400 TraesCS3B01G552000 TraesCS3D01G337700 TraesCS4A01G244000 TraesCS5B01G154200 TraesCS5B01G545200 TraesCS5D01G542300 TraesCS6B01G026900 TraesCS7A01G062100 TraesCS7A01G217200 TraesCS1A01G444300 TraesCS1B01G478800 TraesCS1D01G452300 TraesCS3B01G238600 TraesCS3B01G547500
GO:0009220	pyrimidine ribonucleotide biosynthetic process	20 (0.99%)	301 (0.56%)	0.010956	0.146304	TraesCS1B01G432900 TraesCS1D01G342000 TraesCS2A01G246000 TraesCS2D01G004000 TraesCS3A01G024400 TraesCS3B01G020400 TraesCS3B01G552000 TraesCS3D01G337700 TraesCS4A01G244000 TraesCS5B01G154200 TraesCS5B01G545200 TraesCS5D01G542300 TraesCS6B01G026900 TraesCS7A01G062100 TraesCS7A01G217200 TraesCS1A01G444300 TraesCS1B01G478800 TraesCS1D01G452300 TraesCS3B01G238600 TraesCS3B01G547500
GO:0006497	protein lipidation	13 (0.64%)	167 (0.31%)	0.011051	0.146304	TraesCS3B01G167800 TraesCS6D01G186000 TraesCS1B01G415700 TraesCS1D01G450900 TraesCS2A01G234200 TraesCS2A01G235500 TraesCS3B01G152800 TraesCS3B01G232500 TraesCS7A01G327600 TraesCS7A01G402200 TraesCS7A01G529900 TraesCS7B01G228300 TraesCS7B01G446900
GO:0042157	lipoprotein metabolic process	13 (0.64%)	167 (0.31%)	0.011051	0.146304	TraesCS3B01G167800 TraesCS6D01G186000 TraesCS1B01G415700 TraesCS1D01G450900 TraesCS2A01G234200 TraesCS2A01G235500 TraesCS3B01G152800 TraesCS3B01G232500 TraesCS7A01G327600 TraesCS7A01G402200 TraesCS7A01G529900 TraesCS7B01G228300 TraesCS7B01G446900
GO:0042158	lipoprotein biosynthetic process	13 (0.64%)	167 (0.31%)	0.011051	0.146304	TraesCS3B01G167800 TraesCS6D01G186000 TraesCS1B01G415700 TraesCS1D01G450900 TraesCS2A01G234200 TraesCS2A01G235500 TraesCS3B01G152800 TraesCS3B01G232500 TraesCS7A01G327600 TraesCS7A01G402200 TraesCS7A01G529900 TraesCS7B01G228300 TraesCS7B01G446900
GO:0009725	response to hormone	135 (6.65%)	2943 (5.47%)	0.011314	0.148994	TraesCS2A01G319900 TraesCS3A01G408500 TraesCS3A01G452300 TraesCS3B01G489500 TraesCS6A01G335900 TraesCS6B01G366700 TraesCS7A01G426600 TraesCS7A01G426900 TraesCS7A01G427600 TraesCS1D01G238100 TraesCS1D01G350600 TraesCS3A01G041400 TraesCS3A01G369200 TraesCS3B01G042300 TraesCS3B01G169100 TraesCS5A01G236700 TraesCS5B01G145900 TraesCS5D01G216300 TraesCS6B01G011100 TraesCS7A01G031900 TraesCS7B01G009200 …
GO:0022613	ribonucleoprotein complex biogenesis	53 (2.61%)	1015 (1.89%)	0.011721	0.152936	TraesCS3A01G530600 TraesCS1B01G079000 TraesCS1D01G061600 TraesCS6B01G010000 TraesCS7D01G045100 TraesCS3B01G600200 TraesCS3D01G535600 TraesCS2A01G225400 TraesCS5B01G251800 TraesCS6A01G065400 TraesCS1A01G404700 TraesCS1A01G427200 TraesCS1D01G056100 TraesCS1D01G342000 TraesCS1D01G437000 TraesCS3A01G023800 TraesCS3A01G523700 TraesCS3B01G021000 TraesCS3B01G322800 TraesCS4A01G005900 TraesCS5A01G279700 …
GO:0034605	cellular response to heat	4 (0.2%)	24 (0.04%)	0.011736	0.152936	TraesCS1A01G340100 TraesCS1D01G342100 TraesCS7A01G010500 TraesCS7D01G010300
GO:0016579	protein deubiquitination	13 (0.64%)	169 (0.31%)	0.012121	0.153452	TraesCS1A01G392400 TraesCS1D01G314400 TraesCS3A01G047700 TraesCS3A01G357700 TraesCS3B01G012200 TraesCS3B01G034500 TraesCS3B01G216000 TraesCS3D01G002000 TraesCS3D01G032000 TraesCS6B01G444700 TraesCS6D01G386100 TraesCS7B01G200900 TraesCS7B01G216600
GO:0006576	cellular biogenic amine metabolic process	23 (1.13%)	365 (0.68%)	0.012216	0.153452	TraesCS6A01G027900 TraesCS6B01G084400 TraesCSU01G084700 TraesCS1A01G115300 TraesCS1A01G373100 TraesCS1D01G437700 TraesCS5B01G444300 TraesCS5B01G444500 TraesCS5B01G444600 TraesCS5D01G447800 TraesCS5D01G447900 TraesCS7B01G208700 TraesCS5B01G166300 TraesCS2B01G111100 TraesCS2A01G548100 TraesCS7A01G240400 TraesCS7A01G439300 TraesCS7B01G219900 TraesCS7B01G338200 TraesCS1B01G388700 TraesCS1D01G375700 T…
GO:0006096	glycolytic process	27 (1.33%)	448 (0.83%)	0.012269	0.153452	TraesCS1D01G346200 TraesCS2A01G222600 TraesCS2A01G237000 TraesCS2A01G500400 TraesCS2B01G181900 TraesCS3A01G020300 TraesCS3A01G021300 TraesCS3B01G024900 TraesCS3B01G025200 TraesCS3B01G153900 TraesCS3B01G213200 TraesCS3B01G213900 TraesCS3D01G129500 TraesCS4A01G365100 TraesCS4A01G389300 TraesCS5A01G188100 TraesCS6A01G400000 TraesCS6B01G255800 TraesCS6B01G440200 TraesCS6B01G456000 TraesCS6D01G384200 …
GO:0006757	ATP generation from ADP	27 (1.33%)	448 (0.83%)	0.012269	0.153452	TraesCS1D01G346200 TraesCS2A01G222600 TraesCS2A01G237000 TraesCS2A01G500400 TraesCS2B01G181900 TraesCS3A01G020300 TraesCS3A01G021300 TraesCS3B01G024900 TraesCS3B01G025200 TraesCS3B01G153900 TraesCS3B01G213200 TraesCS3B01G213900 TraesCS3D01G129500 TraesCS4A01G365100 TraesCS4A01G389300 TraesCS5A01G188100 TraesCS6A01G400000 TraesCS6B01G255800 TraesCS6B01G440200 TraesCS6B01G456000 TraesCS6D01G384200 …
GO:0009135	purine nucleoside diphosphate metabolic process	27 (1.33%)	448 (0.83%)	0.012269	0.153452	TraesCS1D01G346200 TraesCS2A01G222600 TraesCS2A01G237000 TraesCS2A01G500400 TraesCS2B01G181900 TraesCS3A01G020300 TraesCS3A01G021300 TraesCS3B01G024900 TraesCS3B01G025200 TraesCS3B01G153900 TraesCS3B01G213200 TraesCS3B01G213900 TraesCS3D01G129500 TraesCS4A01G365100 TraesCS4A01G389300 TraesCS5A01G188100 TraesCS6A01G400000 TraesCS6B01G255800 TraesCS6B01G440200 TraesCS6B01G456000 TraesCS6D01G384200 …
GO:0009179	purine ribonucleoside diphosphate metabolic process	27 (1.33%)	448 (0.83%)	0.012269	0.153452	TraesCS1D01G346200 TraesCS2A01G222600 TraesCS2A01G237000 TraesCS2A01G500400 TraesCS2B01G181900 TraesCS3A01G020300 TraesCS3A01G021300 TraesCS3B01G024900 TraesCS3B01G025200 TraesCS3B01G153900 TraesCS3B01G213200 TraesCS3B01G213900 TraesCS3D01G129500 TraesCS4A01G365100 TraesCS4A01G389300 TraesCS5A01G188100 TraesCS6A01G400000 TraesCS6B01G255800 TraesCS6B01G440200 TraesCS6B01G456000 TraesCS6D01G384200 …
GO:0009185	ribonucleoside diphosphate metabolic process	27 (1.33%)	448 (0.83%)	0.012269	0.153452	TraesCS1D01G346200 TraesCS2A01G222600 TraesCS2A01G237000 TraesCS2A01G500400 TraesCS2B01G181900 TraesCS3A01G020300 TraesCS3A01G021300 TraesCS3B01G024900 TraesCS3B01G025200 TraesCS3B01G153900 TraesCS3B01G213200 TraesCS3B01G213900 TraesCS3D01G129500 TraesCS4A01G365100 TraesCS4A01G389300 TraesCS5A01G188100 TraesCS6A01G400000 TraesCS6B01G255800 TraesCS6B01G440200 TraesCS6B01G456000 TraesCS6D01G384200 …
GO:0046031	ADP metabolic process	27 (1.33%)	448 (0.83%)	0.012269	0.153452	TraesCS1D01G346200 TraesCS2A01G222600 TraesCS2A01G237000 TraesCS2A01G500400 TraesCS2B01G181900 TraesCS3A01G020300 TraesCS3A01G021300 TraesCS3B01G024900 TraesCS3B01G025200 TraesCS3B01G153900 TraesCS3B01G213200 TraesCS3B01G213900 TraesCS3D01G129500 TraesCS4A01G365100 TraesCS4A01G389300 TraesCS5A01G188100 TraesCS6A01G400000 TraesCS6B01G255800 TraesCS6B01G440200 TraesCS6B01G456000 TraesCS6D01G384200 …
GO:0072511	divalent inorganic cation transport	25 (1.23%)	407 (0.76%)	0.0125	0.155568	TraesCS3A01G265100 TraesCS3D01G265400 TraesCS1A01G031300 TraesCS3B01G350500 TraesCS3D01G315000 TraesCS5B01G545100 TraesCS5D01G542400 TraesCS5A01G276700 TraesCSU01G003600 TraesCS1B01G475400 TraesCS1D01G449200 TraesCS3A01G047800 TraesCS3B01G034400 TraesCS3D01G031900 TraesCS6B01G256700 TraesCS7A01G439300 TraesCS7B01G177100 TraesCS7B01G338200 TraesCS7A01G420000 TraesCS7B01G320100 TraesCS2B01G617600 T…
GO:0009250	glucan biosynthetic process	41 (2.02%)	753 (1.4%)	0.013135	0.16265	TraesCS1A01G381200 TraesCS3B01G034600 TraesCS5B01G500500 TraesCS5B01G533600 TraesCS5D01G521800 TraesCS7A01G168300 TraesCS7B01G188400 TraesCS7D01G064300 TraesCS7D01G190100 TraesCS1A01G353300 TraesCS1D01G440600 TraesCS2B01G181900 TraesCS3B01G322800 TraesCS4A01G172000 TraesCS4B01G181000 TraesCS4D01G006100 TraesCS5B01G497500 TraesCS6A01G000900 TraesCS6B01G325200 TraesCS6D01G377900 TraesCS7A01G043700 …
GO:0048438	floral whorl development	36 (1.77%)	644 (1.2%)	0.013327	0.16367	TraesCS1A01G025700 TraesCS5B01G495700 TraesCS6A01G379000 TraesCS4B01G302600 TraesCS4D01G301100 TraesCS6D01G293200 TraesCS7A01G175200 TraesCS7A01G207100 TraesCS6A01G065800 TraesCS6B01G440300 TraesCS6D01G384300 TraesCS7A01G241600 TraesCS2D01G007100 TraesCS5B01G545100 TraesCS5D01G542400 TraesCS7A01G267300 TraesCS7B01G484200 TraesCS7B01G181700 TraesCS7D01G284100 TraesCS1A01G443700 TraesCS1D01G451800 …
GO:0044106	cellular amine metabolic process	23 (1.13%)	368 (0.68%)	0.013349	0.16367	TraesCS6A01G027900 TraesCS6B01G084400 TraesCSU01G084700 TraesCS1A01G115300 TraesCS1A01G373100 TraesCS1D01G437700 TraesCS5B01G444300 TraesCS5B01G444500 TraesCS5B01G444600 TraesCS5D01G447800 TraesCS5D01G447900 TraesCS7B01G208700 TraesCS5B01G166300 TraesCS2B01G111100 TraesCS2A01G548100 TraesCS7A01G240400 TraesCS7A01G439300 TraesCS7B01G219900 TraesCS7B01G338200 TraesCS1B01G388700 TraesCS1D01G375700 T…
GO:0019752	carboxylic acid metabolic process	200 (9.85%)	4554 (8.46%)	0.013508	0.164701	TraesCS1B01G223300 TraesCS1D01G212400 TraesCS6A01G027900 TraesCS6B01G084400 TraesCSU01G084700 TraesCS1A01G402500 TraesCS3A01G044800 TraesCS4A01G389300 TraesCSU01G037500 TraesCS4B01G162900 TraesCS6B01G325200 TraesCS6B01G447700 TraesCS6D01G196100 TraesCS7A01G450700 TraesCS1B01G342200 TraesCS3B01G238600 TraesCS7A01G004000 TraesCS4A01G494700 TraesCS5D01G420300 TraesCS7A01G003900 TraesCS1A01G383200 Tr…
GO:0051651	maintenance of location in cell	5 (0.25%)	38 (0.07%)	0.013565	0.164701	TraesCS2B01G345300 TraesCS5A01G203400 TraesCS5B01G202100 TraesCS5B01G533600 TraesCS7A01G271400
GO:0006220	pyrimidine nucleotide metabolic process	22 (1.08%)	349 (0.65%)	0.013958	0.167726	TraesCS1B01G432900 TraesCS1D01G342000 TraesCS2A01G246000 TraesCS2D01G004000 TraesCS3A01G024400 TraesCS3B01G020400 TraesCS3B01G552000 TraesCS3D01G337700 TraesCS4A01G244000 TraesCS5B01G154200 TraesCS5B01G545200 TraesCS5D01G542300 TraesCS6B01G026900 TraesCS7A01G062100 TraesCS7A01G217200 TraesCS1A01G444300 TraesCS1B01G478800 TraesCS1D01G452300 TraesCS4B01G019800 TraesCS3B01G238600 TraesCS3B01G547500 …
GO:0006183	GTP biosynthetic process	3 (0.15%)	14 (0.03%)	0.014286	0.167726	TraesCS1A01G444300 TraesCS1B01G478800 TraesCS1D01G452300
GO:0006228	UTP biosynthetic process	3 (0.15%)	14 (0.03%)	0.014286	0.167726	TraesCS1A01G444300 TraesCS1B01G478800 TraesCS1D01G452300
GO:0046039	GTP metabolic process	3 (0.15%)	14 (0.03%)	0.014286	0.167726	TraesCS1A01G444300 TraesCS1B01G478800 TraesCS1D01G452300
GO:0046051	UTP metabolic process	3 (0.15%)	14 (0.03%)	0.014286	0.167726	TraesCS1A01G444300 TraesCS1B01G478800 TraesCS1D01G452300
GO:0070981	L-asparagine biosynthetic process	3 (0.15%)	14 (0.03%)	0.014286	0.167726	TraesCS4A01G109900 TraesCS4D01G195100 TraesCS5B01G152600
GO:0070982	L-asparagine metabolic process	3 (0.15%)	14 (0.03%)	0.014286	0.167726	TraesCS4A01G109900 TraesCS4D01G195100 TraesCS5B01G152600
GO:0071310	cellular response to organic substance	84 (4.14%)	1746 (3.24%)	0.014468	0.169063	TraesCS7A01G010500 TraesCS7D01G010300 TraesCS2A01G228000 TraesCS5B01G427400 TraesCS7A01G402200 TraesCS2A01G253500 TraesCS5D01G549600 TraesCS6B01G015300 TraesCS6B01G421500 TraesCS6D01G009600 TraesCS6D01G009700 TraesCS2A01G497200 TraesCS3A01G107200 TraesCS3B01G125600 TraesCS3B01G156900 TraesCS3D01G109300 TraesCS3D01G286900 TraesCS4D01G188200 TraesCS5B01G227700 TraesCS6B01G084400 TraesCS6D01G278600 …
GO:0000041	transition metal ion transport	20 (0.99%)	310 (0.58%)	0.014701	0.170987	TraesCS3A01G265100 TraesCS3D01G265400 TraesCS2B01G412500 TraesCS2D01G392200 TraesCS5D01G562000 TraesCS6B01G192400 TraesCS2B01G111100 TraesCS7A01G439300 TraesCS7B01G338200 TraesCS7A01G420000 TraesCS7B01G320100 TraesCS6B01G184800 TraesCS2B01G345300 TraesCS5A01G203400 TraesCS5B01G202100 TraesCS7A01G525800 TraesCS7B01G443400 TraesCS2A01G143400 TraesCS2D01G146800 TraesCS2D01G422000
GO:0048581	negative regulation of post-embryonic development	12 (0.59%)	155 (0.29%)	0.014839	0.171791	TraesCS1D01G445700 TraesCS5B01G427400 TraesCS3D01G339700 TraesCS2D01G007100 TraesCS3B01G012200 TraesCS3D01G002000 TraesCS4A01G409200 TraesCS4B01G302600 TraesCS4D01G301100 TraesCS6D01G293200 TraesCS7A01G175200 TraesCS7B01G200900
GO:0010411	xyloglucan metabolic process	5 (0.25%)	39 (0.07%)	0.015088	0.173865	TraesCS7A01G426600 TraesCS7A01G426900 TraesCS7A01G427600 TraesCS1B01G478400 TraesCS1D01G451900
GO:0010229	inflorescence development	7 (0.34%)	69 (0.13%)	0.015172	0.174018	TraesCS2A01G263400 TraesCS2B01G278700 TraesCS4B01G254800 TraesCS6B01G449900 TraesCS7A01G115400 TraesCS7B01G013100 TraesCS5D01G118200
GO:0009755	hormone-mediated signaling pathway	57 (2.81%)	1123 (2.09%)	0.01555	0.176831	TraesCS2A01G228000 TraesCS5B01G427400 TraesCS7A01G402200 TraesCS2A01G253500 TraesCS5D01G549600 TraesCS2A01G497200 TraesCS3A01G107200 TraesCS3B01G125600 TraesCS3B01G156900 TraesCS3D01G109300 TraesCS3D01G286900 TraesCS4D01G188200 TraesCS5B01G227700 TraesCS6B01G084400 TraesCS6D01G278600 TraesCS7B01G372400 TraesCS7D01G016800 TraesCS6B01G240900 TraesCS2A01G547800 TraesCS2B01G578500 TraesCS3A01G108400 …
GO:0010143	cutin biosynthetic process	4 (0.2%)	26 (0.05%)	0.015559	0.176831	TraesCS1B01G354000 TraesCS5D01G420300 TraesCS7A01G524600 TraesCS7B01G442100
GO:0006101	citrate metabolic process	10 (0.49%)	120 (0.22%)	0.015635	0.176837	TraesCS1A01G412900 TraesCS3D01G150500 TraesCS5B01G414900 TraesCS5B01G416700 TraesCS6B01G255800 TraesCS7A01G314000 TraesCS3B01G213900 TraesCS6A01G400000 TraesCS6B01G440200 TraesCS6D01G384200
GO:0099402	plant organ development	107 (5.27%)	2300 (4.27%)	0.015726	0.176837	TraesCS1D01G238100 TraesCS7A01G426600 TraesCS7A01G426900 TraesCS7A01G427600 TraesCS1A01G025700 TraesCS5B01G495700 TraesCS6A01G379000 TraesCS3B01G551200 TraesCS7A01G207100 TraesCS3B01G239700 TraesCS6B01G002800 TraesCS5B01G497100 TraesCS5D01G118200 TraesCS6B01G444700 TraesCS6D01G386100 TraesCS7A01G371200 TraesCS7B01G256500 TraesCS6A01G065800 TraesCS6B01G440300 TraesCS6D01G384300 TraesCS7A01G241600 …
GO:0048236	plant-type spore development	6 (0.3%)	54 (0.1%)	0.015773	0.176837	TraesCS2A01G586600 TraesCS2D01G600000 TraesCS3A01G202000 TraesCS3B01G183400 TraesCS3B01G229700 TraesCS7A01G030500
GO:0010053	root epidermal cell differentiation	25 (1.23%)	416 (0.77%)	0.015987	0.177637	TraesCS3B01G239700 TraesCS6B01G002800 TraesCS4B01G162500 TraesCS1A01G427000 TraesCS1B01G363700 TraesCS3A01G047800 TraesCS3A01G369200 TraesCS3B01G034400 TraesCS3B01G235500 TraesCS3D01G031900 TraesCS4A01G365100 TraesCS5B01G516100 TraesCS7B01G484200 TraesCS1B01G475400 TraesCS1D01G449200 TraesCS4B01G035500 TraesCS6B01G377800 TraesCS6D01G255800 TraesCS7A01G030500 TraesCS7A01G243900 TraesCS7B01G181700 …
GO:0090627	plant epidermal cell differentiation	25 (1.23%)	416 (0.77%)	0.015987	0.177637	TraesCS3B01G239700 TraesCS6B01G002800 TraesCS4B01G162500 TraesCS1A01G427000 TraesCS1B01G363700 TraesCS3A01G047800 TraesCS3A01G369200 TraesCS3B01G034400 TraesCS3B01G235500 TraesCS3D01G031900 TraesCS4A01G365100 TraesCS5B01G516100 TraesCS7B01G484200 TraesCS7A01G243900 TraesCS1B01G475400 TraesCS1D01G449200 TraesCS4B01G035500 TraesCS6B01G377800 TraesCS6D01G255800 TraesCS7A01G030500 TraesCS7B01G181700 …
GO:0007568	aging	20 (0.99%)	313 (0.58%)	0.016152	0.178356	TraesCS7B01G219100 TraesCS3A01G107200 TraesCS3B01G125600 TraesCS3D01G109300 TraesCS4B01G161800 TraesCS6B01G015300 TraesCS6B01G421500 TraesCS6B01G469900 TraesCS6D01G009600 TraesCS6D01G009700 TraesCS1D01G314000 TraesCS2A01G500400 TraesCS5D01G216300 TraesCS6A01G068700 TraesCS6D01G125600 TraesCS7A01G426600 TraesCS7A01G426900 TraesCS7A01G427600 TraesCS7A01G439300 TraesCS7B01G338200
GO:1902580	single-organism cellular localization	69 (3.4%)	1403 (2.61%)	0.016195	0.178356	TraesCS2A01G497200 TraesCS3B01G156900 TraesCS3D01G141100 TraesCS3D01G286900 TraesCS4D01G188200 TraesCS5B01G227700 TraesCS6B01G084400 TraesCS6D01G278600 TraesCS7A01G417500 TraesCS7A01G439300 TraesCS7A01G524400 TraesCS7B01G338200 TraesCS7B01G372400 TraesCS7D01G016800 TraesCS1A01G402200 TraesCS3A01G026700 TraesCS3B01G017300 TraesCS3B01G065200 TraesCS7A01G003600 TraesCS1A01G443700 TraesCS1B01G079000 …
GO:0051321	meiotic cell cycle	28 (1.38%)	481 (0.89%)	0.016614	0.182168	TraesCS5B01G452500 TraesCS5B01G458100 TraesCS5D01G192700 TraesCS5D01G454600 TraesCS7A01G067500 TraesCS3B01G183400 TraesCS1A01G038400 TraesCS1D01G316200 TraesCS2A01G226500 TraesCS2D01G090600 TraesCS4B01G162900 TraesCS5B01G495700 TraesCS7A01G030500 TraesCS7A01G279000 TraesCS7B01G181200 TraesCS7B01G465500 TraesCS7B01G486700 TraesCS2A01G528700 TraesCS4B01G105900 TraesCS6B01G144800 TraesCS6B01G220900 …
GO:0051049	regulation of transport	19 (0.94%)	294 (0.55%)	0.016809	0.183071	TraesCS1B01G374200 TraesCS4B01G259600 TraesCS6B01G468300 TraesCS6D01G405700 TraesCS3B01G254500 TraesCS2A01G253500 TraesCS4A01G365100 TraesCS3A01G294200 TraesCS3D01G294000 TraesCS6D01G378400 TraesCS7A01G200200 TraesCS3B01G235500 TraesCS7A01G364400 TraesCS7D01G358600 TraesCS2A01G500400 TraesCS4B01G162900 TraesCS5B01G396200 TraesCS6B01G325200 TraesCS6B01G454500
GO:0071702	organic substance transport	169 (8.33%)	3816 (7.09%)	0.016896	0.183071	TraesCS3B01G050500 TraesCS1A01G207300 TraesCS1A01G305200 TraesCS2A01G497200 TraesCS3B01G156900 TraesCS3D01G141100 TraesCS3D01G286900 TraesCS4D01G188200 TraesCS5B01G227700 TraesCS6B01G084400 TraesCS6D01G278600 TraesCS7A01G417500 TraesCS7A01G439300 TraesCS7A01G524400 TraesCS7B01G338200 TraesCS7B01G372400 TraesCS7D01G016800 TraesCS6B01G364700 TraesCS3A01G530600 TraesCS1A01G402200 TraesCS3A01G026700 …
GO:0010103	stomatal complex morphogenesis	15 (0.74%)	215 (0.4%)	0.017001	0.183071	TraesCS1A01G427200 TraesCS1A01G443700 TraesCS1D01G437000 TraesCS1D01G451800 TraesCS2A01G574700 TraesCS2D01G585300 TraesCS3A01G023800 TraesCS3B01G021000 TraesCS4A01G407900 TraesCS4B01G307400 TraesCS6B01G366900 TraesCS7A01G164000 TraesCS7D01G016800 TraesCS7D01G060400 TraesCS7A01G243900
GO:0009084	glutamine family amino acid biosynthetic process	8 (0.39%)	87 (0.16%)	0.017014	0.183071	TraesCS1B01G223300 TraesCS1D01G212400 TraesCS3B01G238600 TraesCS3B01G299800 TraesCS2A01G500400 TraesCS4B01G240900 TraesCS4D01G240700 TraesCS6B01G169000
GO:0009308	amine metabolic process	30 (1.48%)	525 (0.98%)	0.017064	0.183071	TraesCS6A01G027900 TraesCS6B01G084400 TraesCSU01G084700 TraesCS1A01G115300 TraesCS1A01G373100 TraesCS1D01G437700 TraesCS5B01G444300 TraesCS5B01G444500 TraesCS5B01G444600 TraesCS5D01G447800 TraesCS5D01G447900 TraesCS7B01G208700 TraesCS5B01G166300 TraesCS2B01G111100 TraesCS2A01G548100 TraesCS7A01G240400 TraesCS7A01G439300 TraesCS7B01G219900 TraesCS7B01G338200 TraesCS1B01G388700 TraesCS1D01G375700 T…
GO:0006842	tricarboxylic acid transport	3 (0.15%)	15 (0.03%)	0.017364	0.184761	TraesCS1A01G207300 TraesCS1A01G305200 TraesCS3B01G153900
GO:0032270	positive regulation of cellular protein metabolic process	10 (0.49%)	122 (0.23%)	0.01737	0.184761	TraesCS2A01G262500 TraesCS2D01G261500 TraesCS5D01G549600 TraesCS2D01G007100 TraesCS1A01G340100 TraesCS1D01G342100 TraesCS4A01G386100 TraesCS6D01G120800 TraesCS6D01G223400 TraesCS4B01G053600
GO:0007140	male meiosis	7 (0.34%)	71 (0.13%)	0.017538	0.185431	TraesCS3B01G183400 TraesCS5B01G452500 TraesCS5B01G458100 TraesCS5D01G192700 TraesCS5D01G454600 TraesCS7A01G067500 TraesCS2B01G342100
GO:0048856	anatomical structure development	267 (13.15%)	6263 (11.64%)	0.017713	0.185431	TraesCS4B01G302600 TraesCS4D01G301100 TraesCS6D01G293200 TraesCS7A01G175200 TraesCS6D01G371500 TraesCS7A01G501400 TraesCS1D01G238100 TraesCS7A01G426600 TraesCS7A01G426900 TraesCS7A01G427600 TraesCS1A01G025700 TraesCS5B01G495700 TraesCS6A01G379000 TraesCS6B01G407600 TraesCS7A01G483100 TraesCS4A01G065300 TraesCS2A01G234200 TraesCS7A01G285700 TraesCS7B01G177100 TraesCS2A01G547800 TraesCS2A01G561600 …
GO:0007160	cell-matrix adhesion	4 (0.2%)	27 (0.05%)	0.017731	0.185431	TraesCS4A01G441400 TraesCS6A01G001600 TraesCS6B01G006400 TraesCS6D01G004200
GO:0031589	cell-substrate adhesion	4 (0.2%)	27 (0.05%)	0.017731	0.185431	TraesCS4A01G441400 TraesCS6A01G001600 TraesCS6B01G006400 TraesCS6D01G004200
GO:0010150	leaf senescence	9 (0.44%)	105 (0.2%)	0.017963	0.187067	TraesCS3A01G107200 TraesCS3B01G125600 TraesCS3D01G109300 TraesCS4B01G161800 TraesCS6B01G015300 TraesCS6B01G421500 TraesCS6B01G469900 TraesCS6D01G009600 TraesCS6D01G009700
GO:0007033	vacuole organization	11 (0.54%)	141 (0.26%)	0.018189	0.188131	TraesCS3B01G599600 TraesCS1B01G475400 TraesCS1D01G449200 TraesCS3A01G047800 TraesCS3B01G034400 TraesCS3B01G065200 TraesCS3D01G031900 TraesCS4B01G049500 TraesCS6A01G001500 TraesCS7B01G177100 TraesCS7B01G181100
GO:0071229	cellular response to acid chemical	33 (1.63%)	593 (1.1%)	0.018216	0.188131	TraesCS2A01G253500 TraesCS6B01G015300 TraesCS6B01G421500 TraesCS6D01G009600 TraesCS6D01G009700 TraesCS2A01G497200 TraesCS3A01G107200 TraesCS3B01G125600 TraesCS3B01G156900 TraesCS3D01G109300 TraesCS3D01G286900 TraesCS4D01G188200 TraesCS5B01G227700 TraesCS6B01G084400 TraesCS6D01G278600 TraesCS7B01G372400 TraesCS7D01G016800 TraesCS3D01G155700 TraesCS5B01G408300 TraesCS5B01G426300 TraesCS5B01G426400 …
GO:0050794	regulation of cellular process	408 (20.1%)	9848 (18.3%)	0.018532	0.189915	TraesCS2A01G012200 TraesCS5A01G228200 TraesCS7B01G473600 TraesCS3B01G211300 TraesCS7A01G007600 TraesCS7A01G207100 TraesCS7B01G483100 TraesCS1B01G432300 TraesCS2D01G004000 TraesCS3A01G024400 TraesCS3A01G025500 TraesCS3B01G019500 TraesCS3B01G020400 TraesCS3D01G020200 TraesCS4A01G005900 TraesCS5B01G410800 TraesCS5B01G446600 TraesCS6A01G066400 TraesCS6B01G307400 TraesCS4D01G188200 TraesCS5B01G109900 …
GO:0009913	epidermal cell differentiation	6 (0.3%)	56 (0.1%)	0.018618	0.189915	TraesCS6D01G255800 TraesCS1D01G275000 TraesCS4A01G007400 TraesCS6B01G144800 TraesCS7B01G208600 TraesCS7D01G014800
GO:0030855	epithelial cell differentiation	6 (0.3%)	56 (0.1%)	0.018618	0.189915	TraesCS6D01G255800 TraesCS1D01G275000 TraesCS4A01G007400 TraesCS6B01G144800 TraesCS7B01G208600 TraesCS7D01G014800
GO:0009646	response to absence of light	8 (0.39%)	89 (0.17%)	0.019268	0.192003	TraesCS2D01G014400 TraesCS3B01G551200 TraesCS4B01G049700 TraesCS4D01G050100 TraesCS4A01G109900 TraesCS4D01G195100 TraesCS5B01G437100 TraesCS7A01G524400
GO:0006562	proline catabolic process	2 (0.1%)	6 (0.01%)	0.019285	0.192003	TraesCS1B01G223300 TraesCS1D01G212400
GO:0030155	regulation of cell adhesion	2 (0.1%)	6 (0.01%)	0.019285	0.192003	TraesCS6B01G366900 TraesCS7A01G164000
GO:0035019	somatic stem cell population maintenance	2 (0.1%)	6 (0.01%)	0.019285	0.192003	TraesCS7A01G371200 TraesCS7B01G256500
GO:0035524	proline transmembrane transport	2 (0.1%)	6 (0.01%)	0.019285	0.192003	TraesCS4A01G179500 TraesCS4B01G139700
GO:0070475	rRNA base methylation	2 (0.1%)	6 (0.01%)	0.019285	0.192003	TraesCS3B01G600200 TraesCS3D01G535600
GO:0009719	response to endogenous stimulus	138 (6.8%)	3073 (5.71%)	0.019673	0.195089	TraesCS1A01G150200 TraesCS2A01G319900 TraesCS3A01G408500 TraesCS3A01G452300 TraesCS3B01G489500 TraesCS6A01G335900 TraesCS6B01G366700 TraesCS7A01G426600 TraesCS7A01G426900 TraesCS7A01G427600 TraesCS1D01G238100 TraesCS1D01G350600 TraesCS3A01G041400 TraesCS3A01G369200 TraesCS3B01G042300 TraesCS3B01G169100 TraesCS5A01G236700 TraesCS5B01G145900 TraesCS5D01G216300 TraesCS6B01G011100 TraesCS7A01G031900 …
GO:0016052	carbohydrate catabolic process	49 (2.41%)	956 (1.78%)	0.020082	0.197573	TraesCS1B01G475400 TraesCS1D01G449200 TraesCS5B01G516100 TraesCS3A01G113900 TraesCS1D01G440600 TraesCS7A01G043700 TraesCS7A01G235200 TraesCS3A01G038200 TraesCS3D01G039400 TraesCS4D01G127100 TraesCS1D01G346200 TraesCS2A01G222600 TraesCS2A01G237000 TraesCS2A01G500400 TraesCS2B01G181900 TraesCS3A01G020300 TraesCS3A01G021300 TraesCS3B01G024900 TraesCS3B01G025200 TraesCS3B01G153900 TraesCS3B01G213200 …
GO:0045037	protein import into chloroplast stroma	4 (0.2%)	28 (0.05%)	0.020083	0.197573	TraesCS1A01G033600 TraesCS7A01G525800 TraesCS7B01G372400 TraesCS7B01G443400
GO:0051247	positive regulation of protein metabolic process	10 (0.49%)	125 (0.23%)	0.020234	0.198277	TraesCS2A01G262500 TraesCS2D01G261500 TraesCS5D01G549600 TraesCS2D01G007100 TraesCS1A01G340100 TraesCS1D01G342100 TraesCS4A01G386100 TraesCS6D01G120800 TraesCS6D01G223400 TraesCS4B01G053600
GO:0006429	leucyl-tRNA aminoacylation	3 (0.15%)	16 (0.03%)	0.020782	0.202006	TraesCS3A01G023800 TraesCS3B01G021000 TraesCS5D01G048600
GO:0048764	trichoblast maturation	22 (1.08%)	363 (0.67%)	0.020858	0.202006	TraesCS3B01G239700 TraesCS6B01G002800 TraesCS4B01G162500 TraesCS1A01G427000 TraesCS1B01G363700 TraesCS3A01G047800 TraesCS3A01G369200 TraesCS3B01G034400 TraesCS3B01G235500 TraesCS3D01G031900 TraesCS4A01G365100 TraesCS5B01G516100 TraesCS7B01G484200 TraesCS1B01G475400 TraesCS1D01G449200 TraesCS4B01G035500 TraesCS6B01G377800 TraesCS6D01G255800 TraesCS7A01G030500 TraesCS7A01G243900 TraesCS7B01G181700 …
GO:0048765	root hair cell differentiation	22 (1.08%)	363 (0.67%)	0.020858	0.202006	TraesCS3B01G239700 TraesCS6B01G002800 TraesCS4B01G162500 TraesCS1A01G427000 TraesCS1B01G363700 TraesCS3A01G047800 TraesCS3A01G369200 TraesCS3B01G034400 TraesCS3B01G235500 TraesCS3D01G031900 TraesCS4A01G365100 TraesCS5B01G516100 TraesCS7B01G484200 TraesCS1B01G475400 TraesCS1D01G449200 TraesCS4B01G035500 TraesCS6B01G377800 TraesCS6D01G255800 TraesCS7A01G030500 TraesCS7A01G243900 TraesCS7B01G181700 …
GO:0033692	cellular polysaccharide biosynthetic process	50 (2.46%)	983 (1.83%)	0.021495	0.207366	TraesCS1A01G381200 TraesCS3B01G034600 TraesCS5B01G500500 TraesCS5B01G533600 TraesCS5D01G521800 TraesCS7A01G168300 TraesCS7B01G188400 TraesCS7D01G064300 TraesCS7D01G190100 TraesCS1A01G353300 TraesCS1D01G440600 TraesCS2B01G181900 TraesCS3B01G322800 TraesCS4A01G172000 TraesCS4B01G181000 TraesCS4D01G006100 TraesCS5B01G497500 TraesCS6A01G000900 TraesCS6B01G325200 TraesCS6D01G377900 TraesCS7A01G043700 …
GO:0033993	response to lipid	66 (3.25%)	1355 (2.52%)	0.021963	0.211063	TraesCS2A01G319900 TraesCS3A01G408500 TraesCS3A01G452300 TraesCS3B01G489500 TraesCS6A01G335900 TraesCS6B01G366700 TraesCS7A01G426600 TraesCS7A01G426900 TraesCS7A01G427600 TraesCS2A01G253500 TraesCS6B01G015300 TraesCS6B01G421500 TraesCS6D01G009600 TraesCS6D01G009700 TraesCS6B01G240900 TraesCS3B01G551200 TraesCS4A01G365100 TraesCS1B01G306800 TraesCS2A01G497200 TraesCS2A01G574600 TraesCS2D01G577000 …
GO:0009100	glycoprotein metabolic process	29 (1.43%)	515 (0.96%)	0.022271	0.213199	TraesCS1A01G038400 TraesCS1A01G306200 TraesCS1D01G305900 TraesCS2A01G510400 TraesCS2A01G510800 TraesCS2B01G538600 TraesCS2B01G538700 TraesCS2D01G511800 TraesCS6B01G470000 TraesCS6D01G407500 TraesCS1D01G450900 TraesCS2A01G012200 TraesCS3B01G213900 TraesCS4B01G049500 TraesCS6A01G400000 TraesCS6B01G324700 TraesCS6B01G440200 TraesCS6B01G471700 TraesCS6D01G384200 TraesCS2D01G558800 TraesCS2D01G566500 …
GO:0006448	regulation of translational elongation	7 (0.34%)	75 (0.14%)	0.023027	0.219596	TraesCS2A01G262500 TraesCS2D01G261500 TraesCS2B01G374800 TraesCS3A01G023800 TraesCS3B01G021000 TraesCS5D01G048600 TraesCS6B01G367200
GO:0009908	flower development	55 (2.71%)	1103 (2.05%)	0.023227	0.220655	TraesCS1A01G025700 TraesCS5B01G495700 TraesCS6A01G379000 TraesCS4B01G302600 TraesCS4D01G301100 TraesCS6D01G293200 TraesCS7A01G175200 TraesCS7A01G207100 TraesCS6A01G065800 TraesCS6B01G440300 TraesCS6D01G384300 TraesCS7A01G241600 TraesCS2A01G547800 TraesCS2A01G561600 TraesCS2B01G578500 TraesCS3A01G015600 TraesCS7A01G371200 TraesCS7B01G256500 TraesCS1A01G038400 TraesCS3B01G034100 TraesCS5D01G118200 …
GO:0000271	polysaccharide biosynthetic process	53 (2.61%)	1059 (1.97%)	0.024009	0.227223	TraesCS1A01G381200 TraesCS3B01G034600 TraesCS5B01G500500 TraesCS5B01G533600 TraesCS5D01G521800 TraesCS7A01G168300 TraesCS7B01G188400 TraesCS7D01G064300 TraesCS7D01G190100 TraesCS1A01G353300 TraesCS1D01G440600 TraesCS2B01G181900 TraesCS3B01G322800 TraesCS4A01G172000 TraesCS4B01G181000 TraesCS4D01G006100 TraesCS5B01G497500 TraesCS6A01G000900 TraesCS6B01G325200 TraesCS6D01G377900 TraesCS7A01G043700 …
GO:0034050	host programmed cell death induced by symbiont	10 (0.49%)	129 (0.24%)	0.024569	0.23164	TraesCS1A01G039200 TraesCS1B01G051700 TraesCS2A01G424600 TraesCS3B01G350500 TraesCS3D01G315000 TraesCS6B01G406300 TraesCS7B01G232400 TraesCSU01G040800 TraesCS2A01G262500 TraesCS2D01G261500
GO:0071396	cellular response to lipid	22 (1.08%)	370 (0.69%)	0.025177	0.236472	TraesCS2A01G253500 TraesCS6B01G015300 TraesCS6B01G421500 TraesCS6D01G009600 TraesCS6D01G009700 TraesCS6B01G240900 TraesCS1B01G306800 TraesCS2A01G497200 TraesCS2A01G574600 TraesCS2D01G577000 TraesCS3A01G381100 TraesCS3B01G254500 TraesCS7A01G264500 TraesCS7B01G372400 TraesCS3D01G485000 TraesCS6B01G364700 TraesCS2D01G597600 TraesCS3B01G551200 TraesCS4A01G365100 TraesCS4D01G301100 TraesCS6B01G388600 …
GO:0006102	isocitrate metabolic process	4 (0.2%)	30 (0.06%)	0.025338	0.237093	TraesCS3B01G213900 TraesCS6A01G400000 TraesCS6B01G440200 TraesCS6D01G384200
GO:0019932	second-messenger-mediated signaling	8 (0.39%)	94 (0.17%)	0.02582	0.240038	TraesCS3B01G229800 TraesCS3B01G235500 TraesCS4B01G254800 TraesCS5A01G057100 TraesCS5D01G068000 TraesCS3B01G094700 TraesCS4A01G389300 TraesCSU01G037500
GO:0048469	cell maturation	22 (1.08%)	371 (0.69%)	0.025846	0.240038	TraesCS3B01G239700 TraesCS6B01G002800 TraesCS4B01G162500 TraesCS1A01G427000 TraesCS1B01G363700 TraesCS3A01G047800 TraesCS3A01G369200 TraesCS3B01G034400 TraesCS3B01G235500 TraesCS3D01G031900 TraesCS4A01G365100 TraesCS5B01G516100 TraesCS7B01G484200 TraesCS1B01G475400 TraesCS1D01G449200 TraesCS4B01G035500 TraesCS6B01G377800 TraesCS6D01G255800 TraesCS7A01G030500 TraesCS7A01G243900 TraesCS7B01G181700 …
GO:0006568	tryptophan metabolic process	11 (0.54%)	149 (0.28%)	0.026114	0.240052	TraesCS6A01G027900 TraesCS6B01G084400 TraesCSU01G084700 TraesCS1D01G437700 TraesCS5B01G444300 TraesCS5B01G444500 TraesCS5B01G444600 TraesCS5D01G447800 TraesCS5D01G447900 TraesCS7B01G208700 TraesCS5B01G166300
GO:0006586	indolalkylamine metabolic process	11 (0.54%)	149 (0.28%)	0.026114	0.240052	TraesCS6A01G027900 TraesCS6B01G084400 TraesCSU01G084700 TraesCS1D01G437700 TraesCS5B01G444300 TraesCS5B01G444500 TraesCS5B01G444600 TraesCS5D01G447800 TraesCS5D01G447900 TraesCS7B01G208700 TraesCS5B01G166300
GO:0002103	endonucleolytic cleavage of tetracistronic rRNA transcript (SSU-rRNA, LSU-rRNA, 4.5S-rRNA, 5S-rRNA)	2 (0.1%)	7 (0.01%)	0.026329	0.240052	TraesCS6B01G010000 TraesCS7D01G045100
GO:0032025	response to cobalt ion	2 (0.1%)	7 (0.01%)	0.026329	0.240052	TraesCS7A01G420000 TraesCS7B01G320100
GO:0070574	cadmium ion transmembrane transport	2 (0.1%)	7 (0.01%)	0.026329	0.240052	TraesCS7A01G420000 TraesCS7B01G320100
GO:0006450	regulation of translational fidelity	5 (0.25%)	45 (0.08%)	0.026638	0.240119	TraesCS2B01G374800 TraesCS3A01G023800 TraesCS3B01G021000 TraesCS5D01G048600 TraesCS6B01G367200
GO:0030003	cellular cation homeostasis	17 (0.84%)	268 (0.5%)	0.026641	0.240119	TraesCS1A01G305200 TraesCS3D01G141100 TraesCS7A01G439300 TraesCS7B01G338200 TraesCS2B01G345300 TraesCS5A01G203400 TraesCS5B01G202100 TraesCS1A01G031300 TraesCS3B01G350500 TraesCS3D01G315000 TraesCS5B01G545100 TraesCS5D01G542400 TraesCS3B01G599600 TraesCS2A01G545600 TraesCS1B01G370800 TraesCS7A01G525800 TraesCS7B01G443400
GO:0031323	regulation of cellular metabolic process	262 (12.91%)	6200 (11.52%)	0.026656	0.240119	TraesCS7B01G483100 TraesCS1B01G432300 TraesCS2D01G004000 TraesCS3A01G024400 TraesCS3A01G025500 TraesCS3B01G019500 TraesCS3B01G020400 TraesCS3D01G020200 TraesCS4A01G005900 TraesCS5B01G410800 TraesCS5B01G446600 TraesCS6A01G066400 TraesCS6B01G307400 TraesCS4D01G188200 TraesCS5B01G109900 TraesCS1A01G027200 TraesCS1A01G186000 TraesCS1A01G301100 TraesCS1A01G358400 TraesCS1A01G402200 TraesCS1A01G445700 …
GO:0009651	response to salt stress	74 (3.65%)	1559 (2.9%)	0.026831	0.240119	TraesCS1A01G373100 TraesCS1A01G412900 TraesCS1B01G475400 TraesCS1D01G096400 TraesCS1D01G249200 TraesCS1D01G449200 TraesCS2A01G222600 TraesCS2A01G237000 TraesCS2A01G315800 TraesCS2A01G500400 TraesCS2B01G181900 TraesCS2D01G577000 TraesCS3A01G020300 TraesCS3A01G023200 TraesCS3A01G041400 TraesCS3A01G047800 TraesCS3B01G021600 TraesCS3B01G025200 TraesCS3B01G034400 TraesCS3B01G042300 TraesCS3B01G252700 …
GO:0044265	cellular macromolecule catabolic process	66 (3.25%)	1370 (2.55%)	0.026833	0.240119	TraesCS2A01G228000 TraesCS6B01G407600 TraesCS3B01G213900 TraesCS3B01G238600 TraesCS4A01G389300 TraesCS5B01G516100 TraesCS6B01G456000 TraesCS7A01G062100 TraesCS7A01G217200 TraesCSU01G037500 TraesCSU01G090500 TraesCS2A01G510400 TraesCS2A01G510800 TraesCS2B01G538600 TraesCS2B01G538700 TraesCS2D01G511800 TraesCS3A01G407700 TraesCS3D01G402900 TraesCS2A01G574600 TraesCS1A01G361200 TraesCS4A01G359000 Tr…
GO:0048439	flower morphogenesis	6 (0.3%)	61 (0.11%)	0.027213	0.240119	TraesCS2A01G547800 TraesCS2A01G561600 TraesCS2B01G578500 TraesCS3A01G015600 TraesCS7A01G371200 TraesCS7B01G256500
GO:0045036	protein targeting to chloroplast	11 (0.54%)	150 (0.28%)	0.027256	0.240119	TraesCS1A01G033600 TraesCS7A01G525800 TraesCS7B01G372400 TraesCS7B01G443400 TraesCS1A01G427200 TraesCS1D01G437000 TraesCS3B01G600200 TraesCS3D01G535600 TraesCS5B01G251800 TraesCS6B01G134800 TraesCS6B01G386400
GO:0072596	establishment of protein localization to chloroplast	11 (0.54%)	150 (0.28%)	0.027256	0.240119	TraesCS1A01G033600 TraesCS7A01G525800 TraesCS7B01G372400 TraesCS7B01G443400 TraesCS1A01G427200 TraesCS1D01G437000 TraesCS3B01G600200 TraesCS3D01G535600 TraesCS5B01G251800 TraesCS6B01G134800 TraesCS6B01G386400
GO:0072598	protein localization to chloroplast	11 (0.54%)	150 (0.28%)	0.027256	0.240119	TraesCS1A01G033600 TraesCS7A01G525800 TraesCS7B01G372400 TraesCS7B01G443400 TraesCS1A01G427200 TraesCS1D01G437000 TraesCS3B01G600200 TraesCS3D01G535600 TraesCS5B01G251800 TraesCS6B01G134800 TraesCS6B01G386400
GO:0044711	single-organism biosynthetic process	284 (13.99%)	6760 (12.56%)	0.027302	0.240119	TraesCS1B01G223300 TraesCS1D01G212400 TraesCS1A01G402500 TraesCS3A01G044800 TraesCS4A01G389300 TraesCSU01G037500 TraesCS4B01G162900 TraesCS6B01G325200 TraesCS6B01G447700 TraesCS6D01G196100 TraesCS1A01G381200 TraesCS3B01G034600 TraesCS5B01G500500 TraesCS5B01G533600 TraesCS5D01G521800 TraesCS7A01G168300 TraesCS7B01G188400 TraesCS3B01G238600 TraesCS6B01G169700 TraesCS2A01G007300 TraesCS3A01G264700 T…
GO:0072528	pyrimidine-containing compound biosynthetic process	23 (1.13%)	395 (0.73%)	0.027725	0.242981	TraesCS1B01G432900 TraesCS1D01G342000 TraesCS2A01G246000 TraesCS2D01G004000 TraesCS3A01G024400 TraesCS3B01G020400 TraesCS3B01G552000 TraesCS3D01G337700 TraesCS4A01G244000 TraesCS5B01G154200 TraesCS5B01G545200 TraesCS5D01G542300 TraesCS6B01G026900 TraesCS7A01G062100 TraesCS7A01G217200 TraesCS2B01G123500 TraesCS1A01G444300 TraesCS1B01G478800 TraesCS1D01G452300 TraesCS3B01G547500 TraesCS4B01G019800 …
GO:0042435	indole-containing compound biosynthetic process	12 (0.59%)	170 (0.32%)	0.028221	0.24583	TraesCS1D01G437700 TraesCS5B01G444300 TraesCS5B01G444500 TraesCS5B01G444600 TraesCS5D01G447800 TraesCS5D01G447900 TraesCS7B01G208700 TraesCS1D01G238100 TraesCS6A01G027900 TraesCS6B01G084400 TraesCSU01G084700 TraesCS7B01G009200
GO:0015691	cadmium ion transport	4 (0.2%)	31 (0.06%)	0.028247	0.24583	TraesCS3A01G265100 TraesCS3D01G265400 TraesCS7A01G420000 TraesCS7B01G320100
GO:0006878	cellular copper ion homeostasis	3 (0.15%)	18 (0.03%)	0.02864	0.246819	TraesCS3D01G141100 TraesCS7A01G439300 TraesCS7B01G338200
GO:0009399	nitrogen fixation	3 (0.15%)	18 (0.03%)	0.02864	0.246819	TraesCS2A01G500400 TraesCS4B01G240900 TraesCS4D01G240700
GO:0010054	trichoblast differentiation	22 (1.08%)	375 (0.7%)	0.028658	0.246819	TraesCS3B01G239700 TraesCS6B01G002800 TraesCS4B01G162500 TraesCS1A01G427000 TraesCS1B01G363700 TraesCS3A01G047800 TraesCS3A01G369200 TraesCS3B01G034400 TraesCS3B01G235500 TraesCS3D01G031900 TraesCS4A01G365100 TraesCS5B01G516100 TraesCS7B01G484200 TraesCS1B01G475400 TraesCS1D01G449200 TraesCS4B01G035500 TraesCS6B01G377800 TraesCS6D01G255800 TraesCS7A01G030500 TraesCS7A01G243900 TraesCS7B01G181700 …
GO:0048506	regulation of timing of meristematic phase transition	5 (0.25%)	46 (0.09%)	0.028987	0.247213	TraesCS6A01G032600 TraesCS6D01G293200 TraesCS7A01G115400 TraesCS7A01G175200 TraesCS7B01G013100
GO:0048510	regulation of timing of transition from vegetative to reproductive phase	5 (0.25%)	46 (0.09%)	0.028987	0.247213	TraesCS6A01G032600 TraesCS6D01G293200 TraesCS7A01G115400 TraesCS7A01G175200 TraesCS7B01G013100
GO:0009566	fertilization	6 (0.3%)	62 (0.12%)	0.029201	0.247213	TraesCS1B01G395400 TraesCS4A01G031100 TraesCS4B01G274900 TraesCS4D01G273500 TraesCS6A01G004600 TraesCS6D01G006600
GO:0009958	positive gravitropism	6 (0.3%)	62 (0.12%)	0.029201	0.247213	TraesCS1D01G238100 TraesCS2A01G521400 TraesCS3A01G369200 TraesCS3A01G375200 TraesCS7B01G181700 TraesCS7D01G284100
GO:0010540	basipetal auxin transport	6 (0.3%)	62 (0.12%)	0.029201	0.247213	TraesCS2A01G521400 TraesCS6A01G171800 TraesCS6B01G199700 TraesCS6D01G161200 TraesCS7B01G181700 TraesCS7D01G284100
GO:0070646	protein modification by small protein removal	22 (1.08%)	376 (0.7%)	0.029396	0.24763	TraesCS1B01G079000 TraesCS1D01G061600 TraesCS1D01G218400 TraesCS1D01G314400 TraesCS3B01G012200 TraesCS3B01G219800 TraesCS3D01G002000 TraesCS3D01G337700 TraesCS5A01G054500 TraesCS7A01G062100 TraesCS7A01G217200 TraesCS7B01G200900 TraesCS7B01G216600 TraesCS5B01G507000 TraesCS1A01G392400 TraesCS3A01G047700 TraesCS3A01G357700 TraesCS3B01G034500 TraesCS3B01G216000 TraesCS3D01G032000 TraesCS6B01G444700 …
GO:0070887	cellular response to chemical stimulus	90 (4.43%)	1950 (3.62%)	0.029636	0.24763	TraesCS7A01G090400 TraesCS7A01G010500 TraesCS7D01G010300 TraesCS2A01G228000 TraesCS5B01G427400 TraesCS7A01G402200 TraesCS2A01G253500 TraesCS5D01G549600 TraesCS6B01G015300 TraesCS6B01G421500 TraesCS6D01G009600 TraesCS6D01G009700 TraesCS2A01G497200 TraesCS3A01G107200 TraesCS3B01G125600 TraesCS3B01G156900 TraesCS3D01G109300 TraesCS3D01G286900 TraesCS4D01G188200 TraesCS5B01G227700 TraesCS6B01G084400 …
GO:0009309	amine biosynthetic process	11 (0.54%)	152 (0.28%)	0.029648	0.24763	TraesCS1D01G437700 TraesCS5B01G444300 TraesCS5B01G444500 TraesCS5B01G444600 TraesCS5D01G447800 TraesCS5D01G447900 TraesCS7B01G208700 TraesCS2B01G111100 TraesCS3D01G545100 TraesCS1B01G388700 TraesCS1D01G375700
GO:0042401	cellular biogenic amine biosynthetic process	11 (0.54%)	152 (0.28%)	0.029648	0.24763	TraesCS1D01G437700 TraesCS5B01G444300 TraesCS5B01G444500 TraesCS5B01G444600 TraesCS5D01G447800 TraesCS5D01G447900 TraesCS7B01G208700 TraesCS2B01G111100 TraesCS3D01G545100 TraesCS1B01G388700 TraesCS1D01G375700
GO:0042430	indole-containing compound metabolic process	14 (0.69%)	211 (0.39%)	0.030006	0.249783	TraesCS6A01G027900 TraesCS6B01G084400 TraesCSU01G084700 TraesCS1D01G437700 TraesCS5B01G444300 TraesCS5B01G444500 TraesCS5B01G444600 TraesCS5D01G447800 TraesCS5D01G447900 TraesCS7B01G208700 TraesCS5B01G166300 TraesCS1D01G238100 TraesCS7B01G009200 TraesCS1B01G363700
GO:0005996	monosaccharide metabolic process	34 (1.67%)	640 (1.19%)	0.030171	0.250319	TraesCS1A01G402500 TraesCS3A01G044800 TraesCS4A01G389300 TraesCSU01G037500 TraesCS1B01G475400 TraesCS1D01G449200 TraesCS5B01G516100 TraesCS4D01G127100 TraesCS7A01G404200 TraesCS1B01G478400 TraesCS1D01G451900 TraesCS3D01G092900 TraesCS3B01G329300 TraesCS4B01G049500 TraesCS7B01G411500 TraesCS5B01G497500 TraesCS7B01G219800 TraesCS2A01G222600 TraesCS2B01G181900 TraesCS3B01G213900 TraesCS3B01G238600 T…
GO:0006487	protein N-linked glycosylation	11 (0.54%)	153 (0.28%)	0.030898	0.255502	TraesCS6B01G470000 TraesCS6D01G407500 TraesCS1D01G450900 TraesCS2A01G012200 TraesCS3B01G213900 TraesCS4B01G049500 TraesCS6A01G400000 TraesCS6B01G324700 TraesCS6B01G440200 TraesCS6B01G471700 TraesCS6D01G384200
GO:0005986	sucrose biosynthetic process	4 (0.2%)	32 (0.06%)	0.031347	0.257497	TraesCS1B01G415700 TraesCS3D01G013000 TraesCS3D01G092900 TraesCSU01G044500
GO:0010582	floral meristem determinacy	4 (0.2%)	32 (0.06%)	0.031347	0.257497	TraesCS4B01G302600 TraesCS4D01G301100 TraesCS6D01G293200 TraesCS7A01G175200
GO:0097306	cellular response to alcohol	19 (0.94%)	316 (0.59%)	0.032224	0.263836	TraesCS2A01G253500 TraesCS6B01G015300 TraesCS6B01G421500 TraesCS6D01G009600 TraesCS6D01G009700 TraesCS1B01G306800 TraesCS2A01G497200 TraesCS2A01G574600 TraesCS2D01G577000 TraesCS3A01G381100 TraesCS3B01G254500 TraesCS7A01G264500 TraesCS7B01G372400 TraesCS2D01G597600 TraesCS3B01G551200 TraesCS4A01G365100 TraesCS4D01G301100 TraesCS6B01G388600 TraesCS6D01G338700
GO:0048827	phyllome development	65 (3.2%)	1363 (2.53%)	0.033216	0.270035	TraesCS1A01G025700 TraesCS5B01G495700 TraesCS6A01G379000 TraesCS3B01G551200 TraesCS7A01G207100 TraesCS5B01G497100 TraesCS5D01G118200 TraesCS6B01G444700 TraesCS6D01G386100 TraesCS7A01G371200 TraesCS7B01G256500 TraesCS6A01G065800 TraesCS6B01G440300 TraesCS6D01G384300 TraesCS7A01G241600 TraesCS1D01G238100 TraesCS2A01G228000 TraesCS3A01G128200 TraesCS3D01G507900 TraesCS4B01G049700 TraesCS4D01G050100 …
GO:0009685	gibberellin metabolic process	9 (0.44%)	117 (0.22%)	0.033307	0.270035	TraesCS3B01G439900 TraesCS3D01G401400 TraesCS3D01G485000 TraesCS6B01G364700 TraesCS7A01G552700 TraesCS7B01G476400 TraesCSU01G099900 TraesCS1A01G303100 TraesCS1D01G302500
GO:0009910	negative regulation of flower development	9 (0.44%)	117 (0.22%)	0.033307	0.270035	TraesCS2D01G007100 TraesCS3B01G012200 TraesCS3D01G002000 TraesCS4A01G409200 TraesCS4B01G302600 TraesCS4D01G301100 TraesCS6D01G293200 TraesCS7A01G175200 TraesCS7B01G200900
GO:0043269	regulation of ion transport	16 (0.79%)	255 (0.47%)	0.033549	0.270536	TraesCS1B01G374200 TraesCS4B01G259600 TraesCS6B01G468300 TraesCS6D01G405700 TraesCS3B01G254500 TraesCS2A01G253500 TraesCS3A01G294200 TraesCS3D01G294000 TraesCS6D01G378400 TraesCS7A01G200200 TraesCS3B01G235500 TraesCS2A01G500400 TraesCS4B01G162900 TraesCS5B01G396200 TraesCS6B01G325200 TraesCS6B01G454500
GO:0071555	cell wall organization	38 (1.87%)	737 (1.37%)	0.034099	0.270536	TraesCS2D01G065000 TraesCS1A01G353300 TraesCS1D01G341100 TraesCS3B01G390500 TraesCS5B01G494400 TraesCS7A01G043700 TraesCS7A01G501300 TraesCS7B01G484200 TraesCS1D01G437700 TraesCS5B01G444300 TraesCS5B01G444500 TraesCS5B01G444600 TraesCS5D01G447800 TraesCS5D01G447900 TraesCSU01G084700 TraesCS1D01G142400 TraesCS3A01G369200 TraesCS3B01G235500 TraesCS4B01G035500 TraesCS6D01G255800 TraesCS7B01G181700 T…
GO:0006572	tyrosine catabolic process	2 (0.1%)	8 (0.01%)	0.034238	0.270536	TraesCS6B01G169700 TraesCS7A01G003600
GO:0010352	lithium ion export	2 (0.1%)	8 (0.01%)	0.034238	0.270536	TraesCS3A01G023200 TraesCS3B01G021600
GO:0034644	cellular response to UV	2 (0.1%)	8 (0.01%)	0.034238	0.270536	TraesCS4A01G204800 TraesCS4B01G108400
GO:0042425	choline biosynthetic process	2 (0.1%)	8 (0.01%)	0.034238	0.270536	TraesCS1B01G388700 TraesCS1D01G375700
GO:0043137	DNA replication, removal of RNA primer	2 (0.1%)	8 (0.01%)	0.034238	0.270536	TraesCS1A01G361200 TraesCS4A01G359000
GO:0071493	cellular response to UV-B	2 (0.1%)	8 (0.01%)	0.034238	0.270536	TraesCS4A01G204800 TraesCS4B01G108400
GO:0051241	negative regulation of multicellular organismal process	12 (0.59%)	176 (0.33%)	0.035483	0.279485	TraesCS1D01G445700 TraesCS5B01G427400 TraesCS3D01G339700 TraesCS2D01G007100 TraesCS3B01G012200 TraesCS3D01G002000 TraesCS4A01G409200 TraesCS4B01G302600 TraesCS4D01G301100 TraesCS6D01G293200 TraesCS7A01G175200 TraesCS7B01G200900
GO:0010315	auxin efflux	6 (0.3%)	65 (0.12%)	0.035725	0.280505	TraesCS2A01G521400 TraesCS6A01G171800 TraesCS6B01G199700 TraesCS6D01G161200 TraesCS7B01G181700 TraesCS7D01G284100
GO:0072350	tricarboxylic acid metabolic process	11 (0.54%)	157 (0.29%)	0.036276	0.283932	TraesCS3B01G213900 TraesCS6A01G400000 TraesCS6B01G440200 TraesCS6D01G384200 TraesCS1A01G412900 TraesCS3D01G150500 TraesCS5B01G414900 TraesCS5B01G416700 TraesCS6B01G255800 TraesCS7A01G314000 TraesCS2B01G111100
GO:0072527	pyrimidine-containing compound metabolic process	24 (1.18%)	428 (0.8%)	0.036392	0.283952	TraesCS5B01G497100 TraesCS1B01G432900 TraesCS1D01G342000 TraesCS2A01G246000 TraesCS2D01G004000 TraesCS3A01G024400 TraesCS3B01G020400 TraesCS3B01G552000 TraesCS3D01G337700 TraesCS4A01G244000 TraesCS5B01G154200 TraesCS5B01G545200 TraesCS5D01G542300 TraesCS6B01G026900 TraesCS7A01G062100 TraesCS7A01G217200 TraesCS2B01G123500 TraesCS1A01G444300 TraesCS1B01G478800 TraesCS1D01G452300 TraesCS3B01G547500 …
GO:0042742	defense response to bacterium	44 (2.17%)	879 (1.63%)	0.036732	0.284489	TraesCS5D01G549600 TraesCS1A01G033600 TraesCS1A01G150200 TraesCS1A01G412900 TraesCS1B01G374200 TraesCS1D01G096400 TraesCS1D01G437700 TraesCS2A01G228000 TraesCS2A01G254600 TraesCS2A01G262500 TraesCS2B01G267500 TraesCS2D01G128300 TraesCS2D01G261500 TraesCS2D01G577000 TraesCS3B01G073200 TraesCS3B01G211300 TraesCS3B01G551300 TraesCS4A01G171800 TraesCS4B01G145600 TraesCS5B01G227700 TraesCS5B01G444300 …
GO:0000303	response to superoxide	5 (0.25%)	49 (0.09%)	0.036804	0.284489	TraesCS7A01G090400 TraesCS6A01G400000 TraesCS6B01G440200 TraesCS6D01G384200 TraesCS7B01G372400
GO:0000305	response to oxygen radical	5 (0.25%)	49 (0.09%)	0.036804	0.284489	TraesCS7A01G090400 TraesCS6A01G400000 TraesCS6B01G440200 TraesCS6D01G384200 TraesCS7B01G372400
GO:0043648	dicarboxylic acid metabolic process	13 (0.64%)	197 (0.37%)	0.036921	0.284508	TraesCS1B01G223300 TraesCS1D01G212400 TraesCS2A01G500400 TraesCS3B01G299800 TraesCS2A01G315800 TraesCS3A01G022600 TraesCS3B01G022900 TraesCS3D01G023900 TraesCS4B01G231400 TraesCS5B01G109900 TraesCS1A01G412900 TraesCS1B01G141700 TraesCS2A01G237000
GO:0000302	response to reactive oxygen species	27 (1.33%)	495 (0.92%)	0.037337	0.286825	TraesCS7A01G090400 TraesCS1A01G340100 TraesCS1B01G338800 TraesCS1D01G342100 TraesCS2A01G386800 TraesCS2B01G247300 TraesCS3A01G023200 TraesCS3A01G424800 TraesCS3B01G010300 TraesCS3B01G021600 TraesCS3B01G169100 TraesCS3B01G603100 TraesCS4B01G230000 TraesCS5B01G145900 TraesCS6B01G011100 TraesCS7A01G529900 TraesCS7B01G009200 TraesCS7B01G446900 TraesCS7A01G439300 TraesCS7B01G338200 TraesCS6A01G400000 …
GO:2000122	negative regulation of stomatal complex development	1 (0.05%)	1 (0%)	0.037728	0.288939	TraesCS3D01G339700
GO:0009311	oligosaccharide metabolic process	28 (1.38%)	518 (0.96%)	0.038003	0.289283	TraesCS2B01G424300 TraesCS6B01G456500 TraesCS6B01G466600 TraesCS7A01G040900 TraesCS3D01G092900 TraesCS1D01G440600 TraesCS2B01G181900 TraesCS3B01G322800 TraesCS4A01G172000 TraesCS4B01G181000 TraesCS4D01G006100 TraesCS6A01G000900 TraesCS6B01G325200 TraesCS6D01G377900 TraesCS7A01G251400 TraesCS3A01G113900 TraesCS2A01G256000 TraesCS1D01G065300 TraesCS1D01G341100 TraesCS5A01G190000 TraesCS5D01G200800 …
GO:0071407	cellular response to organic cyclic compound	33 (1.63%)	630 (1.17%)	0.03808	0.289283	TraesCS2A01G001300 TraesCS6B01G240900 TraesCS6B01G015300 TraesCS6B01G421500 TraesCS6D01G009600 TraesCS6D01G009700 TraesCS2A01G497200 TraesCS3B01G156900 TraesCS4D01G188200 TraesCS5B01G227700 TraesCS6B01G084400 TraesCS6D01G278600 TraesCS7B01G372400 TraesCS7D01G016800 TraesCS3D01G286900 TraesCS7A01G417500 TraesCS1A01G038400 TraesCS1B01G415700 TraesCS1B01G479800 TraesCS1D01G453100 TraesCS2A01G319600 …
GO:0009934	regulation of meristem structural organization	4 (0.2%)	34 (0.06%)	0.038122	0.289283	TraesCS6D01G255800 TraesCS7A01G529900 TraesCS7A01G533800 TraesCS7B01G446900
GO:0055072	iron ion homeostasis	10 (0.49%)	139 (0.26%)	0.038254	0.289405	TraesCS1A01G305200 TraesCS2B01G345300 TraesCS5A01G203400 TraesCS5B01G202100 TraesCS2B01G455300 TraesCS2D01G432000 TraesCS3B01G230400 TraesCS6A01G400000 TraesCS6B01G440200 TraesCS6D01G384200
GO:0034613	cellular protein localization	83 (4.09%)	1806 (3.36%)	0.038558	0.290819	TraesCS2A01G497200 TraesCS3B01G156900 TraesCS3D01G141100 TraesCS3D01G286900 TraesCS4D01G188200 TraesCS5B01G227700 TraesCS6B01G084400 TraesCS6D01G278600 TraesCS7A01G417500 TraesCS7A01G439300 TraesCS7A01G524400 TraesCS7B01G338200 TraesCS7B01G372400 TraesCS7D01G016800 TraesCS1A01G402200 TraesCS3A01G026700 TraesCS3B01G017300 TraesCS3B01G065200 TraesCS7A01G003600 TraesCS1A01G443700 TraesCS1B01G079000 …
GO:0008361	regulation of cell size	5 (0.25%)	50 (0.09%)	0.03967	0.297327	TraesCS2A01G521400 TraesCS3A01G369200 TraesCS3D01G141100 TraesCS7B01G181700 TraesCS7D01G284100
GO:0071577	zinc II ion transmembrane transport	5 (0.25%)	50 (0.09%)	0.03967	0.297327	TraesCS2A01G143400 TraesCS2D01G146800 TraesCS2D01G422000 TraesCS7A01G420000 TraesCS7B01G320100
GO:0015833	peptide transport	15 (0.74%)	240 (0.45%)	0.039779	0.297327	TraesCS1A01G031300 TraesCS3A01G382800 TraesCS3A01G383200 TraesCS3A01G392800 TraesCS3D01G385600 TraesCS4B01G026700 TraesCS4B01G371000 TraesCS5A01G485200 TraesCS5B01G498500 TraesCS5D01G419200 TraesCS6B01G171000 TraesCS6D01G248800 TraesCS7A01G381700 TraesCS1A01G404300 TraesCS1A01G150200
GO:0044257	cellular protein catabolic process	54 (2.66%)	1118 (2.08%)	0.040065	0.298569	TraesCS6B01G407600 TraesCS3B01G213900 TraesCS3B01G238600 TraesCS4A01G389300 TraesCS5B01G516100 TraesCS6B01G456000 TraesCS7A01G062100 TraesCS7A01G217200 TraesCSU01G037500 TraesCSU01G090500 TraesCS3A01G407700 TraesCS3D01G402900 TraesCS2A01G574600 TraesCS3B01G167800 TraesCS1A01G326900 TraesCS1A01G392400 TraesCS1B01G338800 TraesCS1B01G340300 TraesCS1B01G475400 TraesCS1D01G449200 TraesCS2A01G234200 Tr…
GO:0010374	stomatal complex development	17 (0.84%)	282 (0.52%)	0.0402	0.298678	TraesCS3B01G236700 TraesCS1A01G427200 TraesCS1A01G443700 TraesCS1D01G437000 TraesCS1D01G451800 TraesCS2A01G574700 TraesCS2D01G585300 TraesCS3A01G023800 TraesCS3B01G021000 TraesCS4A01G407900 TraesCS4B01G307400 TraesCS6B01G366900 TraesCS7A01G164000 TraesCS7D01G016800 TraesCS7D01G060400 TraesCS5A01G200500 TraesCS7A01G243900
GO:0007126	meiotic nuclear division	24 (1.18%)	433 (0.8%)	0.0407	0.30101	TraesCS5B01G452500 TraesCS5B01G458100 TraesCS5D01G192700 TraesCS5D01G454600 TraesCS7A01G067500 TraesCS3B01G183400 TraesCS1A01G038400 TraesCS1D01G316200 TraesCS2A01G226500 TraesCS2D01G090600 TraesCS4B01G162900 TraesCS5B01G495700 TraesCS7A01G030500 TraesCS7A01G279000 TraesCS7B01G181200 TraesCS7B01G465500 TraesCS7B01G486700 TraesCS2A01G528700 TraesCS4B01G105900 TraesCS6B01G144800 TraesCS6B01G220900 …
GO:0098542	defense response to other organism	78 (3.84%)	1691 (3.14%)	0.040876	0.30101	TraesCS6A01G006400 TraesCS6A01G028100 TraesCS6B01G011800 TraesCS6B01G012000 TraesCS6B01G039300 TraesCS6D01G031400 TraesCS1B01G479800 TraesCS1D01G453100 TraesCS7B01G118100 TraesCS7B01G227800 TraesCS5D01G549600 TraesCS4B01G017300 TraesCS7D01G016800 TraesCSU01G084700 TraesCS1D01G142400 TraesCS7A01G417500 TraesCS1B01G260700 TraesCSU01G169600 TraesCS1A01G038400 TraesCS1B01G415700 TraesCS2A01G319600 Tr…
GO:0043543	protein acylation	13 (0.64%)	200 (0.37%)	0.040876	0.30101	TraesCS6D01G317200 TraesCS7B01G261800 TraesCS1B01G415700 TraesCS1D01G450900 TraesCS2A01G234200 TraesCS2A01G235500 TraesCS3B01G152800 TraesCS3B01G232500 TraesCS7A01G327600 TraesCS7A01G402200 TraesCS7A01G529900 TraesCS7B01G228300 TraesCS7B01G446900
GO:0006873	cellular ion homeostasis	18 (0.89%)	304 (0.56%)	0.041193	0.301555	TraesCS4B01G230000 TraesCS1A01G305200 TraesCS3D01G141100 TraesCS7A01G439300 TraesCS7B01G338200 TraesCS2B01G345300 TraesCS5A01G203400 TraesCS5B01G202100 TraesCS1A01G031300 TraesCS3B01G350500 TraesCS3D01G315000 TraesCS5B01G545100 TraesCS5D01G542400 TraesCS3B01G599600 TraesCS2A01G545600 TraesCS1B01G370800 TraesCS7A01G525800 TraesCS7B01G443400
GO:0051274	beta-glucan biosynthetic process	18 (0.89%)	304 (0.56%)	0.041193	0.301555	TraesCS1A01G381200 TraesCS3B01G034600 TraesCS5B01G500500 TraesCS5B01G533600 TraesCS5D01G521800 TraesCS7A01G168300 TraesCS7B01G188400 TraesCS2A01G586600 TraesCS2D01G600000 TraesCS3A01G202000 TraesCS3B01G229700 TraesCS4B01G321300 TraesCS6B01G468200 TraesCS6D01G405600 TraesCS6D01G405900 TraesCS7A01G030500 TraesCS7B01G480300 TraesCS7D01G554900
GO:0098771	inorganic ion homeostasis	23 (1.13%)	412 (0.77%)	0.041505	0.302893	TraesCS4B01G230000 TraesCS1A01G305200 TraesCS3D01G141100 TraesCS7A01G439300 TraesCS7B01G338200 TraesCS2B01G345300 TraesCS5A01G203400 TraesCS5B01G202100 TraesCS1B01G415800 TraesCS3B01G220000 TraesCS7A01G420000 TraesCS7B01G320100 TraesCS2B01G455300 TraesCS2D01G432000 TraesCS3B01G230400 TraesCS6A01G400000 TraesCS6B01G440200 TraesCS6D01G384200 TraesCS3B01G599600 TraesCS2A01G545600 TraesCS1B01G370800 …
GO:0007010	cytoskeleton organization	43 (2.12%)	864 (1.61%)	0.041619	0.302893	TraesCS2D01G014400 TraesCS3B01G551200 TraesCS2A01G245800 TraesCS4A01G408900 TraesCS6A01G065800 TraesCS6B01G445700 TraesCS6B01G232400 TraesCS3B01G297900 TraesCS1B01G347000 TraesCS1B01G414300 TraesCS3A01G369200 TraesCS4B01G035500 TraesCS5B01G507000 TraesCS6D01G255800 TraesCS7A01G030500 TraesCS7B01G181700 TraesCS7D01G284100 TraesCS2B01G342100 TraesCS6B01G163200 TraesCS6D01G137700 TraesCS7A01G267300 …
GO:0010167	response to nitrate	9 (0.44%)	122 (0.23%)	0.041786	0.30322	TraesCS2B01G178400 TraesCS3B01G213900 TraesCS3B01G225800 TraesCS4B01G371000 TraesCS6A01G098500 TraesCS6B01G126400 TraesCS6B01G126800 TraesCS6B01G364600 TraesCS7B01G219900
GO:0009414	response to water deprivation	37 (1.82%)	727 (1.35%)	0.042368	0.306343	TraesCS1A01G258300 TraesCS1A01G373100 TraesCS1B01G268800 TraesCS1B01G292600 TraesCS1B01G370800 TraesCS2B01G177100 TraesCS2B01G572500 TraesCS2D01G157100 TraesCS2D01G413200 TraesCS3B01G252700 TraesCS3D01G092900 TraesCS4A01G094300 TraesCS4B01G208000 TraesCS4B01G371000 TraesCS4D01G210900 TraesCS5A01G057100 TraesCS5B01G145900 TraesCS5D01G068000 TraesCS5D01G560400 TraesCS6B01G450000 TraesCS6B01G450200 …
GO:0006428	isoleucyl-tRNA aminoacylation	2 (0.1%)	9 (0.02%)	0.042936	0.306343	TraesCS2B01G374800 TraesCS6B01G367200
GO:0015746	citrate transport	2 (0.1%)	9 (0.02%)	0.042936	0.306343	TraesCS1A01G207300 TraesCS1A01G305200
GO:0019307	mannose biosynthetic process	2 (0.1%)	9 (0.02%)	0.042936	0.306343	TraesCS4A01G389300 TraesCSU01G037500
GO:0043335	protein unfolding	2 (0.1%)	9 (0.02%)	0.042936	0.306343	TraesCS1A01G340100 TraesCS1D01G342100
GO:0009298	GDP-mannose biosynthetic process	3 (0.15%)	21 (0.04%)	0.042954	0.306343	TraesCS3A01G044800 TraesCS4A01G389300 TraesCSU01G037500
GO:0009620	response to fungus	43 (2.12%)	867 (1.61%)	0.04356	0.307948	TraesCS1D01G450900 TraesCS6A01G017500 TraesCS6B01G024900 TraesCS6B01G356800 TraesCS6D01G306000 TraesCS7A01G235200 TraesCS7A01G264500 TraesCS7A01G518800 TraesCS4B01G017300 TraesCS7D01G016800 TraesCS6D01G252900 TraesCS1B01G260700 TraesCS1B01G338800 TraesCS1B01G398800 TraesCS1D01G096400 TraesCS2A01G319600 TraesCS2A01G497200 TraesCS3B01G211300 TraesCS3B01G293200 TraesCS4B01G387800 TraesCS4D01G188200 …
GO:0051093	negative regulation of developmental process	13 (0.64%)	202 (0.38%)	0.043673	0.307948	TraesCS4A01G409200 TraesCS5D01G118200 TraesCS1D01G445700 TraesCS5B01G427400 TraesCS3D01G339700 TraesCS2D01G007100 TraesCS3B01G012200 TraesCS3D01G002000 TraesCS4B01G302600 TraesCS4D01G301100 TraesCS6D01G293200 TraesCS7A01G175200 TraesCS7B01G200900
GO:0022622	root system development	49 (2.41%)	1007 (1.87%)	0.043674	0.307948	TraesCS1D01G238100 TraesCS7A01G426600 TraesCS7A01G426900 TraesCS7A01G427600 TraesCS3B01G239700 TraesCS6B01G002800 TraesCS2A01G344900 TraesCS3A01G369200 TraesCS5D01G420300 TraesCS4B01G162500 TraesCS1A01G427000 TraesCS1B01G363700 TraesCS3A01G047800 TraesCS3B01G034400 TraesCS3B01G235500 TraesCS3D01G031900 TraesCS4A01G365100 TraesCS5B01G516100 TraesCS7B01G484200 TraesCS5A01G190900 TraesCS1B01G388700 …
GO:0048364	root development	49 (2.41%)	1007 (1.87%)	0.043674	0.307948	TraesCS1D01G238100 TraesCS7A01G426600 TraesCS7A01G426900 TraesCS7A01G427600 TraesCS3B01G239700 TraesCS6B01G002800 TraesCS2A01G344900 TraesCS3A01G369200 TraesCS5D01G420300 TraesCS4B01G162500 TraesCS1A01G427000 TraesCS1B01G363700 TraesCS3A01G047800 TraesCS3B01G034400 TraesCS3B01G235500 TraesCS3D01G031900 TraesCS4A01G365100 TraesCS5B01G516100 TraesCS7B01G484200 TraesCS5A01G190900 TraesCS1B01G388700 …
GO:0051716	cellular response to stimulus	208 (10.25%)	4918 (9.14%)	0.044071	0.309866	TraesCS7A01G090400 TraesCS3B01G211300 TraesCS7A01G010500 TraesCS7D01G010300 TraesCS2A01G228000 TraesCS5B01G427400 TraesCS7A01G402200 TraesCS5B01G396200 TraesCS7A01G533800 TraesCS2A01G253500 TraesCS5D01G549600 TraesCS2A01G257200 TraesCS6B01G015300 TraesCS6B01G421500 TraesCS6D01G009600 TraesCS6D01G009700 TraesCS1D01G437700 TraesCS5B01G444300 TraesCS5B01G444500 TraesCS5B01G444600 TraesCS5D01G447800 …
GO:0009415	response to water	40 (1.97%)	799 (1.48%)	0.044508	0.31206	TraesCS1A01G258300 TraesCS1A01G373100 TraesCS1B01G268800 TraesCS1B01G292600 TraesCS1B01G370800 TraesCS2B01G177100 TraesCS2B01G572500 TraesCS2D01G157100 TraesCS2D01G413200 TraesCS3B01G252700 TraesCS3D01G092900 TraesCS4A01G094300 TraesCS4B01G208000 TraesCS4B01G371000 TraesCS4D01G210900 TraesCS5A01G057100 TraesCS5B01G145900 TraesCS5D01G068000 TraesCS5D01G560400 TraesCS6B01G450000 TraesCS6B01G450200 …
GO:0032879	regulation of localization	20 (0.99%)	350 (0.65%)	0.044677	0.312364	TraesCS1B01G374200 TraesCS4B01G259600 TraesCS6B01G468300 TraesCS6D01G405700 TraesCS3B01G254500 TraesCS2A01G253500 TraesCS4A01G365100 TraesCS3A01G294200 TraesCS3D01G294000 TraesCS6D01G378400 TraesCS7A01G200200 TraesCS3B01G235500 TraesCS5B01G516100 TraesCS7A01G364400 TraesCS7D01G358600 TraesCS2A01G500400 TraesCS4B01G162900 TraesCS5B01G396200 TraesCS6B01G325200 TraesCS6B01G454500
GO:0055076	transition metal ion homeostasis	16 (0.79%)	265 (0.49%)	0.044957	0.313441	TraesCS1A01G305200 TraesCS3D01G141100 TraesCS7A01G439300 TraesCS7B01G338200 TraesCS2B01G345300 TraesCS5A01G203400 TraesCS5B01G202100 TraesCS3B01G220000 TraesCS7A01G420000 TraesCS7B01G320100 TraesCS2B01G455300 TraesCS2D01G432000 TraesCS3B01G230400 TraesCS6A01G400000 TraesCS6B01G440200 TraesCS6D01G384200
GO:0005992	trehalose biosynthetic process	5 (0.25%)	52 (0.1%)	0.045798	0.318411	TraesCS1D01G065300 TraesCS1D01G341100 TraesCS5A01G190000 TraesCS5D01G200800 TraesCS6D01G230500
GO:0080135	regulation of cellular response to stress	17 (0.84%)	287 (0.53%)	0.046076	0.319455	TraesCS4B01G162000 TraesCS2A01G497200 TraesCS2D01G007100 TraesCS3B01G156900 TraesCS3D01G141100 TraesCS3D01G286900 TraesCS4D01G188200 TraesCS5B01G227700 TraesCS6B01G084400 TraesCS6D01G278600 TraesCS7A01G417500 TraesCS7A01G439300 TraesCS7A01G524400 TraesCS7B01G338200 TraesCS7B01G372400 TraesCS7D01G016800 TraesCS7B01G009200
GO:0019219	regulation of nucleobase-containing compound metabolic process	213 (10.49%)	5054 (9.39%)	0.046925	0.3239	TraesCS7B01G483100 TraesCS1A01G027200 TraesCS1A01G186000 TraesCS1A01G301100 TraesCS1A01G358400 TraesCS1A01G402200 TraesCS1A01G445700 TraesCS1B01G091500 TraesCS1B01G193800 TraesCS1B01G373100 TraesCS1D01G075600 TraesCS1D01G212800 TraesCS1D01G273100 TraesCS1D01G302100 TraesCS1D01G439000 TraesCS1D01G440900 TraesCS1D01G454000 TraesCS1D01G454600 TraesCS2A01G188500 TraesCS2A01G238700 TraesCS2A01G263400 …
GO:0007049	cell cycle	66 (3.25%)	1417 (2.63%)	0.047824	0.3239	TraesCS5B01G452500 TraesCS5B01G458100 TraesCS5D01G192700 TraesCS5D01G454600 TraesCS7A01G067500 TraesCS2D01G004000 TraesCS3A01G024400 TraesCS3B01G020400 TraesCS3D01G507900 TraesCS5A01G200500 TraesCS5B01G427400 TraesCS7B01G217800 TraesCS7B01G473600 TraesCS3B01G183400 TraesCS2A01G245800 TraesCS4A01G408900 TraesCS6A01G065800 TraesCS6B01G445700 TraesCS3B01G236700 TraesCS1A01G038400 TraesCS1D01G316200 …
GO:0000085	mitotic G2 phase	13 (0.64%)	205 (0.38%)	0.048115	0.3239	TraesCS1B01G079000 TraesCS1D01G061600 TraesCS1D01G218400 TraesCS1D01G314400 TraesCS3B01G012200 TraesCS3B01G219800 TraesCS3D01G002000 TraesCS3D01G337700 TraesCS5A01G054500 TraesCS7A01G062100 TraesCS7A01G217200 TraesCS7B01G200900 TraesCS7B01G216600
GO:0010388	cullin deneddylation	13 (0.64%)	205 (0.38%)	0.048115	0.3239	TraesCS1B01G079000 TraesCS1D01G061600 TraesCS1D01G218400 TraesCS1D01G314400 TraesCS3B01G012200 TraesCS3B01G219800 TraesCS3D01G002000 TraesCS3D01G337700 TraesCS5A01G054500 TraesCS7A01G062100 TraesCS7A01G217200 TraesCS7B01G200900 TraesCS7B01G216600
GO:0051319	G2 phase	13 (0.64%)	205 (0.38%)	0.048115	0.3239	TraesCS1B01G079000 TraesCS1D01G061600 TraesCS1D01G218400 TraesCS1D01G314400 TraesCS3B01G012200 TraesCS3B01G219800 TraesCS3D01G002000 TraesCS3D01G337700 TraesCS5A01G054500 TraesCS7A01G062100 TraesCS7A01G217200 TraesCS7B01G200900 TraesCS7B01G216600
GO:0051325	interphase	13 (0.64%)	205 (0.38%)	0.048115	0.3239	TraesCS1B01G079000 TraesCS1D01G061600 TraesCS1D01G218400 TraesCS1D01G314400 TraesCS3B01G012200 TraesCS3B01G219800 TraesCS3D01G002000 TraesCS3D01G337700 TraesCS5A01G054500 TraesCS7A01G062100 TraesCS7A01G217200 TraesCS7B01G200900 TraesCS7B01G216600
GO:0051329	mitotic interphase	13 (0.64%)	205 (0.38%)	0.048115	0.3239	TraesCS1B01G079000 TraesCS1D01G061600 TraesCS1D01G218400 TraesCS1D01G314400 TraesCS3B01G012200 TraesCS3B01G219800 TraesCS3D01G002000 TraesCS3D01G337700 TraesCS5A01G054500 TraesCS7A01G062100 TraesCS7A01G217200 TraesCS7B01G200900 TraesCS7B01G216600
GO:0098763	mitotic cell cycle phase	13 (0.64%)	205 (0.38%)	0.048115	0.3239	TraesCS1B01G079000 TraesCS1D01G061600 TraesCS1D01G218400 TraesCS1D01G314400 TraesCS3B01G012200 TraesCS3B01G219800 TraesCS3D01G002000 TraesCS3D01G337700 TraesCS5A01G054500 TraesCS7A01G062100 TraesCS7A01G217200 TraesCS7B01G200900 TraesCS7B01G216600
GO:0048507	meristem development	35 (1.72%)	689 (1.28%)	0.048241	0.3239	TraesCS4B01G302600 TraesCS4D01G301100 TraesCS6D01G293200 TraesCS7A01G175200 TraesCS6D01G371500 TraesCS4B01G017400 TraesCS1D01G238100 TraesCS2A01G547800 TraesCS2B01G578500 TraesCS4B01G016200 TraesCS5B01G497100 TraesCS7A01G491900 TraesCS7B01G216600 TraesCS7B01G473600 TraesCS7D01G478500 TraesCS1A01G038400 TraesCS1B01G415700 TraesCS2A01G319600 TraesCS4B01G385200 TraesCS7A01G030500 TraesCS7A01G371200 …
GO:0044070	regulation of anion transport	6 (0.3%)	70 (0.13%)	0.048541	0.3239	TraesCS1B01G374200 TraesCS4B01G259600 TraesCS6B01G468300 TraesCS6D01G405700 TraesCS3B01G254500 TraesCS2A01G253500
GO:0009867	jasmonic acid mediated signaling pathway	14 (0.69%)	226 (0.42%)	0.048688	0.3239	TraesCS2A01G497200 TraesCS3A01G107200 TraesCS3B01G125600 TraesCS3B01G156900 TraesCS3D01G109300 TraesCS3D01G286900 TraesCS4D01G188200 TraesCS5B01G227700 TraesCS6B01G084400 TraesCS6D01G278600 TraesCS7B01G372400 TraesCS7D01G016800 TraesCS5D01G549600 TraesCS7B01G009200
GO:0022403	cell cycle phase	14 (0.69%)	226 (0.42%)	0.048688	0.3239	TraesCS1B01G079000 TraesCS1D01G061600 TraesCS1D01G218400 TraesCS1D01G314400 TraesCS3B01G012200 TraesCS3B01G219800 TraesCS3D01G002000 TraesCS3D01G337700 TraesCS5A01G054500 TraesCS7A01G062100 TraesCS7A01G217200 TraesCS7B01G200900 TraesCS7B01G216600 TraesCS3B01G597500
GO:0046916	cellular transition metal ion homeostasis	7 (0.34%)	88 (0.16%)	0.048712	0.3239	TraesCS1A01G305200 TraesCS3D01G141100 TraesCS7A01G439300 TraesCS7B01G338200 TraesCS2B01G345300 TraesCS5A01G203400 TraesCS5B01G202100
GO:0052482	defense response by cell wall thickening	7 (0.34%)	88 (0.16%)	0.048712	0.3239	TraesCS1D01G437700 TraesCS5B01G444300 TraesCS5B01G444500 TraesCS5B01G444600 TraesCS5D01G447800 TraesCS5D01G447900 TraesCSU01G084700
GO:0052544	defense response by callose deposition in cell wall	7 (0.34%)	88 (0.16%)	0.048712	0.3239	TraesCS1D01G437700 TraesCS5B01G444300 TraesCS5B01G444500 TraesCS5B01G444600 TraesCS5D01G447800 TraesCS5D01G447900 TraesCSU01G084700
GO:0055080	cation homeostasis	26 (1.28%)	486 (0.9%)	0.048897	0.3239	TraesCS1A01G305200 TraesCS3D01G141100 TraesCS7A01G439300 TraesCS7B01G338200 TraesCS2B01G345300 TraesCS5A01G203400 TraesCS5B01G202100 TraesCS1A01G031300 TraesCS3B01G350500 TraesCS3D01G315000 TraesCS5B01G545100 TraesCS5D01G542400 TraesCS3B01G220000 TraesCS7A01G420000 TraesCS7B01G320100 TraesCS2B01G455300 TraesCS2D01G432000 TraesCS3B01G230400 TraesCS6A01G400000 TraesCS6B01G440200 TraesCS6D01G384200 …
GO:0006816	calcium ion transport	11 (0.54%)	165 (0.31%)	0.04893	0.3239	TraesCS5A01G276700 TraesCSU01G003600 TraesCS1B01G475400 TraesCS1D01G449200 TraesCS3A01G047800 TraesCS3B01G034400 TraesCS3D01G031900 TraesCS6B01G256700 TraesCS7A01G439300 TraesCS7B01G177100 TraesCS7B01G338200
GO:1901701	cellular response to oxygen-containing compound	48 (2.36%)	992 (1.84%)	0.049099	0.324039	TraesCS7A01G090400 TraesCS2A01G253500 TraesCS6B01G015300 TraesCS6B01G421500 TraesCS6D01G009600 TraesCS6D01G009700 TraesCS2A01G497200 TraesCS3A01G107200 TraesCS3B01G125600 TraesCS3B01G156900 TraesCS3D01G109300 TraesCS3D01G286900 TraesCS4D01G188200 TraesCS5B01G227700 TraesCS6B01G084400 TraesCS6D01G278600 TraesCS7B01G372400 TraesCS7D01G016800 TraesCS1D01G341100 TraesCS2A01G228000 TraesCS3D01G507900 …
GO:1903046	meiotic cell cycle process	24 (1.18%)	442 (0.82%)	0.049383	0.324039	TraesCS5B01G452500 TraesCS5B01G458100 TraesCS5D01G192700 TraesCS5D01G454600 TraesCS7A01G067500 TraesCS3B01G183400 TraesCS1A01G038400 TraesCS1D01G316200 TraesCS2A01G226500 TraesCS2D01G090600 TraesCS4B01G162900 TraesCS5B01G495700 TraesCS7A01G030500 TraesCS7A01G279000 TraesCS7B01G181200 TraesCS7B01G465500 TraesCS7B01G486700 TraesCS2A01G528700 TraesCS4B01G105900 TraesCS6B01G144800 TraesCS6B01G220900 …
GO:0005985	sucrose metabolic process	8 (0.39%)	107 (0.2%)	0.049719	0.324039	TraesCS2B01G424300 TraesCS6B01G456500 TraesCS6B01G466600 TraesCS7A01G040900 TraesCS1B01G415700 TraesCS3D01G013000 TraesCS3D01G092900 TraesCSU01G044500
GO:0009147	pyrimidine nucleoside triphosphate metabolic process	4 (0.2%)	37 (0.07%)	0.049732	0.324039	TraesCS1A01G444300 TraesCS1B01G478800 TraesCS1D01G452300 TraesCS4B01G019800
GO:0009718	anthocyanin-containing compound biosynthetic process	4 (0.2%)	37 (0.07%)	0.049732	0.324039	TraesCS3B01G156900 TraesCS7B01G059500 TraesCS7B01G252500 TraesCS7D01G174200
GO:0010022	meristem determinacy	4 (0.2%)	37 (0.07%)	0.049732	0.324039	TraesCS4B01G302600 TraesCS4D01G301100 TraesCS6D01G293200 TraesCS7A01G175200
GO:0048443	stamen development	16 (0.79%)	269 (0.5%)	0.050212	0.325465	TraesCS6A01G065800 TraesCS6B01G440300 TraesCS6D01G384300 TraesCS7A01G241600 TraesCS2D01G007100 TraesCS5B01G545100 TraesCS5D01G542400 TraesCS7A01G267300 TraesCS7B01G484200 TraesCS1A01G443700 TraesCS1D01G451800 TraesCS2A01G521400 TraesCS5D01G118200 TraesCS6B01G177300 TraesCS7B01G181700 TraesCS7D01G284100
GO:0048466	androecium development	16 (0.79%)	269 (0.5%)	0.050212	0.325465	TraesCS6A01G065800 TraesCS6B01G440300 TraesCS6D01G384300 TraesCS7A01G241600 TraesCS2D01G007100 TraesCS5B01G545100 TraesCS5D01G542400 TraesCS7A01G267300 TraesCS7B01G484200 TraesCS1A01G443700 TraesCS1D01G451800 TraesCS2A01G521400 TraesCS5D01G118200 TraesCS6B01G177300 TraesCS7B01G181700 TraesCS7D01G284100
GO:0042542	response to hydrogen peroxide	17 (0.84%)	291 (0.54%)	0.051199	0.330433	TraesCS1A01G340100 TraesCS1B01G338800 TraesCS1D01G342100 TraesCS2A01G386800 TraesCS2B01G247300 TraesCS3A01G023200 TraesCS3A01G424800 TraesCS3B01G010300 TraesCS3B01G021600 TraesCS3B01G169100 TraesCS3B01G603100 TraesCS4B01G230000 TraesCS5B01G145900 TraesCS6B01G011100 TraesCS7A01G529900 TraesCS7B01G009200 TraesCS7B01G446900
GO:0000338	protein deneddylation	13 (0.64%)	207 (0.38%)	0.051244	0.330433	TraesCS1B01G079000 TraesCS1D01G061600 TraesCS1D01G218400 TraesCS1D01G314400 TraesCS3B01G012200 TraesCS3B01G219800 TraesCS3D01G002000 TraesCS3D01G337700 TraesCS5A01G054500 TraesCS7A01G062100 TraesCS7A01G217200 TraesCS7B01G200900 TraesCS7B01G216600
GO:0008104	protein localization	97 (4.78%)	2177 (4.05%)	0.052172	0.334113	TraesCS2A01G497200 TraesCS3B01G156900 TraesCS3D01G141100 TraesCS3D01G286900 TraesCS4D01G188200 TraesCS5B01G227700 TraesCS6B01G084400 TraesCS6D01G278600 TraesCS7A01G417500 TraesCS7A01G439300 TraesCS7A01G524400 TraesCS7B01G338200 TraesCS7B01G372400 TraesCS7D01G016800 TraesCS1A01G402200 TraesCS3A01G026700 TraesCS3B01G017300 TraesCS3B01G065200 TraesCS7A01G003600 TraesCS1A01G443700 TraesCS1B01G079000 …
GO:0006658	phosphatidylserine metabolic process	2 (0.1%)	10 (0.02%)	0.052352	0.334113	TraesCS3A01G021500 TraesCS3B01G024600
GO:0006659	phosphatidylserine biosynthetic process	2 (0.1%)	10 (0.02%)	0.052352	0.334113	TraesCS3A01G021500 TraesCS3B01G024600
GO:0010070	zygote asymmetric cell division	2 (0.1%)	10 (0.02%)	0.052352	0.334113	TraesCS2D01G090600 TraesCS6B01G022800
GO:0006875	cellular metal ion homeostasis	11 (0.54%)	167 (0.31%)	0.052508	0.334251	TraesCS1A01G305200 TraesCS3D01G141100 TraesCS7A01G439300 TraesCS7B01G338200 TraesCS2B01G345300 TraesCS5A01G203400 TraesCS5B01G202100 TraesCS2A01G545600 TraesCS1B01G370800 TraesCS7A01G525800 TraesCS7B01G443400
GO:0044848	biological phase	14 (0.69%)	229 (0.43%)	0.053221	0.33622	TraesCS1B01G079000 TraesCS1D01G061600 TraesCS1D01G218400 TraesCS1D01G314400 TraesCS3B01G012200 TraesCS3B01G219800 TraesCS3D01G002000 TraesCS3D01G337700 TraesCS5A01G054500 TraesCS7A01G062100 TraesCS7A01G217200 TraesCS7B01G200900 TraesCS7B01G216600 TraesCS3B01G597500
GO:0006520	cellular amino acid metabolic process	89 (4.38%)	1985 (3.69%)	0.053951	0.33622	TraesCS1B01G223300 TraesCS1D01G212400 TraesCS6A01G027900 TraesCS6B01G084400 TraesCSU01G084700 TraesCS4B01G162900 TraesCS6B01G325200 TraesCS6B01G447700 TraesCS6D01G196100 TraesCS1B01G342200 TraesCS3B01G238600 TraesCS7A01G004000 TraesCS6B01G169700 TraesCS7A01G003600 TraesCS7A01G264500 TraesCS6D01G159100 TraesCS1D01G437700 TraesCS5B01G444300 TraesCS5B01G444500 TraesCS5B01G444600 TraesCS5D01G447800 T…
GO:0001510	RNA methylation	20 (0.99%)	358 (0.67%)	0.053952	0.33622	TraesCS3B01G600200 TraesCS3D01G535600 TraesCS2A01G225400 TraesCS5B01G251800 TraesCS6A01G065400 TraesCS1A01G404700 TraesCS1B01G079000 TraesCS1D01G061600 TraesCS1D01G342000 TraesCS1D01G439800 TraesCS3B01G211300 TraesCS4B01G240400 TraesCS5B01G494900 TraesCS5B01G543700 TraesCS5D01G544000 TraesCS6B01G424800 TraesCS7A01G002100 TraesCS7A01G062100 TraesCS7A01G217200 TraesCS7A01G501300
GO:0010091	trichome branching	4 (0.2%)	38 (0.07%)	0.053987	0.33622	TraesCS3B01G065200 TraesCS3B01G239700 TraesCS6A01G065900 TraesCS6B01G354900
GO:0006241	CTP biosynthetic process	3 (0.15%)	23 (0.04%)	0.054129	0.33622	TraesCS1A01G444300 TraesCS1B01G478800 TraesCS1D01G452300
GO:0009148	pyrimidine nucleoside triphosphate biosynthetic process	3 (0.15%)	23 (0.04%)	0.054129	0.33622	TraesCS1A01G444300 TraesCS1B01G478800 TraesCS1D01G452300
GO:0009208	pyrimidine ribonucleoside triphosphate metabolic process	3 (0.15%)	23 (0.04%)	0.054129	0.33622	TraesCS1A01G444300 TraesCS1B01G478800 TraesCS1D01G452300
GO:0009209	pyrimidine ribonucleoside triphosphate biosynthetic process	3 (0.15%)	23 (0.04%)	0.054129	0.33622	TraesCS1A01G444300 TraesCS1B01G478800 TraesCS1D01G452300
GO:0046036	CTP metabolic process	3 (0.15%)	23 (0.04%)	0.054129	0.33622	TraesCS1A01G444300 TraesCS1B01G478800 TraesCS1D01G452300
GO:0006886	intracellular protein transport	79 (3.89%)	1742 (3.24%)	0.054168	0.33622	TraesCS2A01G497200 TraesCS3B01G156900 TraesCS3D01G141100 TraesCS3D01G286900 TraesCS4D01G188200 TraesCS5B01G227700 TraesCS6B01G084400 TraesCS6D01G278600 TraesCS7A01G417500 TraesCS7A01G439300 TraesCS7A01G524400 TraesCS7B01G338200 TraesCS7B01G372400 TraesCS7D01G016800 TraesCS1A01G402200 TraesCS3A01G026700 TraesCS3B01G017300 TraesCS3B01G065200 TraesCS7A01G003600 TraesCS1A01G443700 TraesCS1B01G079000 …
GO:0009741	response to brassinosteroid	14 (0.69%)	230 (0.43%)	0.054795	0.338138	TraesCS3B01G551200 TraesCS4A01G365100 TraesCS2D01G597600 TraesCS4D01G301100 TraesCS6B01G388600 TraesCS6D01G338700 TraesCS2D01G576200 TraesCS5B01G505300 TraesCS6A01G316600 TraesCS6B01G347100 TraesCS7A01G426600 TraesCS7A01G426900 TraesCS7A01G427600 TraesCS7B01G469400
GO:0051603	proteolysis involved in cellular protein catabolic process	51 (2.51%)	1071 (1.99%)	0.054812	0.338138	TraesCS6B01G407600 TraesCS3B01G213900 TraesCS3B01G238600 TraesCS4A01G389300 TraesCS5B01G516100 TraesCS6B01G456000 TraesCS7A01G062100 TraesCS7A01G217200 TraesCSU01G037500 TraesCSU01G090500 TraesCS3A01G407700 TraesCS3D01G402900 TraesCS2A01G574600 TraesCS3B01G167800 TraesCS1A01G326900 TraesCS1A01G392400 TraesCS1B01G338800 TraesCS1B01G340300 TraesCS1B01G475400 TraesCS1D01G449200 TraesCS2A01G234200 Tr…
GO:0048519	negative regulation of biological process	108 (5.32%)	2453 (4.56%)	0.054885	0.338138	TraesCS2A01G228000 TraesCS6B01G466700 TraesCS7A01G040700 TraesCS4A01G409200 TraesCS2A01G547800 TraesCS2A01G561600 TraesCS2B01G578500 TraesCS3A01G015600 TraesCS4B01G053600 TraesCS1D01G096400 TraesCS2A01G001300 TraesCS5D01G118200 TraesCS1A01G038400 TraesCS1B01G415700 TraesCS2A01G319600 TraesCS3B01G229800 TraesCS4B01G162000 TraesCS6A01G379000 TraesCS7A01G371200 TraesCS7B01G256500 TraesCS1D01G350600 …
GO:0006355	regulation of transcription, DNA-templated	201 (9.9%)	4778 (8.88%)	0.055419	0.338913	TraesCS1A01G027200 TraesCS1A01G186000 TraesCS1A01G301100 TraesCS1A01G358400 TraesCS1A01G402200 TraesCS1A01G445700 TraesCS1B01G091500 TraesCS1B01G193800 TraesCS1B01G373100 TraesCS1D01G075600 TraesCS1D01G212800 TraesCS1D01G273100 TraesCS1D01G302100 TraesCS1D01G439000 TraesCS1D01G440900 TraesCS1D01G454000 TraesCS1D01G454600 TraesCS2A01G188500 TraesCS2A01G238700 TraesCS2A01G263400 TraesCS2A01G395400 …
GO:1903506	regulation of nucleic acid-templated transcription	201 (9.9%)	4778 (8.88%)	0.055419	0.338913	TraesCS1A01G027200 TraesCS1A01G186000 TraesCS1A01G301100 TraesCS1A01G358400 TraesCS1A01G402200 TraesCS1A01G445700 TraesCS1B01G091500 TraesCS1B01G193800 TraesCS1B01G373100 TraesCS1D01G075600 TraesCS1D01G212800 TraesCS1D01G273100 TraesCS1D01G302100 TraesCS1D01G439000 TraesCS1D01G440900 TraesCS1D01G454000 TraesCS1D01G454600 TraesCS2A01G188500 TraesCS2A01G238700 TraesCS2A01G263400 TraesCS2A01G395400 …
GO:2001141	regulation of RNA biosynthetic process	201 (9.9%)	4778 (8.88%)	0.055419	0.338913	TraesCS1A01G027200 TraesCS1A01G186000 TraesCS1A01G301100 TraesCS1A01G358400 TraesCS1A01G402200 TraesCS1A01G445700 TraesCS1B01G091500 TraesCS1B01G193800 TraesCS1B01G373100 TraesCS1D01G075600 TraesCS1D01G212800 TraesCS1D01G273100 TraesCS1D01G302100 TraesCS1D01G439000 TraesCS1D01G440900 TraesCS1D01G454000 TraesCS1D01G454600 TraesCS2A01G188500 TraesCS2A01G238700 TraesCS2A01G263400 TraesCS2A01G395400 …
GO:0009310	amine catabolic process	9 (0.44%)	129 (0.24%)	0.055928	0.340354	TraesCS6A01G027900 TraesCS6B01G084400 TraesCSU01G084700 TraesCS2A01G548100 TraesCS7A01G240400 TraesCS7A01G439300 TraesCS7B01G219900 TraesCS7B01G338200 TraesCS3A01G037300
GO:0042402	cellular biogenic amine catabolic process	9 (0.44%)	129 (0.24%)	0.055928	0.340354	TraesCS6A01G027900 TraesCS6B01G084400 TraesCSU01G084700 TraesCS2A01G548100 TraesCS7A01G240400 TraesCS7A01G439300 TraesCS7B01G219900 TraesCS7B01G338200 TraesCS3A01G037300
GO:0009855	determination of bilateral symmetry	10 (0.49%)	149 (0.28%)	0.056454	0.34272	TraesCS1A01G038400 TraesCS1B01G415700 TraesCS2A01G319600 TraesCS2A01G547800 TraesCS2A01G561600 TraesCS2B01G578500 TraesCS3A01G015600 TraesCS4B01G385200 TraesCS7A01G371200 TraesCS7B01G256500
GO:0065008	regulation of biological quality	119 (5.86%)	2729 (5.07%)	0.056848	0.344268	TraesCS5D01G248600 TraesCS7A01G449600 TraesCS1B01G446300 TraesCS2D01G014400 TraesCS3B01G094700 TraesCS5B01G533600 TraesCS7A01G267300 TraesCS7B01G484200 TraesCS1D01G316200 TraesCS2A01G226500 TraesCS3B01G597500 TraesCS4B01G105900 TraesCS7A01G030500 TraesCS7B01G465500 TraesCS1A01G427400 TraesCS1B01G338800 TraesCS1B01G462300 TraesCS1D01G437100 TraesCS4B01G253200 TraesCS5A01G205000 TraesCS5B01G440400 …
GO:0010363	regulation of plant-type hypersensitive response	15 (0.74%)	253 (0.47%)	0.057829	0.349361	TraesCS2A01G497200 TraesCS2D01G007100 TraesCS3B01G156900 TraesCS3D01G141100 TraesCS3D01G286900 TraesCS4D01G188200 TraesCS5B01G227700 TraesCS6B01G084400 TraesCS6D01G278600 TraesCS7A01G417500 TraesCS7A01G439300 TraesCS7A01G524400 TraesCS7B01G338200 TraesCS7B01G372400 TraesCS7D01G016800
GO:0006857	oligopeptide transport	14 (0.69%)	232 (0.43%)	0.058036	0.349738	TraesCS1A01G031300 TraesCS3A01G382800 TraesCS3A01G383200 TraesCS3A01G392800 TraesCS3D01G385600 TraesCS4B01G026700 TraesCS4B01G371000 TraesCS5A01G485200 TraesCS5B01G498500 TraesCS5D01G419200 TraesCS6B01G171000 TraesCS6D01G248800 TraesCS7A01G381700 TraesCS1A01G150200
GO:2000242	negative regulation of reproductive process	9 (0.44%)	130 (0.24%)	0.058173	0.349738	TraesCS2D01G007100 TraesCS3B01G012200 TraesCS3D01G002000 TraesCS4A01G409200 TraesCS4B01G302600 TraesCS4D01G301100 TraesCS6D01G293200 TraesCS7A01G175200 TraesCS7B01G200900
GO:0009799	specification of symmetry	10 (0.49%)	150 (0.28%)	0.05854	0.351099	TraesCS1A01G038400 TraesCS1B01G415700 TraesCS2A01G319600 TraesCS2A01G547800 TraesCS2A01G561600 TraesCS2B01G578500 TraesCS3A01G015600 TraesCS4B01G385200 TraesCS7A01G371200 TraesCS7B01G256500
GO:0051252	regulation of RNA metabolic process	202 (9.95%)	4813 (8.95%)	0.058823	0.351948	TraesCS7B01G483100 TraesCS1A01G027200 TraesCS1A01G186000 TraesCS1A01G301100 TraesCS1A01G358400 TraesCS1A01G402200 TraesCS1A01G445700 TraesCS1B01G091500 TraesCS1B01G193800 TraesCS1B01G373100 TraesCS1D01G075600 TraesCS1D01G212800 TraesCS1D01G273100 TraesCS1D01G302100 TraesCS1D01G439000 TraesCS1D01G440900 TraesCS1D01G454000 TraesCS1D01G454600 TraesCS2A01G188500 TraesCS2A01G238700 TraesCS2A01G263400 …
GO:0030001	metal ion transport	56 (2.76%)	1197 (2.22%)	0.059855	0.356568	TraesCS3A01G265100 TraesCS3D01G265400 TraesCS2B01G412500 TraesCS2D01G392200 TraesCS5D01G562000 TraesCS6B01G192400 TraesCS2B01G111100 TraesCS1B01G292800 TraesCS2B01G439400 TraesCS3B01G034100 TraesCS3B01G322900 TraesCS4A01G211400 TraesCS4B01G105100 TraesCS4D01G102000 TraesCS4D01G128900 TraesCS7A01G340000 TraesCS1A01G031300 TraesCS3B01G350500 TraesCS3D01G315000 TraesCS5B01G545100 TraesCS5D01G542400 …
GO:0009642	response to light intensity	25 (1.23%)	474 (0.88%)	0.059978	0.356568	TraesCS3A01G161300 TraesCS7A01G518800 TraesCS2D01G014400 TraesCS3B01G551200 TraesCS4B01G049700 TraesCS4D01G050100 TraesCS4A01G109900 TraesCS4D01G195100 TraesCS5B01G437100 TraesCS7A01G524400 TraesCS7B01G471600 TraesCS7D01G534500 TraesCS1A01G340100 TraesCS1D01G342100 TraesCS2A01G386800 TraesCS2A01G500400 TraesCS2B01G247300 TraesCS3A01G294200 TraesCS3A01G424800 TraesCS3B01G010300 TraesCS3B01G169100 …
GO:1901605	alpha-amino acid metabolic process	62 (3.05%)	1341 (2.49%)	0.060025	0.356568	TraesCS1B01G223300 TraesCS1D01G212400 TraesCS6A01G027900 TraesCS6B01G084400 TraesCSU01G084700 TraesCS3B01G238600 TraesCS6B01G169700 TraesCS7A01G003600 TraesCS6D01G159100 TraesCS1D01G437700 TraesCS5B01G444300 TraesCS5B01G444500 TraesCS5B01G444600 TraesCS5D01G447800 TraesCS5D01G447900 TraesCS7B01G208700 TraesCS5B01G444700 TraesCS6B01G455600 TraesCS6D01G393200 TraesCS7B01G040800 TraesCS3D01G286900 T…
GO:0009955	adaxial/abaxial pattern specification	9 (0.44%)	131 (0.24%)	0.060474	0.358383	TraesCS4B01G385200 TraesCS7A01G371200 TraesCS7B01G256500 TraesCS3B01G007200 TraesCS3B01G011300 TraesCS3B01G011900 TraesCS4A01G472200 TraesCS7B01G176600 TraesCS7D01G016500
GO:0051235	maintenance of location	13 (0.64%)	213 (0.4%)	0.061458	0.362997	TraesCS5B01G427400 TraesCS7A01G491900 TraesCS7B01G216600 TraesCS7B01G473600 TraesCS7D01G478500 TraesCS3A01G265100 TraesCS3D01G265400 TraesCS2B01G345300 TraesCS5A01G203400 TraesCS5B01G202100 TraesCS2A01G545600 TraesCS5B01G533600 TraesCS7A01G271400
GO:0006301	postreplication repair	7 (0.34%)	93 (0.17%)	0.062085	0.362997	TraesCS1A01G392400 TraesCS1B01G415800 TraesCS3A01G047700 TraesCS3B01G034500 TraesCS3D01G032000 TraesCS7A01G355200 TraesCS3B01G329300
GO:0009753	response to jasmonic acid	25 (1.23%)	476 (0.88%)	0.062325	0.362997	TraesCS2A01G497200 TraesCS3A01G107200 TraesCS3B01G125600 TraesCS3B01G156900 TraesCS3D01G109300 TraesCS3D01G286900 TraesCS4D01G188200 TraesCS5B01G227700 TraesCS6B01G084400 TraesCS6D01G278600 TraesCS7B01G372400 TraesCS7D01G016800 TraesCS1A01G033600 TraesCS1A01G150200 TraesCS4B01G037700 TraesCS4B01G037900 TraesCS4B01G237600 TraesCS5B01G408000 TraesCS6A01G001500 TraesCS6B01G169000 TraesCS6B01G213300 …
GO:0010163	high-affinity potassium ion import	2 (0.1%)	11 (0.02%)	0.06242	0.362997	TraesCS3A01G023200 TraesCS3B01G021600
GO:0019695	choline metabolic process	2 (0.1%)	11 (0.02%)	0.06242	0.362997	TraesCS1B01G388700 TraesCS1D01G375700
GO:0033567	DNA replication, Okazaki fragment processing	2 (0.1%)	11 (0.02%)	0.06242	0.362997	TraesCS1A01G361200 TraesCS4A01G359000
GO:0060147	regulation of posttranscriptional gene silencing	2 (0.1%)	11 (0.02%)	0.06242	0.362997	TraesCS6D01G278600 TraesCS3B01G094700
GO:2000012	regulation of auxin polar transport	2 (0.1%)	11 (0.02%)	0.06242	0.362997	TraesCS7A01G364400 TraesCS7D01G358600
GO:0048878	chemical homeostasis	33 (1.63%)	659 (1.22%)	0.06268	0.36366	TraesCS4B01G230000 TraesCS1A01G305200 TraesCS3A01G375200 TraesCS6B01G002800 TraesCS3D01G141100 TraesCS7A01G439300 TraesCS7B01G338200 TraesCS2B01G345300 TraesCS5A01G203400 TraesCS5B01G202100 TraesCS6A01G402400 TraesCS6B01G444800 TraesCS1A01G031300 TraesCS3B01G350500 TraesCS3D01G315000 TraesCS5B01G545100 TraesCS5D01G542400 TraesCS1B01G415800 TraesCS3B01G220000 TraesCS7A01G420000 TraesCS7B01G320100 …
GO:0009647	skotomorphogenesis	4 (0.2%)	40 (0.07%)	0.063067	0.365056	TraesCS2D01G014400 TraesCS3B01G551200 TraesCS4B01G049700 TraesCS4D01G050100
GO:0071395	cellular response to jasmonic acid stimulus	14 (0.69%)	236 (0.44%)	0.064904	0.374726	TraesCS2A01G497200 TraesCS3A01G107200 TraesCS3B01G125600 TraesCS3B01G156900 TraesCS3D01G109300 TraesCS3D01G286900 TraesCS4D01G188200 TraesCS5B01G227700 TraesCS6B01G084400 TraesCS6D01G278600 TraesCS7B01G372400 TraesCS7D01G016800 TraesCS5D01G549600 TraesCS7B01G009200
GO:0045184	establishment of protein localization	94 (4.63%)	2128 (3.95%)	0.065039	0.374726	TraesCS2A01G497200 TraesCS3B01G156900 TraesCS3D01G141100 TraesCS3D01G286900 TraesCS4D01G188200 TraesCS5B01G227700 TraesCS6B01G084400 TraesCS6D01G278600 TraesCS7A01G417500 TraesCS7A01G439300 TraesCS7A01G524400 TraesCS7B01G338200 TraesCS7B01G372400 TraesCS7D01G016800 TraesCS1A01G402200 TraesCS3A01G026700 TraesCS3B01G017300 TraesCS3B01G065200 TraesCS7A01G003600 TraesCS1A01G443700 TraesCS1B01G079000 …
GO:0042886	amide transport	17 (0.84%)	301 (0.56%)	0.065721	0.376435	TraesCS1A01G031300 TraesCS3A01G382800 TraesCS3A01G383200 TraesCS3A01G392800 TraesCS3D01G385600 TraesCS4B01G026700 TraesCS4B01G371000 TraesCS5A01G485200 TraesCS5B01G498500 TraesCS5D01G419200 TraesCS6B01G171000 TraesCS6D01G248800 TraesCS7A01G381700 TraesCS3A01G535300 TraesCS7B01G243000 TraesCS1A01G404300 TraesCS1A01G150200
GO:0055065	metal ion homeostasis	20 (0.99%)	367 (0.68%)	0.065923	0.376435	TraesCS1A01G305200 TraesCS3D01G141100 TraesCS7A01G439300 TraesCS7B01G338200 TraesCS2B01G345300 TraesCS5A01G203400 TraesCS5B01G202100 TraesCS3B01G220000 TraesCS7A01G420000 TraesCS7B01G320100 TraesCS2B01G455300 TraesCS2D01G432000 TraesCS3B01G230400 TraesCS6A01G400000 TraesCS6B01G440200 TraesCS6D01G384200 TraesCS2A01G545600 TraesCS1B01G370800 TraesCS7A01G525800 TraesCS7B01G443400
GO:0006605	protein targeting	62 (3.05%)	1350 (2.51%)	0.066346	0.376435	TraesCS2A01G497200 TraesCS3B01G156900 TraesCS3D01G141100 TraesCS3D01G286900 TraesCS4D01G188200 TraesCS5B01G227700 TraesCS6B01G084400 TraesCS6D01G278600 TraesCS7A01G417500 TraesCS7A01G439300 TraesCS7A01G524400 TraesCS7B01G338200 TraesCS7B01G372400 TraesCS7D01G016800 TraesCS1A01G402200 TraesCS3A01G026700 TraesCS3B01G017300 TraesCS3B01G065200 TraesCS7A01G003600 TraesCS1A01G443700 TraesCS1B01G079000 …
GO:0006403	RNA localization	11 (0.54%)	174 (0.32%)	0.066394	0.376435	TraesCS3A01G530600 TraesCS1A01G443400 TraesCS1B01G477500 TraesCS1D01G451300 TraesCS1B01G079000 TraesCS1D01G061600 TraesCS1D01G342000 TraesCS2A01G246000 TraesCS4B01G387800 TraesCS6B01G456000 TraesCSU01G090500
GO:0050657	nucleic acid transport	11 (0.54%)	174 (0.32%)	0.066394	0.376435	TraesCS3A01G530600 TraesCS1A01G443400 TraesCS1B01G477500 TraesCS1D01G451300 TraesCS1B01G079000 TraesCS1D01G061600 TraesCS1D01G342000 TraesCS2A01G246000 TraesCS4B01G387800 TraesCS6B01G456000 TraesCSU01G090500
GO:0050658	RNA transport	11 (0.54%)	174 (0.32%)	0.066394	0.376435	TraesCS3A01G530600 TraesCS1A01G443400 TraesCS1B01G477500 TraesCS1D01G451300 TraesCS1B01G079000 TraesCS1D01G061600 TraesCS1D01G342000 TraesCS2A01G246000 TraesCS4B01G387800 TraesCS6B01G456000 TraesCSU01G090500
GO:0051236	establishment of RNA localization	11 (0.54%)	174 (0.32%)	0.066394	0.376435	TraesCS3A01G530600 TraesCS1A01G443400 TraesCS1B01G477500 TraesCS1D01G451300 TraesCS1B01G079000 TraesCS1D01G061600 TraesCS1D01G342000 TraesCS2A01G246000 TraesCS4B01G387800 TraesCS6B01G456000 TraesCSU01G090500
GO:0006414	translational elongation	12 (0.59%)	195 (0.36%)	0.066983	0.377138	TraesCS2A01G262500 TraesCS2D01G261500 TraesCS2A01G294000 TraesCS2D01G128300 TraesCS4A01G363900 TraesCS4A01G386100 TraesCS5B01G545200 TraesCS5D01G542300 TraesCS6D01G120800 TraesCS7B01G006800 TraesCS7B01G209900 TraesCS7B01G218300
GO:0010015	root morphogenesis	29 (1.43%)	571 (1.06%)	0.067011	0.377138	TraesCS3B01G239700 TraesCS6B01G002800 TraesCS2A01G344900 TraesCS3A01G369200 TraesCS5D01G420300 TraesCS4B01G162500 TraesCS1D01G238100 TraesCS1A01G427000 TraesCS1B01G363700 TraesCS3A01G047800 TraesCS3B01G034400 TraesCS3B01G235500 TraesCS3D01G031900 TraesCS4A01G365100 TraesCS5B01G516100 TraesCS7B01G484200 TraesCS1B01G475400 TraesCS1D01G449200 TraesCS4B01G035500 TraesCS6B01G377800 TraesCS6D01G255800 …
GO:0016036	cellular response to phosphate starvation	13 (0.64%)	216 (0.4%)	0.067041	0.377138	TraesCS1B01G415800 TraesCS3A01G047500 TraesCS3B01G280100 TraesCS3B01G345800 TraesCS4A01G276100 TraesCS4D01G035000 TraesCS5A01G460300 TraesCS5B01G373000 TraesCS5B01G471500 TraesCS6D01G252900 TraesCS7A01G112800 TraesCS7B01G473400 TraesCSU01G105300
GO:0015031	protein transport	93 (4.58%)	2107 (3.92%)	0.067124	0.377138	TraesCS2A01G497200 TraesCS3B01G156900 TraesCS3D01G141100 TraesCS3D01G286900 TraesCS4D01G188200 TraesCS5B01G227700 TraesCS6B01G084400 TraesCS6D01G278600 TraesCS7A01G417500 TraesCS7A01G439300 TraesCS7A01G524400 TraesCS7B01G338200 TraesCS7B01G372400 TraesCS7D01G016800 TraesCS1A01G402200 TraesCS3A01G026700 TraesCS3B01G017300 TraesCS3B01G065200 TraesCS7A01G003600 TraesCS1A01G443700 TraesCS1B01G079000 …
GO:0040034	regulation of development, heterochronic	5 (0.25%)	58 (0.11%)	0.067379	0.377503	TraesCS6A01G032600 TraesCS6D01G293200 TraesCS7A01G115400 TraesCS7A01G175200 TraesCS7B01G013100
GO:0010260	organ senescence	9 (0.44%)	134 (0.25%)	0.067725	0.377503	TraesCS3A01G107200 TraesCS3B01G125600 TraesCS3D01G109300 TraesCS4B01G161800 TraesCS6B01G015300 TraesCS6B01G421500 TraesCS6B01G469900 TraesCS6D01G009600 TraesCS6D01G009700
GO:0006730	one-carbon metabolic process	7 (0.34%)	95 (0.18%)	0.068002	0.377503	TraesCS4A01G388700 TraesCS4A01G388900 TraesCS4B01G392600 TraesCS6D01G159100 TraesCS7A01G537600 TraesCS7B01G455700 TraesCS7D01G523500
GO:0050801	ion homeostasis	28 (1.38%)	549 (1.02%)	0.068062	0.377503	TraesCS4B01G230000 TraesCS1A01G305200 TraesCS3D01G141100 TraesCS7A01G439300 TraesCS7B01G338200 TraesCS2B01G345300 TraesCS5A01G203400 TraesCS5B01G202100 TraesCS1A01G031300 TraesCS3B01G350500 TraesCS3D01G315000 TraesCS5B01G545100 TraesCS5D01G542400 TraesCS1B01G415800 TraesCS3B01G220000 TraesCS7A01G420000 TraesCS7B01G320100 TraesCS2B01G455300 TraesCS2D01G432000 TraesCS3B01G230400 TraesCS6A01G400000 …
GO:0010016	shoot system morphogenesis	40 (1.97%)	828 (1.54%)	0.068418	0.377503	TraesCS2A01G547800 TraesCS2A01G561600 TraesCS2B01G578500 TraesCS3A01G015600 TraesCS7A01G371200 TraesCS7B01G256500 TraesCS1A01G427200 TraesCS1A01G443700 TraesCS1D01G437000 TraesCS1D01G451800 TraesCS2A01G574700 TraesCS2D01G585300 TraesCS3A01G023800 TraesCS3B01G021000 TraesCS4A01G407900 TraesCS4B01G307400 TraesCS6B01G366900 TraesCS7A01G164000 TraesCS7D01G016800 TraesCS7D01G060400 TraesCS1D01G238100 …
GO:0009698	phenylpropanoid metabolic process	25 (1.23%)	481 (0.89%)	0.068472	0.377503	TraesCS1B01G292600 TraesCS4A01G429700 TraesCS4B01G208000 TraesCS6A01G001500 TraesCS7A01G240400 TraesCS7A01G439300 TraesCS7B01G338200 TraesCS1B01G475400 TraesCS1D01G449200 TraesCS2A01G424600 TraesCS2B01G066100 TraesCS6B01G011100 TraesCS6B01G406300 TraesCS6D01G159100 TraesCS7B01G232400 TraesCS7B01G484200 TraesCS2A01G238200 TraesCS2A01G505800 TraesCS6B01G408100 TraesCS7B01G219900 TraesCS6B01G258600 …
GO:0071446	cellular response to salicylic acid stimulus	14 (0.69%)	238 (0.44%)	0.068532	0.377503	TraesCS6B01G015300 TraesCS6B01G421500 TraesCS6D01G009600 TraesCS6D01G009700 TraesCS2A01G497200 TraesCS3B01G156900 TraesCS4D01G188200 TraesCS5B01G227700 TraesCS6B01G084400 TraesCS6D01G278600 TraesCS7B01G372400 TraesCS7D01G016800 TraesCS3D01G286900 TraesCS7A01G417500
GO:0007155	cell adhesion	11 (0.54%)	175 (0.33%)	0.068554	0.377503	TraesCS3A01G369200 TraesCS4B01G035500 TraesCS5B01G507000 TraesCS6D01G255800 TraesCS7A01G030500 TraesCS7B01G181700 TraesCS7D01G284100 TraesCS4A01G441400 TraesCS6A01G001600 TraesCS6B01G006400 TraesCS6D01G004200
GO:0022610	biological adhesion	11 (0.54%)	175 (0.33%)	0.068554	0.377503	TraesCS3A01G369200 TraesCS4B01G035500 TraesCS5B01G507000 TraesCS6D01G255800 TraesCS7A01G030500 TraesCS7B01G181700 TraesCS7D01G284100 TraesCS4A01G441400 TraesCS6A01G001600 TraesCS6B01G006400 TraesCS6D01G004200
GO:0009886	post-embryonic morphogenesis	33 (1.63%)	665 (1.24%)	0.068935	0.378141	TraesCS1A01G025700 TraesCS5B01G495700 TraesCS6A01G379000 TraesCS2A01G344900 TraesCS3A01G369200 TraesCS5D01G420300 TraesCS2A01G547800 TraesCS2A01G561600 TraesCS2B01G578500 TraesCS3A01G015600 TraesCS7A01G371200 TraesCS7B01G256500 TraesCS1A01G038400 TraesCS3B01G034100 TraesCS7A01G207100 TraesCS1A01G427200 TraesCS1A01G443700 TraesCS1D01G437000 TraesCS1D01G451800 TraesCS2A01G574700 TraesCS2D01G585300 …
GO:0071215	cellular response to abscisic acid stimulus	13 (0.64%)	217 (0.4%)	0.068974	0.378141	TraesCS2A01G253500 TraesCS6B01G015300 TraesCS6B01G421500 TraesCS6D01G009600 TraesCS6D01G009700 TraesCS1B01G306800 TraesCS2A01G497200 TraesCS2A01G574600 TraesCS2D01G577000 TraesCS3A01G381100 TraesCS3B01G254500 TraesCS7A01G264500 TraesCS7B01G372400
GO:0019318	hexose metabolic process	25 (1.23%)	482 (0.9%)	0.06975	0.381558	TraesCS1B01G475400 TraesCS1D01G449200 TraesCS5B01G516100 TraesCS1B01G478400 TraesCS1D01G451900 TraesCS3D01G092900 TraesCS4A01G389300 TraesCSU01G037500 TraesCS2A01G222600 TraesCS2B01G181900 TraesCS3B01G213900 TraesCS3B01G238600 TraesCS4B01G220200 TraesCS6A01G400000 TraesCS6B01G255800 TraesCS6B01G440200 TraesCS6B01G456000 TraesCS6D01G384200 TraesCS7A01G062100 TraesCS7A01G217200 TraesCS7A01G529900 T…
GO:0052542	defense response by callose deposition	9 (0.44%)	135 (0.25%)	0.070258	0.382724	TraesCS1D01G437700 TraesCS5B01G444300 TraesCS5B01G444500 TraesCS5B01G444600 TraesCS5D01G447800 TraesCS5D01G447900 TraesCSU01G084700 TraesCS1D01G350600 TraesCS7A01G524400
GO:0005991	trehalose metabolic process	5 (0.25%)	59 (0.11%)	0.071441	0.382724	TraesCS1D01G065300 TraesCS1D01G341100 TraesCS5A01G190000 TraesCS5D01G200800 TraesCS6D01G230500
GO:0009059	macromolecule biosynthetic process	242 (11.92%)	5863 (10.9%)	0.071553	0.382724	TraesCS1A01G381200 TraesCS3B01G034600 TraesCS5B01G500500 TraesCS5B01G533600 TraesCS5D01G521800 TraesCS7A01G168300 TraesCS7B01G188400 TraesCS1B01G342200 TraesCS7A01G004000 TraesCS1B01G432900 TraesCS3B01G552000 TraesCS4B01G324400 TraesCS5A01G279700 TraesCS5B01G154200 TraesCS6B01G189400 TraesCS6D01G378200 TraesCS7D01G064300 TraesCS7D01G190100 TraesCS7A01G304700 TraesCS3B01G167800 TraesCS6D01G186000 …
GO:0016053	organic acid biosynthetic process	100 (4.93%)	2289 (4.25%)	0.07266	0.382724	TraesCS1B01G223300 TraesCS1D01G212400 TraesCS1A01G402500 TraesCS3A01G044800 TraesCS4A01G389300 TraesCSU01G037500 TraesCS4B01G162900 TraesCS6B01G325200 TraesCS6B01G447700 TraesCS6D01G196100 TraesCS3B01G238600 TraesCS1A01G383200 TraesCS1B01G409300 TraesCS7B01G372400 TraesCS1D01G437700 TraesCS5B01G444300 TraesCS5B01G444500 TraesCS5B01G444600 TraesCS5D01G447800 TraesCS5D01G447900 TraesCS7B01G208700 T…
GO:0046394	carboxylic acid biosynthetic process	100 (4.93%)	2289 (4.25%)	0.07266	0.382724	TraesCS1B01G223300 TraesCS1D01G212400 TraesCS1A01G402500 TraesCS3A01G044800 TraesCS4A01G389300 TraesCSU01G037500 TraesCS4B01G162900 TraesCS6B01G325200 TraesCS6B01G447700 TraesCS6D01G196100 TraesCS3B01G238600 TraesCS1A01G383200 TraesCS1B01G409300 TraesCS7B01G372400 TraesCS1D01G437700 TraesCS5B01G444300 TraesCS5B01G444500 TraesCS5B01G444600 TraesCS5D01G447800 TraesCS5D01G447900 TraesCS7B01G208700 T…
GO:0002009	morphogenesis of an epithelium	2 (0.1%)	12 (0.02%)	0.073077	0.382724	TraesCS1B01G354000 TraesCS3A01G369200
GO:0010232	vascular transport	2 (0.1%)	12 (0.02%)	0.073077	0.382724	TraesCS2A01G586600 TraesCS2D01G600000
GO:0010233	phloem transport	2 (0.1%)	12 (0.02%)	0.073077	0.382724	TraesCS2A01G586600 TraesCS2D01G600000
GO:0031058	positive regulation of histone modification	2 (0.1%)	12 (0.02%)	0.073077	0.382724	TraesCS2D01G007100 TraesCS4B01G053600
GO:0031062	positive regulation of histone methylation	2 (0.1%)	12 (0.02%)	0.073077	0.382724	TraesCS2D01G007100 TraesCS4B01G053600
GO:0048729	tissue morphogenesis	2 (0.1%)	12 (0.02%)	0.073077	0.382724	TraesCS1B01G354000 TraesCS3A01G369200
GO:1903310	positive regulation of chromatin modification	2 (0.1%)	12 (0.02%)	0.073077	0.382724	TraesCS2D01G007100 TraesCS4B01G053600
GO:0002213	defense response to insect	3 (0.15%)	26 (0.05%)	0.073193	0.382724	TraesCS4A01G494700 TraesCS5D01G420300 TraesCS7A01G003900
GO:0005977	glycogen metabolic process	3 (0.15%)	26 (0.05%)	0.073193	0.382724	TraesCS2A01G293400 TraesCS7B01G472300 TraesCS7B01G472500
GO:0005978	glycogen biosynthetic process	3 (0.15%)	26 (0.05%)	0.073193	0.382724	TraesCS2A01G293400 TraesCS7B01G472300 TraesCS7B01G472500
GO:0006112	energy reserve metabolic process	3 (0.15%)	26 (0.05%)	0.073193	0.382724	TraesCS2A01G293400 TraesCS7B01G472300 TraesCS7B01G472500
GO:0006471	protein ADP-ribosylation	3 (0.15%)	26 (0.05%)	0.073193	0.382724	TraesCS1A01G038400 TraesCS1A01G306200 TraesCS1D01G305900
GO:0006528	asparagine metabolic process	3 (0.15%)	26 (0.05%)	0.073193	0.382724	TraesCS4A01G109900 TraesCS4D01G195100 TraesCS5B01G152600
GO:0006529	asparagine biosynthetic process	3 (0.15%)	26 (0.05%)	0.073193	0.382724	TraesCS4A01G109900 TraesCS4D01G195100 TraesCS5B01G152600
GO:0008612	peptidyl-lysine modification to peptidyl-hypusine	3 (0.15%)	26 (0.05%)	0.073193	0.382724	TraesCS2A01G262500 TraesCS2D01G261500 TraesCS3A01G037300
GO:0019673	GDP-mannose metabolic process	3 (0.15%)	26 (0.05%)	0.073193	0.382724	TraesCS3A01G044800 TraesCS4A01G389300 TraesCSU01G037500
GO:0032501	multicellular organismal process	283 (13.94%)	6916 (12.85%)	0.073521	0.383097	TraesCS4B01G385200 TraesCS7A01G371200 TraesCS7B01G256500 TraesCS4B01G302600 TraesCS4D01G301100 TraesCS6D01G293200 TraesCS7A01G175200 TraesCS6D01G371500 TraesCS7A01G501400 TraesCS1B01G333300 TraesCS2A01G536800 TraesCS3A01G148300 TraesCS5B01G130200 TraesCS6A01G000500 TraesCS1D01G238100 TraesCS7A01G426600 TraesCS7A01G426900 TraesCS7A01G427600 TraesCS1A01G025700 TraesCS5B01G495700 TraesCS6A01G379000 …
GO:0007172	signal complex assembly	1 (0.05%)	2 (0%)	0.074034	0.383097	TraesCS7A01G533800
GO:0010111	glyoxysome organization	1 (0.05%)	2 (0%)	0.074034	0.383097	TraesCS6A01G392400
GO:0019277	UDP-N-acetylgalactosamine biosynthetic process	1 (0.05%)	2 (0%)	0.074034	0.383097	TraesCS3B01G229400
GO:0036292	DNA rewinding	1 (0.05%)	2 (0%)	0.074034	0.383097	TraesCS2A01G226500
GO:0051641	cellular localization	134 (6.6%)	3139 (5.83%)	0.074747	0.385988	TraesCS2A01G497200 TraesCS3B01G156900 TraesCS3D01G141100 TraesCS3D01G286900 TraesCS4D01G188200 TraesCS5B01G227700 TraesCS6B01G084400 TraesCS6D01G278600 TraesCS7A01G417500 TraesCS7A01G439300 TraesCS7A01G524400 TraesCS7B01G338200 TraesCS7B01G372400 TraesCS7D01G016800 TraesCS6B01G364700 TraesCS3A01G530600 TraesCS1A01G402200 TraesCS3A01G026700 TraesCS3B01G017300 TraesCS3B01G065200 TraesCS7A01G003600 …
GO:0097305	response to alcohol	57 (2.81%)	1241 (2.31%)	0.075369	0.388142	TraesCS2A01G253500 TraesCS6B01G015300 TraesCS6B01G421500 TraesCS6D01G009600 TraesCS6D01G009700 TraesCS3B01G551200 TraesCS4A01G365100 TraesCS1B01G306800 TraesCS2A01G497200 TraesCS2A01G574600 TraesCS2D01G577000 TraesCS3A01G381100 TraesCS3B01G254500 TraesCS7A01G264500 TraesCS7B01G372400 TraesCS2D01G597600 TraesCS4D01G301100 TraesCS6B01G388600 TraesCS6D01G338700 TraesCS2D01G576200 TraesCS5B01G505300 …
GO:0042254	ribosome biogenesis	44 (2.17%)	930 (1.73%)	0.075615	0.388142	TraesCS3A01G530600 TraesCS1B01G079000 TraesCS1D01G061600 TraesCS6B01G010000 TraesCS7D01G045100 TraesCS3B01G600200 TraesCS3D01G535600 TraesCS2A01G225400 TraesCS5B01G251800 TraesCS6A01G065400 TraesCS1A01G404700 TraesCS1A01G427200 TraesCS1D01G056100 TraesCS1D01G342000 TraesCS1D01G437000 TraesCS3A01G023800 TraesCS3A01G523700 TraesCS3B01G021000 TraesCS3B01G322800 TraesCS4A01G005900 TraesCS5A01G279700 …
GO:0012501	programmed cell death	23 (1.13%)	441 (0.82%)	0.075632	0.388142	TraesCS1A01G039200 TraesCS1B01G051700 TraesCS2A01G424600 TraesCS3B01G350500 TraesCS3D01G315000 TraesCS6B01G406300 TraesCS7B01G232400 TraesCSU01G040800 TraesCS2A01G262500 TraesCS2D01G261500 TraesCS3D01G430100 TraesCS4A01G442100 TraesCS6B01G030900 TraesCS6B01G142600 TraesCS6B01G458300 TraesCS6D01G405800 TraesCS7A01G005100 TraesCS7A01G005200 TraesCS7A01G007600 TraesCS7D01G004600 TraesCS7D01G007300 T…
GO:0009073	aromatic amino acid family biosynthetic process	14 (0.69%)	242 (0.45%)	0.076185	0.390176	TraesCS4B01G162900 TraesCS6B01G325200 TraesCS6B01G447700 TraesCS6D01G196100 TraesCS1D01G437700 TraesCS5B01G444300 TraesCS5B01G444500 TraesCS5B01G444600 TraesCS5D01G447800 TraesCS5D01G447900 TraesCS7B01G208700 TraesCS1D01G188500 TraesCS2A01G292000 TraesCS2B01G308500
GO:0071705	nitrogen compound transport	55 (2.71%)	1194 (2.22%)	0.076376	0.390351	TraesCS3B01G050500 TraesCS2B01G178400 TraesCS3B01G213900 TraesCS4B01G371000 TraesCS6A01G098500 TraesCS6B01G126400 TraesCS6B01G126800 TraesCS6B01G364600 TraesCS7B01G219900 TraesCS3A01G530600 TraesCS1A01G031300 TraesCS3A01G382800 TraesCS3A01G383200 TraesCS3A01G392800 TraesCS3D01G385600 TraesCS4B01G026700 TraesCS5A01G485200 TraesCS5B01G498500 TraesCS5D01G419200 TraesCS6B01G171000 TraesCS6D01G248800 …
GO:0006352	DNA-templated transcription, initiation	10 (0.49%)	158 (0.29%)	0.077028	0.392876	TraesCS1D01G439000 TraesCS1D01G440900 TraesCS3B01G123500 TraesCS3B01G422000 TraesCS3B01G516000 TraesCS3D01G468500 TraesCS4B01G163500 TraesCS6A01G033700 TraesCS1A01G327800 TraesCS3A01G525600
GO:0015931	nucleobase-containing compound transport	18 (0.89%)	330 (0.61%)	0.077256	0.393231	TraesCS3B01G050500 TraesCS3A01G530600 TraesCS6D01G168200 TraesCS1A01G443400 TraesCS1B01G477500 TraesCS1D01G451300 TraesCS1B01G079000 TraesCS1D01G061600 TraesCS1D01G342000 TraesCS2A01G246000 TraesCS4B01G387800 TraesCS6B01G456000 TraesCSU01G090500 TraesCS5B01G361100 TraesCS2A01G559300 TraesCS2B01G620900 TraesCS5B01G179200 TraesCS5B01G549200
GO:1901136	carbohydrate derivative catabolic process	11 (0.54%)	179 (0.33%)	0.077643	0.393417	TraesCS1B01G260700 TraesCS1D01G392100 TraesCS3B01G293200 TraesCSU01G169600 TraesCS6D01G282800 TraesCS3A01G523900 TraesCS2A01G510400 TraesCS2A01G510800 TraesCS2B01G538600 TraesCS2B01G538700 TraesCS2D01G511800
GO:0006213	pyrimidine nucleoside metabolic process	6 (0.3%)	79 (0.15%)	0.077941	0.393417	TraesCS5B01G497100 TraesCS1A01G444300 TraesCS1B01G478800 TraesCS1D01G452300 TraesCS3B01G238600 TraesCS3B01G547500
GO:0046131	pyrimidine ribonucleoside metabolic process	6 (0.3%)	79 (0.15%)	0.077941	0.393417	TraesCS5B01G497100 TraesCS1A01G444300 TraesCS1B01G478800 TraesCS1D01G452300 TraesCS3B01G238600 TraesCS3B01G547500
GO:0000478	endonucleolytic cleavage involved in rRNA processing	4 (0.2%)	43 (0.08%)	0.078083	0.393417	TraesCS1B01G079000 TraesCS1D01G061600 TraesCS6B01G010000 TraesCS7D01G045100
GO:0090502	RNA phosphodiester bond hydrolysis, endonucleolytic	4 (0.2%)	43 (0.08%)	0.078083	0.393417	TraesCS1B01G079000 TraesCS1D01G061600 TraesCS6B01G010000 TraesCS7D01G045100
GO:0009791	post-embryonic development	155 (7.64%)	3675 (6.83%)	0.079239	0.398126	TraesCS6D01G371500 TraesCS1A01G025700 TraesCS5B01G495700 TraesCS6A01G379000 TraesCS4B01G302600 TraesCS4D01G301100 TraesCS6D01G293200 TraesCS7A01G175200 TraesCS7A01G207100 TraesCS5B01G427400 TraesCS4B01G017400 TraesCS6A01G065800 TraesCS6B01G440300 TraesCS6D01G384300 TraesCS7A01G241600 TraesCS3B01G236700 TraesCS2A01G344900 TraesCS3A01G369200 TraesCS5D01G420300 TraesCS2A01G547800 TraesCS2A01G561600 …
GO:0009314	response to radiation	99 (4.88%)	2275 (4.23%)	0.079337	0.398126	TraesCS3A01G161300 TraesCS2A01G500400 TraesCS3A01G369200 TraesCS6B01G004400 TraesCS6B01G454500 TraesCS6B01G466700 TraesCS6D01G120800 TraesCS7A01G040700 TraesCS7B01G486500 TraesCS5B01G427400 TraesCS2A01G263400 TraesCS2B01G278700 TraesCS4B01G254800 TraesCS7B01G473400 TraesCSU01G105300 TraesCS1B01G169500 TraesCS1D01G096400 TraesCS1D01G148900 TraesCS2A01G312600 TraesCS3A01G324100 TraesCS4A01G007400 T…
GO:0006006	glucose metabolic process	20 (0.99%)	376 (0.7%)	0.0796	0.398643	TraesCS1B01G475400 TraesCS1D01G449200 TraesCS5B01G516100 TraesCS2A01G222600 TraesCS2B01G181900 TraesCS3B01G213900 TraesCS3B01G238600 TraesCS4A01G389300 TraesCS4B01G220200 TraesCS6A01G400000 TraesCS6B01G255800 TraesCS6B01G440200 TraesCS6B01G456000 TraesCS6D01G384200 TraesCS7A01G062100 TraesCS7A01G217200 TraesCS7A01G529900 TraesCS7B01G446900 TraesCSU01G037500 TraesCSU01G090500
GO:0044724	single-organism carbohydrate catabolic process	31 (1.53%)	628 (1.17%)	0.079878	0.398864	TraesCS1B01G475400 TraesCS1D01G449200 TraesCS5B01G516100 TraesCS3A01G113900 TraesCS1D01G346200 TraesCS2A01G222600 TraesCS2A01G237000 TraesCS2A01G500400 TraesCS2B01G181900 TraesCS3A01G020300 TraesCS3A01G021300 TraesCS3B01G024900 TraesCS3B01G025200 TraesCS3B01G153900 TraesCS3B01G213200 TraesCS3B01G213900 TraesCS3D01G129500 TraesCS4A01G365100 TraesCS4A01G389300 TraesCS5A01G188100 TraesCS6A01G400000 …
GO:0009094	L-phenylalanine biosynthetic process	3 (0.15%)	27 (0.05%)	0.080125	0.398864	TraesCS1D01G188500 TraesCS2A01G292000 TraesCS2B01G308500
GO:1902223	erythrose 4-phosphate/phosphoenolpyruvate family amino acid biosynthetic process	3 (0.15%)	27 (0.05%)	0.080125	0.398864	TraesCS1D01G188500 TraesCS2A01G292000 TraesCS2B01G308500
GO:0009626	plant-type hypersensitive response	8 (0.39%)	119 (0.22%)	0.08155	0.405147	TraesCS1A01G039200 TraesCS1B01G051700 TraesCS2A01G424600 TraesCS3B01G350500 TraesCS3D01G315000 TraesCS6B01G406300 TraesCS7B01G232400 TraesCSU01G040800
GO:0009723	response to ethylene	23 (1.13%)	446 (0.83%)	0.083022	0.409638	TraesCS1D01G238100 TraesCS1D01G350600 TraesCS3A01G041400 TraesCS3A01G369200 TraesCS3B01G042300 TraesCS3B01G169100 TraesCS5A01G236700 TraesCS5B01G145900 TraesCS5D01G216300 TraesCS6B01G011100 TraesCS7A01G031900 TraesCS7B01G009200 TraesCS5D01G549600 TraesCS1B01G260700 TraesCSU01G169600 TraesCS2B01G572500 TraesCS6A01G400000 TraesCS6B01G184800 TraesCS6B01G440200 TraesCS6D01G384200 TraesCS7B01G372400 T…
GO:0046496	nicotinamide nucleotide metabolic process	43 (2.12%)	914 (1.7%)	0.083509	0.409638	TraesCS6B01G084400 TraesCS5B01G109900 TraesCS1A01G408900 TraesCS2A01G500400 TraesCS3A01G020300 TraesCS3A01G024200 TraesCS3A01G523700 TraesCS3B01G025200 TraesCS3B01G073200 TraesCS3B01G322800 TraesCS5A01G279700 TraesCS6A01G066100 TraesCS6B01G447700 TraesCS6B01G470900 TraesCS6D01G120800 TraesCS6D01G137700 TraesCS7B01G486500 TraesCS7D01G016800 TraesCS7D01G543800 TraesCS1D01G346200 TraesCS2A01G222600 …
GO:0055082	cellular chemical homeostasis	18 (0.89%)	334 (0.62%)	0.084234	0.409638	TraesCS4B01G230000 TraesCS1A01G305200 TraesCS3D01G141100 TraesCS7A01G439300 TraesCS7B01G338200 TraesCS2B01G345300 TraesCS5A01G203400 TraesCS5B01G202100 TraesCS1A01G031300 TraesCS3B01G350500 TraesCS3D01G315000 TraesCS5B01G545100 TraesCS5D01G542400 TraesCS3B01G599600 TraesCS2A01G545600 TraesCS1B01G370800 TraesCS7A01G525800 TraesCS7B01G443400
GO:0006449	regulation of translational termination	2 (0.1%)	13 (0.02%)	0.084265	0.409638	TraesCS2A01G262500 TraesCS2D01G261500
GO:0006452	translational frameshifting	2 (0.1%)	13 (0.02%)	0.084265	0.409638	TraesCS2A01G262500 TraesCS2D01G261500
GO:0006621	protein retention in ER lumen	2 (0.1%)	13 (0.02%)	0.084265	0.409638	TraesCS5B01G533600 TraesCS7A01G271400
GO:0010288	response to lead ion	2 (0.1%)	13 (0.02%)	0.084265	0.409638	TraesCS6A01G068300 TraesCS6D01G065900
GO:0040014	regulation of multicellular organism growth	2 (0.1%)	13 (0.02%)	0.084265	0.409638	TraesCS6B01G002800 TraesCS6D01G255800
GO:0043243	positive regulation of protein complex disassembly	2 (0.1%)	13 (0.02%)	0.084265	0.409638	TraesCS2A01G262500 TraesCS2D01G261500
GO:0045901	positive regulation of translational elongation	2 (0.1%)	13 (0.02%)	0.084265	0.409638	TraesCS2A01G262500 TraesCS2D01G261500
GO:0045905	positive regulation of translational termination	2 (0.1%)	13 (0.02%)	0.084265	0.409638	TraesCS2A01G262500 TraesCS2D01G261500
GO:0045088	regulation of innate immune response	20 (0.99%)	379 (0.7%)	0.08455	0.410224	TraesCS3B01G211300 TraesCS5D01G549600 TraesCS4D01G188200 TraesCSU01G084700 TraesCS5B01G533600 TraesCS2A01G497200 TraesCS2D01G007100 TraesCS3B01G156900 TraesCS3D01G141100 TraesCS3D01G286900 TraesCS5B01G227700 TraesCS6B01G084400 TraesCS6D01G278600 TraesCS7A01G417500 TraesCS7A01G439300 TraesCS7A01G524400 TraesCS7B01G338200 TraesCS7B01G372400 TraesCS7D01G016800 TraesCS7B01G009200
GO:0016458	gene silencing	38 (1.87%)	798 (1.48%)	0.086592	0.41763	TraesCS2A01G228000 TraesCS6B01G466700 TraesCS7A01G040700 TraesCS2A01G001300 TraesCS1A01G038400 TraesCS1B01G415700 TraesCS2A01G319600 TraesCS3B01G229800 TraesCS4B01G053600 TraesCS4B01G162000 TraesCS6A01G379000 TraesCS7A01G371200 TraesCS7B01G256500 TraesCS7B01G473600 TraesCS2A01G258100 TraesCS3A01G221000 TraesCS3B01G251200 TraesCS3D01G118600 TraesCS3D01G507900 TraesCS5B01G452500 TraesCS5B01G458100 …
GO:0019362	pyridine nucleotide metabolic process	43 (2.12%)	917 (1.7%)	0.086717	0.41763	TraesCS6B01G084400 TraesCS5B01G109900 TraesCS1A01G408900 TraesCS2A01G500400 TraesCS3A01G020300 TraesCS3A01G024200 TraesCS3A01G523700 TraesCS3B01G025200 TraesCS3B01G073200 TraesCS3B01G322800 TraesCS5A01G279700 TraesCS6A01G066100 TraesCS6B01G447700 TraesCS6B01G470900 TraesCS6D01G120800 TraesCS6D01G137700 TraesCS7B01G486500 TraesCS7D01G016800 TraesCS7D01G543800 TraesCS1D01G346200 TraesCS2A01G222600 …
GO:0048767	root hair elongation	12 (0.59%)	204 (0.38%)	0.086814	0.41763	TraesCS3B01G239700 TraesCS6B01G002800 TraesCS1A01G427000 TraesCS1B01G363700 TraesCS3A01G047800 TraesCS3A01G369200 TraesCS3B01G034400 TraesCS3B01G235500 TraesCS3D01G031900 TraesCS4A01G365100 TraesCS5B01G516100 TraesCS7B01G484200
GO:0051246	regulation of protein metabolic process	57 (2.81%)	1254 (2.33%)	0.086817	0.41763	TraesCS1B01G432300 TraesCS2D01G004000 TraesCS3A01G024400 TraesCS3A01G025500 TraesCS3B01G019500 TraesCS3B01G020400 TraesCS3D01G020200 TraesCS4A01G005900 TraesCS5B01G410800 TraesCS5B01G446600 TraesCS6A01G066400 TraesCS6B01G307400 TraesCS1D01G345400 TraesCS7A01G356400 TraesCS4B01G265700 TraesCS4D01G265700 TraesCS6B01G144500 TraesCS6A01G013600 TraesCS4B01G053600 TraesCS2A01G262500 TraesCS2D01G261500 …
GO:0033365	protein localization to organelle	50 (2.46%)	1085 (2.02%)	0.086915	0.41763	TraesCS1A01G402200 TraesCS3A01G026700 TraesCS3B01G017300 TraesCS3B01G065200 TraesCS7A01G003600 TraesCS1A01G443700 TraesCS1B01G079000 TraesCS1D01G061600 TraesCS1D01G451800 TraesCS2A01G495500 TraesCS3D01G212200 TraesCS5B01G496300 TraesCS5D01G496700 TraesCS2A01G552000 TraesCS3A01G375200 TraesCS4A01G409200 TraesCS4B01G049500 TraesCS6A01G091500 TraesCS6B01G386500 TraesCS7B01G177100 TraesCS7B01G181100 …
GO:0009970	cellular response to sulfate starvation	3 (0.15%)	28 (0.05%)	0.08733	0.418816	TraesCS6B01G260800 TraesCS7B01G473400 TraesCSU01G105300
GO:0009416	response to light stimulus	93 (4.58%)	2140 (3.98%)	0.08866	0.422796	TraesCS3A01G161300 TraesCS2A01G500400 TraesCS3A01G369200 TraesCS6B01G004400 TraesCS6B01G454500 TraesCS6B01G466700 TraesCS6D01G120800 TraesCS7A01G040700 TraesCS7B01G486500 TraesCS5B01G427400 TraesCS2A01G263400 TraesCS2B01G278700 TraesCS4B01G254800 TraesCS7B01G473400 TraesCSU01G105300 TraesCS1B01G169500 TraesCS1D01G096400 TraesCS1D01G148900 TraesCS2A01G312600 TraesCS3A01G324100 TraesCS4A01G007400 T…
GO:0046132	pyrimidine ribonucleoside biosynthetic process	5 (0.25%)	63 (0.12%)	0.08899	0.422796	TraesCS1A01G444300 TraesCS1B01G478800 TraesCS1D01G452300 TraesCS3B01G238600 TraesCS3B01G547500
GO:0046134	pyrimidine nucleoside biosynthetic process	5 (0.25%)	63 (0.12%)	0.08899	0.422796	TraesCS1A01G444300 TraesCS1B01G478800 TraesCS1D01G452300 TraesCS3B01G238600 TraesCS3B01G547500
GO:0071470	cellular response to osmotic stress	4 (0.2%)	45 (0.08%)	0.088992	0.422796	TraesCS6B01G015300 TraesCS6B01G421500 TraesCS6D01G009600 TraesCS6D01G009700
GO:0048285	organelle fission	33 (1.63%)	682 (1.27%)	0.08901	0.422796	TraesCS5B01G452500 TraesCS5B01G458100 TraesCS5D01G192700 TraesCS5D01G454600 TraesCS7A01G067500 TraesCS3B01G183400 TraesCS2A01G281000 TraesCS1A01G038400 TraesCS1D01G316200 TraesCS2A01G226500 TraesCS2D01G090600 TraesCS4B01G162900 TraesCS5B01G495700 TraesCS7A01G030500 TraesCS7A01G279000 TraesCS7B01G181200 TraesCS7B01G465500 TraesCS7B01G486700 TraesCS2A01G528700 TraesCS4B01G105900 TraesCS6B01G144800 …
GO:0051028	mRNA transport	10 (0.49%)	163 (0.3%)	0.090234	0.427793	TraesCS1A01G443400 TraesCS1B01G477500 TraesCS1D01G451300 TraesCS1B01G079000 TraesCS1D01G061600 TraesCS1D01G342000 TraesCS2A01G246000 TraesCS4B01G387800 TraesCS6B01G456000 TraesCSU01G090500
GO:0009816	defense response to bacterium, incompatible interaction	7 (0.34%)	102 (0.19%)	0.091279	0.43029	TraesCS1A01G039200 TraesCS1B01G051700 TraesCS1D01G453600 TraesCS4B01G017300 TraesCS4B01G037700 TraesCS4B01G037900 TraesCS4D01G188200
GO:0016102	diterpenoid biosynthetic process	7 (0.34%)	102 (0.19%)	0.091279	0.43029	TraesCS7A01G552700 TraesCS7B01G476400 TraesCSU01G099900 TraesCS3B01G439900 TraesCS3D01G401400 TraesCS3D01G485000 TraesCS6B01G364700
GO:0034219	carbohydrate transmembrane transport	7 (0.34%)	102 (0.19%)	0.091279	0.43029	TraesCS2A01G251600 TraesCS5A01G226800 TraesCS5B01G225400 TraesCS5B01G498000 TraesCS5D01G187100 TraesCS5D01G234200 TraesCS6B01G456500
GO:0016108	tetraterpenoid metabolic process	15 (0.74%)	272 (0.51%)	0.093144	0.435072	TraesCS2A01G541400 TraesCS2B01G374800 TraesCS3B01G069800 TraesCS3B01G073200 TraesCS3B01G280100 TraesCS3B01G322800 TraesCS4B01G181000 TraesCS6B01G169700 TraesCS6B01G367200 TraesCS6B01G447700 TraesCS6B01G470900 TraesCS7B01G486500 TraesCS7D01G543800 TraesCS2D01G007100 TraesCS6D01G377900
GO:0016116	carotenoid metabolic process	15 (0.74%)	272 (0.51%)	0.093144	0.435072	TraesCS2A01G541400 TraesCS2B01G374800 TraesCS3B01G069800 TraesCS3B01G073200 TraesCS3B01G280100 TraesCS3B01G322800 TraesCS4B01G181000 TraesCS6B01G169700 TraesCS6B01G367200 TraesCS6B01G447700 TraesCS6B01G470900 TraesCS7B01G486500 TraesCS7D01G543800 TraesCS2D01G007100 TraesCS6D01G377900
GO:0034762	regulation of transmembrane transport	6 (0.3%)	83 (0.15%)	0.093626	0.435072	TraesCS3B01G254500 TraesCS2A01G253500 TraesCS3A01G294200 TraesCS3D01G294000 TraesCS6D01G378400 TraesCS7A01G200200
GO:0034765	regulation of ion transmembrane transport	6 (0.3%)	83 (0.15%)	0.093626	0.435072	TraesCS3B01G254500 TraesCS2A01G253500 TraesCS3A01G294200 TraesCS3D01G294000 TraesCS6D01G378400 TraesCS7A01G200200
GO:0044249	cellular biosynthetic process	433 (21.33%)	10843 (20.15%)	0.09393	0.435072	TraesCS1B01G223300 TraesCS1D01G212400 TraesCS1A01G402500 TraesCS3A01G044800 TraesCS4A01G389300 TraesCSU01G037500 TraesCS4B01G162900 TraesCS6B01G325200 TraesCS6B01G447700 TraesCS6D01G196100 TraesCS1A01G381200 TraesCS3B01G034600 TraesCS5B01G500500 TraesCS5B01G533600 TraesCS5D01G521800 TraesCS7A01G168300 TraesCS7B01G188400 TraesCS1B01G342200 TraesCS3B01G238600 TraesCS7A01G004000 TraesCS6B01G169700 T…
GO:0001763	morphogenesis of a branching structure	4 (0.2%)	46 (0.09%)	0.094707	0.435072	TraesCS2D01G007100 TraesCS7A01G418900 TraesCS7B01G285500 TraesCS7D01G379200
GO:0006879	cellular iron ion homeostasis	4 (0.2%)	46 (0.09%)	0.094707	0.435072	TraesCS1A01G305200 TraesCS2B01G345300 TraesCS5A01G203400 TraesCS5B01G202100
GO:0010223	secondary shoot formation	4 (0.2%)	46 (0.09%)	0.094707	0.435072	TraesCS2D01G007100 TraesCS7A01G418900 TraesCS7B01G285500 TraesCS7D01G379200
GO:0010346	shoot axis formation	4 (0.2%)	46 (0.09%)	0.094707	0.435072	TraesCS2D01G007100 TraesCS7A01G418900 TraesCS7B01G285500 TraesCS7D01G379200
GO:0009653	anatomical structure morphogenesis	111 (5.47%)	2597 (4.83%)	0.094813	0.435072	TraesCS1A01G025700 TraesCS5B01G495700 TraesCS6A01G379000 TraesCS2A01G234200 TraesCS7A01G285700 TraesCS7B01G177100 TraesCS2A01G547800 TraesCS2A01G561600 TraesCS2B01G578500 TraesCS3A01G015600 TraesCS5B01G507000 TraesCS7A01G030500 TraesCS7A01G371200 TraesCS7A01G533800 TraesCS7B01G217800 TraesCS7B01G256500 TraesCS3B01G239700 TraesCS6B01G002800 TraesCS1A01G303100 TraesCS1D01G096400 TraesCS1D01G302500 …
GO:0006656	phosphatidylcholine biosynthetic process	2 (0.1%)	14 (0.03%)	0.095928	0.435072	TraesCS1B01G388700 TraesCS1D01G375700
GO:0009202	deoxyribonucleoside triphosphate biosynthetic process	2 (0.1%)	14 (0.03%)	0.095928	0.435072	TraesCS4B01G149200 TraesCS7B01G031500
GO:0009864	induced systemic resistance, jasmonic acid mediated signaling pathway	2 (0.1%)	14 (0.03%)	0.095928	0.435072	TraesCS5D01G549600 TraesCS7B01G009200
GO:0019676	ammonia assimilation cycle	2 (0.1%)	14 (0.03%)	0.095928	0.435072	TraesCS2A01G500400 TraesCS3B01G299800
GO:0060968	regulation of gene silencing	2 (0.1%)	14 (0.03%)	0.095928	0.435072	TraesCS6D01G278600 TraesCS3B01G094700
GO:0034645	cellular macromolecule biosynthetic process	235 (11.58%)	5742 (10.67%)	0.096253	0.435072	TraesCS1A01G381200 TraesCS3B01G034600 TraesCS5B01G500500 TraesCS5B01G533600 TraesCS5D01G521800 TraesCS7A01G168300 TraesCS7B01G188400 TraesCS1B01G342200 TraesCS7A01G004000 TraesCS1B01G432900 TraesCS3B01G552000 TraesCS4B01G324400 TraesCS5A01G279700 TraesCS5B01G154200 TraesCS6B01G189400 TraesCS6D01G378200 TraesCS7D01G064300 TraesCS7D01G190100 TraesCS7A01G304700 TraesCS3B01G167800 TraesCS6D01G186000 …
GO:0043473	pigmentation	6 (0.3%)	84 (0.16%)	0.097794	0.435072	TraesCS2A01G521400 TraesCS3A01G369200 TraesCS3B01G235500 TraesCS7B01G181700 TraesCS7B01G484200 TraesCS7D01G284100
GO:0043476	pigment accumulation	6 (0.3%)	84 (0.16%)	0.097794	0.435072	TraesCS2A01G521400 TraesCS3A01G369200 TraesCS3B01G235500 TraesCS7B01G181700 TraesCS7B01G484200 TraesCS7D01G284100
GO:0043478	pigment accumulation in response to UV light	6 (0.3%)	84 (0.16%)	0.097794	0.435072	TraesCS2A01G521400 TraesCS3A01G369200 TraesCS3B01G235500 TraesCS7B01G181700 TraesCS7B01G484200 TraesCS7D01G284100
GO:0043479	pigment accumulation in tissues in response to UV light	6 (0.3%)	84 (0.16%)	0.097794	0.435072	TraesCS2A01G521400 TraesCS3A01G369200 TraesCS3B01G235500 TraesCS7B01G181700 TraesCS7B01G484200 TraesCS7D01G284100
GO:0043480	pigment accumulation in tissues	6 (0.3%)	84 (0.16%)	0.097794	0.435072	TraesCS2A01G521400 TraesCS3A01G369200 TraesCS3B01G235500 TraesCS7B01G181700 TraesCS7B01G484200 TraesCS7D01G284100
GO:0043481	anthocyanin accumulation in tissues in response to UV light	6 (0.3%)	84 (0.16%)	0.097794	0.435072	TraesCS2A01G521400 TraesCS3A01G369200 TraesCS3B01G235500 TraesCS7B01G181700 TraesCS7B01G484200 TraesCS7D01G284100
GO:0009058	biosynthetic process	470 (23.15%)	11816 (21.96%)	0.098097	0.435072	TraesCS1B01G223300 TraesCS1D01G212400 TraesCS1A01G402500 TraesCS3A01G044800 TraesCS4A01G389300 TraesCSU01G037500 TraesCS4B01G162900 TraesCS6B01G325200 TraesCS6B01G447700 TraesCS6D01G196100 TraesCS1A01G381200 TraesCS3B01G034600 TraesCS5B01G500500 TraesCS5B01G533600 TraesCS5D01G521800 TraesCS7A01G168300 TraesCS7B01G188400 TraesCS1B01G342200 TraesCS3B01G238600 TraesCS7A01G004000 TraesCS6B01G169700 T…
GO:0050776	regulation of immune response	20 (0.99%)	387 (0.72%)	0.098721	0.435072	TraesCS3B01G211300 TraesCS5D01G549600 TraesCS4D01G188200 TraesCSU01G084700 TraesCS5B01G533600 TraesCS2A01G497200 TraesCS2D01G007100 TraesCS3B01G156900 TraesCS3D01G141100 TraesCS3D01G286900 TraesCS5B01G227700 TraesCS6B01G084400 TraesCS6D01G278600 TraesCS7A01G417500 TraesCS7A01G439300 TraesCS7A01G524400 TraesCS7B01G338200 TraesCS7B01G372400 TraesCS7D01G016800 TraesCS7B01G009200
GO:0006089	lactate metabolic process	12 (0.59%)	209 (0.39%)	0.099252	0.435072	TraesCS1A01G404700 TraesCS1B01G341000 TraesCS2A01G256000 TraesCS5B01G494900 TraesCS6A01G416300 TraesCS6B01G255800 TraesCS6B01G455600 TraesCS6B01G473000 TraesCS6D01G196100 TraesCS6D01G393200 TraesCS6D01G401500 TraesCS7A01G241600
GO:0019243	methylglyoxal catabolic process to D-lactate via S-lactoyl-glutathione	12 (0.59%)	209 (0.39%)	0.099252	0.435072	TraesCS1A01G404700 TraesCS1B01G341000 TraesCS2A01G256000 TraesCS5B01G494900 TraesCS6A01G416300 TraesCS6B01G255800 TraesCS6B01G455600 TraesCS6B01G473000 TraesCS6D01G196100 TraesCS6D01G393200 TraesCS6D01G401500 TraesCS7A01G241600
GO:0061727	methylglyoxal catabolic process to lactate	12 (0.59%)	209 (0.39%)	0.099252	0.435072	TraesCS1A01G404700 TraesCS1B01G341000 TraesCS2A01G256000 TraesCS5B01G494900 TraesCS6A01G416300 TraesCS6B01G255800 TraesCS6B01G455600 TraesCS6B01G473000 TraesCS6D01G196100 TraesCS6D01G393200 TraesCS6D01G401500 TraesCS7A01G241600
GO:0010033	response to organic substance	182 (8.97%)	4399 (8.18%)	0.100914	0.435072	TraesCS1A01G150200 TraesCS2A01G319900 TraesCS3A01G408500 TraesCS3A01G452300 TraesCS3B01G489500 TraesCS6A01G335900 TraesCS6B01G366700 TraesCS7A01G426600 TraesCS7A01G426900 TraesCS7A01G427600 TraesCS1D01G238100 TraesCS1D01G350600 TraesCS3A01G041400 TraesCS3A01G369200 TraesCS3B01G042300 TraesCS3B01G169100 TraesCS5A01G236700 TraesCS5B01G145900 TraesCS5D01G216300 TraesCS6B01G011100 TraesCS7A01G031900 …
GO:0005984	disaccharide metabolic process	23 (1.13%)	457 (0.85%)	0.100929	0.435072	TraesCS2B01G424300 TraesCS6B01G456500 TraesCS6B01G466600 TraesCS7A01G040900 TraesCS1D01G440600 TraesCS2B01G181900 TraesCS3B01G322800 TraesCS4A01G172000 TraesCS4B01G181000 TraesCS4D01G006100 TraesCS6A01G000900 TraesCS6B01G325200 TraesCS6D01G377900 TraesCS7A01G251400 TraesCS1D01G065300 TraesCS1D01G341100 TraesCS5A01G190000 TraesCS5D01G200800 TraesCS6D01G230500 TraesCS1B01G415700 TraesCS3D01G013000 …
GO:0071554	cell wall organization or biogenesis	62 (3.05%)	1391 (2.59%)	0.10131	0.435072	TraesCS7A01G426600 TraesCS7A01G426900 TraesCS7A01G427600 TraesCS2D01G065000 TraesCS1A01G353300 TraesCS1D01G341100 TraesCS3B01G390500 TraesCS5B01G494400 TraesCS7A01G043700 TraesCS7A01G501300 TraesCS7B01G484200 TraesCS1D01G437700 TraesCS5B01G444300 TraesCS5B01G444500 TraesCS5B01G444600 TraesCS5D01G447800 TraesCS5D01G447900 TraesCSU01G084700 TraesCS1A01G046500 TraesCS1A01G046600 TraesCS6B01G324700 T…
GO:0055046	microgametogenesis	6 (0.3%)	85 (0.16%)	0.102058	0.435072	TraesCS7A01G501400 TraesCS5B01G452500 TraesCS5B01G458100 TraesCS5D01G192700 TraesCS5D01G454600 TraesCS7A01G067500
GO:0048513	animal organ development	55 (2.71%)	1221 (2.27%)	0.102231	0.435072	TraesCS1A01G025700 TraesCS5B01G495700 TraesCS6A01G379000 TraesCS2A01G547800 TraesCS2A01G561600 TraesCS2B01G578500 TraesCS3A01G015600 TraesCS5B01G507000 TraesCS7A01G030500 TraesCS7A01G371200 TraesCS7A01G533800 TraesCS7B01G217800 TraesCS7B01G256500 TraesCS2A01G344900 TraesCS3A01G369200 TraesCS5D01G420300 TraesCS1A01G038400 TraesCS3B01G034100 TraesCS7A01G207100 TraesCS5D01G118200 TraesCS4B01G087300 …
GO:0016109	tetraterpenoid biosynthetic process	14 (0.69%)	254 (0.47%)	0.102363	0.435072	TraesCS2A01G541400 TraesCS2B01G374800 TraesCS3B01G069800 TraesCS3B01G073200 TraesCS3B01G280100 TraesCS3B01G322800 TraesCS4B01G181000 TraesCS6B01G169700 TraesCS6B01G367200 TraesCS6B01G447700 TraesCS6B01G470900 TraesCS7B01G486500 TraesCS7D01G543800 TraesCS6D01G377900
GO:0016117	carotenoid biosynthetic process	14 (0.69%)	254 (0.47%)	0.102363	0.435072	TraesCS2A01G541400 TraesCS2B01G374800 TraesCS3B01G069800 TraesCS3B01G073200 TraesCS3B01G280100 TraesCS3B01G322800 TraesCS4B01G181000 TraesCS6B01G169700 TraesCS6B01G367200 TraesCS6B01G447700 TraesCS6B01G470900 TraesCS7B01G486500 TraesCS7D01G543800 TraesCS6D01G377900
GO:0052646	alditol phosphate metabolic process	3 (0.15%)	30 (0.06%)	0.102515	0.435072	TraesCS3A01G523900 TraesCS3A01G021500 TraesCS3B01G024600
GO:0045229	external encapsulating structure organization	38 (1.87%)	811 (1.51%)	0.10261	0.435072	TraesCS2D01G065000 TraesCS1A01G353300 TraesCS1D01G341100 TraesCS3B01G390500 TraesCS5B01G494400 TraesCS7A01G043700 TraesCS7A01G501300 TraesCS7B01G484200 TraesCS1D01G437700 TraesCS5B01G444300 TraesCS5B01G444500 TraesCS5B01G444600 TraesCS5D01G447800 TraesCS5D01G447900 TraesCSU01G084700 TraesCS1D01G142400 TraesCS3A01G369200 TraesCS3B01G235500 TraesCS4B01G035500 TraesCS6D01G255800 TraesCS7B01G181700 T…
GO:0080147	root hair cell development	13 (0.64%)	233 (0.43%)	0.104875	0.435072	TraesCS3B01G239700 TraesCS6B01G002800 TraesCS4B01G162500 TraesCS1A01G427000 TraesCS1B01G363700 TraesCS3A01G047800 TraesCS3A01G369200 TraesCS3B01G034400 TraesCS3B01G235500 TraesCS3D01G031900 TraesCS4A01G365100 TraesCS5B01G516100 TraesCS7B01G484200
GO:0009695	jasmonic acid biosynthetic process	9 (0.44%)	147 (0.27%)	0.105194	0.435072	TraesCS3D01G286900 TraesCS3D01G388000 TraesCS4A01G494700 TraesCS4B01G326800 TraesCS6B01G084400 TraesCS6B01G153900 TraesCS6B01G365200 TraesCS6B01G456500 TraesCS7A01G003900
GO:0009733	response to auxin	39 (1.92%)	837 (1.56%)	0.105328	0.435072	TraesCS2A01G497200 TraesCS2A01G547800 TraesCS2B01G578500 TraesCS3A01G108400 TraesCS3A01G369200 TraesCS3A01G370000 TraesCS3B01G127400 TraesCS3B01G190100 TraesCS3D01G324800 TraesCS4B01G161800 TraesCS4D01G105700 TraesCS5D01G351500 TraesCS6B01G167100 TraesCS6D01G378300 TraesCS7A01G461700 TraesCS7A01G468600 TraesCS7B01G372400 TraesCS7D01G449900 TraesCS1A01G415400 TraesCS1D01G345400 TraesCS2D01G264400 …
GO:0042335	cuticle development	7 (0.34%)	106 (0.2%)	0.106349	0.435072	TraesCS7A01G501400 TraesCS2A01G390000 TraesCS4A01G007400 TraesCS4A01G065300 TraesCS5B01G444700 TraesCS6D01G371500 TraesCS7A01G160600
GO:0000469	cleavage involved in rRNA processing	4 (0.2%)	48 (0.09%)	0.106638	0.435072	TraesCS1B01G079000 TraesCS1D01G061600 TraesCS6B01G010000 TraesCS7D01G045100
GO:0019852	L-ascorbic acid metabolic process	4 (0.2%)	48 (0.09%)	0.106638	0.435072	TraesCS1A01G402500 TraesCS3A01G044800 TraesCS4A01G389300 TraesCSU01G037500
GO:0019853	L-ascorbic acid biosynthetic process	4 (0.2%)	48 (0.09%)	0.106638	0.435072	TraesCS1A01G402500 TraesCS3A01G044800 TraesCS4A01G389300 TraesCSU01G037500
GO:0044550	secondary metabolite biosynthetic process	33 (1.63%)	695 (1.29%)	0.106791	0.435072	TraesCS6A01G001500 TraesCS7A01G240400 TraesCS7A01G439300 TraesCS7B01G338200 TraesCS7A01G558600 TraesCSU01G084700 TraesCS1B01G475400 TraesCS1D01G449200 TraesCS2A01G424600 TraesCS2B01G066100 TraesCS6B01G011100 TraesCS6B01G406300 TraesCS6D01G159100 TraesCS7B01G232400 TraesCS1A01G408900 TraesCS2A01G222600 TraesCS2B01G181900 TraesCS3B01G280100 TraesCS4A01G172000 TraesCS5B01G545100 TraesCS5D01G542400 T…
GO:0000002	mitochondrial genome maintenance	2 (0.1%)	15 (0.03%)	0.108015	0.435072	TraesCS3B01G530900 TraesCS4D01G008300
GO:0006491	N-glycan processing	2 (0.1%)	15 (0.03%)	0.108015	0.435072	TraesCS6B01G470000 TraesCS6D01G407500
GO:0010188	response to microbial phytotoxin	2 (0.1%)	15 (0.03%)	0.108015	0.435072	TraesCS1B01G338800 TraesCS7A01G518800
GO:0010623	developmental programmed cell death	2 (0.1%)	15 (0.03%)	0.108015	0.435072	TraesCS1A01G027300 TraesCS1B01G033200
GO:0030912	response to deep water	2 (0.1%)	15 (0.03%)	0.108015	0.435072	TraesCS6A01G335900 TraesCS6B01G366700
GO:0006090	pyruvate metabolic process	44 (2.17%)	960 (1.78%)	0.108839	0.435072	TraesCS7A01G014600 TraesCS7D01G011600 TraesCS3A01G005900 TraesCS3B01G069800 TraesCS3B01G073200 TraesCS3B01G322800 TraesCS4B01G181000 TraesCS5A01G279700 TraesCS6A01G066100 TraesCS6B01G084400 TraesCS6B01G134800 TraesCS6B01G447700 TraesCS6B01G470900 TraesCS6D01G120800 TraesCS6D01G137700 TraesCS6D01G377900 TraesCS6D01G390000 TraesCS1D01G346200 TraesCS2A01G222600 TraesCS2A01G237000 TraesCS2A01G500400 …
GO:0000209	protein polyubiquitination	1 (0.05%)	3 (0.01%)	0.10897	0.435072	TraesCS5B01G427400
GO:0000918	barrier septum site selection	1 (0.05%)	3 (0.01%)	0.10897	0.435072	TraesCS7D01G014700
GO:0006059	hexitol metabolic process	1 (0.05%)	3 (0.01%)	0.10897	0.435072	TraesCS3D01G092900
GO:0006490	oligosaccharide-lipid intermediate biosynthetic process	1 (0.05%)	3 (0.01%)	0.10897	0.435072	TraesCS3B01G167800
GO:0009092	homoserine metabolic process	1 (0.05%)	3 (0.01%)	0.10897	0.435072	TraesCS7B01G040800
GO:0010235	guard mother cell cytokinesis	1 (0.05%)	3 (0.01%)	0.10897	0.435072	TraesCS3B01G236700
GO:0015805	S-adenosyl-L-methionine transport	1 (0.05%)	3 (0.01%)	0.10897	0.435072	TraesCS5B01G549200
GO:0015860	purine nucleoside transmembrane transport	1 (0.05%)	3 (0.01%)	0.10897	0.435072	TraesCS5B01G549200
GO:0019279	L-methionine biosynthetic process from L-homoserine via cystathionine	1 (0.05%)	3 (0.01%)	0.10897	0.435072	TraesCS7B01G040800
GO:0019401	alditol biosynthetic process	1 (0.05%)	3 (0.01%)	0.10897	0.435072	TraesCS3D01G092900
GO:0019406	hexitol biosynthetic process	1 (0.05%)	3 (0.01%)	0.10897	0.435072	TraesCS3D01G092900
GO:0019593	mannitol biosynthetic process	1 (0.05%)	3 (0.01%)	0.10897	0.435072	TraesCS3D01G092900
GO:0019594	mannitol metabolic process	1 (0.05%)	3 (0.01%)	0.10897	0.435072	TraesCS3D01G092900
GO:0019805	quinolinate biosynthetic process	1 (0.05%)	3 (0.01%)	0.10897	0.435072	TraesCS5B01G109900
GO:0030327	prenylated protein catabolic process	1 (0.05%)	3 (0.01%)	0.10897	0.435072	TraesCS2A01G574600
GO:0030328	prenylcysteine catabolic process	1 (0.05%)	3 (0.01%)	0.10897	0.435072	TraesCS2A01G574600
GO:0030329	prenylcysteine metabolic process	1 (0.05%)	3 (0.01%)	0.10897	0.435072	TraesCS2A01G574600
GO:0032411	positive regulation of transporter activity	1 (0.05%)	3 (0.01%)	0.10897	0.435072	TraesCS2A01G253500
GO:0032414	positive regulation of ion transmembrane transporter activity	1 (0.05%)	3 (0.01%)	0.10897	0.435072	TraesCS2A01G253500
GO:0034764	positive regulation of transmembrane transport	1 (0.05%)	3 (0.01%)	0.10897	0.435072	TraesCS2A01G253500
GO:0034767	positive regulation of ion transmembrane transport	1 (0.05%)	3 (0.01%)	0.10897	0.435072	TraesCS2A01G253500
GO:0046167	glycerol-3-phosphate biosynthetic process	1 (0.05%)	3 (0.01%)	0.10897	0.435072	TraesCS3A01G523900
GO:0046874	quinolinate metabolic process	1 (0.05%)	3 (0.01%)	0.10897	0.435072	TraesCS5B01G109900
GO:0048730	epidermis morphogenesis	1 (0.05%)	3 (0.01%)	0.10897	0.435072	TraesCS1B01G354000
GO:0051176	positive regulation of sulfur metabolic process	1 (0.05%)	3 (0.01%)	0.10897	0.435072	TraesCS5B01G109900
GO:0051182	coenzyme transport	1 (0.05%)	3 (0.01%)	0.10897	0.435072	TraesCS5B01G549200
GO:0051194	positive regulation of cofactor metabolic process	1 (0.05%)	3 (0.01%)	0.10897	0.435072	TraesCS7A01G282400
GO:0070453	regulation of heme biosynthetic process	1 (0.05%)	3 (0.01%)	0.10897	0.435072	TraesCS7A01G282400
GO:0070455	positive regulation of heme biosynthetic process	1 (0.05%)	3 (0.01%)	0.10897	0.435072	TraesCS7A01G282400
GO:0071266	'de novo' L-methionine biosynthetic process	1 (0.05%)	3 (0.01%)	0.10897	0.435072	TraesCS7B01G040800
GO:0071588	hydrogen peroxide mediated signaling pathway	1 (0.05%)	3 (0.01%)	0.10897	0.435072	TraesCS2A01G253500
GO:0072530	purine-containing compound transmembrane transport	1 (0.05%)	3 (0.01%)	0.10897	0.435072	TraesCS5B01G549200
GO:0080142	regulation of salicylic acid biosynthetic process	1 (0.05%)	3 (0.01%)	0.10897	0.435072	TraesCS4D01G188200
GO:0097264	self proteolysis	1 (0.05%)	3 (0.01%)	0.10897	0.435072	TraesCS6D01G255800
GO:1901403	positive regulation of tetrapyrrole metabolic process	1 (0.05%)	3 (0.01%)	0.10897	0.435072	TraesCS7A01G282400
GO:1901465	positive regulation of tetrapyrrole biosynthetic process	1 (0.05%)	3 (0.01%)	0.10897	0.435072	TraesCS7A01G282400
GO:1901527	abscisic acid-activated signaling pathway involved in stomatal movement	1 (0.05%)	3 (0.01%)	0.10897	0.435072	TraesCS2A01G253500
GO:1901528	hydrogen peroxide mediated signaling pathway involved in stomatal movement	1 (0.05%)	3 (0.01%)	0.10897	0.435072	TraesCS2A01G253500
GO:1901529	positive regulation of anion channel activity	1 (0.05%)	3 (0.01%)	0.10897	0.435072	TraesCS2A01G253500
GO:1901642	nucleoside transmembrane transport	1 (0.05%)	3 (0.01%)	0.10897	0.435072	TraesCS5B01G549200
GO:1901962	S-adenosyl-L-methionine transmembrane transport	1 (0.05%)	3 (0.01%)	0.10897	0.435072	TraesCS5B01G549200
GO:1903793	positive regulation of anion transport	1 (0.05%)	3 (0.01%)	0.10897	0.435072	TraesCS2A01G253500
GO:1903961	positive regulation of anion transmembrane transport	1 (0.05%)	3 (0.01%)	0.10897	0.435072	TraesCS2A01G253500
GO:0072594	establishment of protein localization to organelle	48 (2.36%)	1057 (1.96%)	0.109081	0.435072	TraesCS1A01G402200 TraesCS3A01G026700 TraesCS3B01G017300 TraesCS3B01G065200 TraesCS7A01G003600 TraesCS1A01G443700 TraesCS1B01G079000 TraesCS1D01G061600 TraesCS1D01G451800 TraesCS2A01G495500 TraesCS3D01G212200 TraesCS5B01G496300 TraesCS5D01G496700 TraesCS2A01G552000 TraesCS3A01G375200 TraesCS4A01G409200 TraesCS4B01G049500 TraesCS6A01G091500 TraesCS6B01G386500 TraesCS7B01G177100 TraesCS7B01G181100 …
GO:0009658	chloroplast organization	27 (1.33%)	555 (1.03%)	0.109263	0.435072	TraesCS1D01G056100 TraesCS3B01G322800 TraesCS4B01G181000 TraesCS5B01G533400 TraesCS6A01G013600 TraesCS6D01G120800 TraesCS7B01G486500 TraesCS7A01G174900 TraesCS1A01G427200 TraesCS1B01G443600 TraesCS1D01G437000 TraesCS2A01G560500 TraesCS2D01G049500 TraesCS3A01G023800 TraesCS3A01G523700 TraesCS3B01G021000 TraesCS3B01G156900 TraesCS3B01G600200 TraesCS3D01G535600 TraesCS5B01G251800 TraesCS5B01G549200 …
GO:0009812	flavonoid metabolic process	13 (0.64%)	235 (0.44%)	0.110025	0.435072	TraesCS5D01G248600 TraesCS7B01G059500 TraesCS3B01G156900 TraesCS7B01G252500 TraesCS7D01G174200 TraesCS2A01G197600 TraesCS2B01G066100 TraesCS4A01G436400 TraesCS6A01G001500 TraesCS6B01G011100 TraesCS6B01G440300 TraesCS6D01G384300 TraesCS7A01G241600
GO:0006595	polyamine metabolic process	7 (0.34%)	107 (0.2%)	0.110314	0.435072	TraesCS2A01G548100 TraesCS7A01G240400 TraesCS7A01G439300 TraesCS7B01G219900 TraesCS7B01G338200 TraesCS3D01G545100 TraesCS3A01G037300
GO:0006662	glycerol ether metabolic process	7 (0.34%)	107 (0.2%)	0.110314	0.435072	TraesCS1B01G338800 TraesCS5B01G440400 TraesCS5D01G444800 TraesCS6A01G000600 TraesCS6A01G001100 TraesCS6B01G005100 TraesCS6B01G434200
GO:0018904	ether metabolic process	7 (0.34%)	107 (0.2%)	0.110314	0.435072	TraesCS1B01G338800 TraesCS5B01G440400 TraesCS5D01G444800 TraesCS6A01G000600 TraesCS6A01G001100 TraesCS6B01G005100 TraesCS6B01G434200
GO:1901576	organic substance biosynthetic process	443 (21.82%)	11146 (20.72%)	0.110322	0.435072	TraesCS1B01G223300 TraesCS1D01G212400 TraesCS1A01G402500 TraesCS3A01G044800 TraesCS4A01G389300 TraesCSU01G037500 TraesCS4B01G162900 TraesCS6B01G325200 TraesCS6B01G447700 TraesCS6D01G196100 TraesCS1A01G381200 TraesCS3B01G034600 TraesCS5B01G500500 TraesCS5B01G533600 TraesCS5D01G521800 TraesCS7A01G168300 TraesCS7B01G188400 TraesCS1B01G342200 TraesCS3B01G238600 TraesCS7A01G004000 TraesCS6B01G169700 T…
GO:0006721	terpenoid metabolic process	31 (1.53%)	650 (1.21%)	0.110393	0.435072	TraesCS1A01G383200 TraesCS1B01G409300 TraesCS7B01G372400 TraesCS2A01G541400 TraesCS2B01G374800 TraesCS3B01G069800 TraesCS3B01G073200 TraesCS3B01G280100 TraesCS3B01G322800 TraesCS4B01G181000 TraesCS6B01G169700 TraesCS6B01G367200 TraesCS6B01G447700 TraesCS6B01G470900 TraesCS7B01G486500 TraesCS7D01G543800 TraesCS7A01G418900 TraesCS2A01G574600 TraesCS7A01G552700 TraesCS7B01G476400 TraesCSU01G099900 T…
GO:0009200	deoxyribonucleoside triphosphate metabolic process	3 (0.15%)	31 (0.06%)	0.110472	0.435072	TraesCS4B01G149200 TraesCS7B01G031500 TraesCS4B01G019800
GO:0051504	diterpene phytoalexin precursor biosynthetic process pathway	3 (0.15%)	31 (0.06%)	0.110472	0.435072	TraesCS7A01G552700 TraesCS7B01G476400 TraesCSU01G099900
GO:1901070	guanosine-containing compound biosynthetic process	3 (0.15%)	31 (0.06%)	0.110472	0.435072	TraesCS1A01G444300 TraesCS1B01G478800 TraesCS1D01G452300
GO:0042592	homeostatic process	56 (2.76%)	1254 (2.33%)	0.111525	0.438525	TraesCS1A01G427400 TraesCS1B01G338800 TraesCS1B01G462300 TraesCS1D01G437100 TraesCS4B01G253200 TraesCS5A01G205000 TraesCS5B01G440400 TraesCS5B01G545100 TraesCS5D01G444800 TraesCS5D01G542400 TraesCS6A01G000600 TraesCS6A01G001100 TraesCS6B01G005100 TraesCS6B01G434200 TraesCS7B01G473400 TraesCS7D01G004600 TraesCS7D01G007300 TraesCSU01G105300 TraesCS4B01G230000 TraesCS1D01G316200 TraesCS2A01G226500 T…
GO:0009438	methylglyoxal metabolic process	12 (0.59%)	214 (0.4%)	0.112704	0.440929	TraesCS1A01G404700 TraesCS1B01G341000 TraesCS2A01G256000 TraesCS5B01G494900 TraesCS6A01G416300 TraesCS6B01G255800 TraesCS6B01G455600 TraesCS6B01G473000 TraesCS6D01G196100 TraesCS6D01G393200 TraesCS6D01G401500 TraesCS7A01G241600
GO:0042182	ketone catabolic process	12 (0.59%)	214 (0.4%)	0.112704	0.440929	TraesCS1A01G404700 TraesCS1B01G341000 TraesCS2A01G256000 TraesCS5B01G494900 TraesCS6A01G416300 TraesCS6B01G255800 TraesCS6B01G455600 TraesCS6B01G473000 TraesCS6D01G196100 TraesCS6D01G393200 TraesCS6D01G401500 TraesCS7A01G241600
GO:0051596	methylglyoxal catabolic process	12 (0.59%)	214 (0.4%)	0.112704	0.440929	TraesCS1A01G404700 TraesCS1B01G341000 TraesCS2A01G256000 TraesCS5B01G494900 TraesCS6A01G416300 TraesCS6B01G255800 TraesCS6B01G455600 TraesCS6B01G473000 TraesCS6D01G196100 TraesCS6D01G393200 TraesCS6D01G401500 TraesCS7A01G241600
GO:0006821	chloride transport	4 (0.2%)	49 (0.09%)	0.112845	0.440929	TraesCS4B01G035500 TraesCS6A01G098500 TraesCS6B01G126400 TraesCS6B01G126800
GO:0006829	zinc II ion transport	5 (0.25%)	68 (0.13%)	0.113748	0.443348	TraesCS2A01G143400 TraesCS2D01G146800 TraesCS2D01G422000 TraesCS7A01G420000 TraesCS7B01G320100
GO:0002682	regulation of immune system process	20 (0.99%)	395 (0.73%)	0.114318	0.443348	TraesCS3B01G211300 TraesCS5D01G549600 TraesCS4D01G188200 TraesCSU01G084700 TraesCS5B01G533600 TraesCS2A01G497200 TraesCS2D01G007100 TraesCS3B01G156900 TraesCS3D01G141100 TraesCS3D01G286900 TraesCS5B01G227700 TraesCS6B01G084400 TraesCS6D01G278600 TraesCS7A01G417500 TraesCS7A01G439300 TraesCS7A01G524400 TraesCS7B01G338200 TraesCS7B01G372400 TraesCS7D01G016800 TraesCS7B01G009200
GO:0043401	steroid hormone mediated signaling pathway	7 (0.34%)	108 (0.2%)	0.114355	0.443348	TraesCS6B01G240900 TraesCS2D01G597600 TraesCS3B01G551200 TraesCS4A01G365100 TraesCS4D01G301100 TraesCS6B01G388600 TraesCS6D01G338700
GO:0048545	response to steroid hormone	7 (0.34%)	108 (0.2%)	0.114355	0.443348	TraesCS6B01G240900 TraesCS2D01G597600 TraesCS3B01G551200 TraesCS4A01G365100 TraesCS4D01G301100 TraesCS6B01G388600 TraesCS6D01G338700
GO:0071383	cellular response to steroid hormone stimulus	7 (0.34%)	108 (0.2%)	0.114355	0.443348	TraesCS6B01G240900 TraesCS2D01G597600 TraesCS3B01G551200 TraesCS4A01G365100 TraesCS4D01G301100 TraesCS6B01G388600 TraesCS6D01G338700
GO:0010928	regulation of auxin mediated signaling pathway	6 (0.3%)	88 (0.16%)	0.115421	0.446785	TraesCS2A01G521400 TraesCS6A01G171800 TraesCS6B01G199700 TraesCS6D01G161200 TraesCS7B01G181700 TraesCS7D01G284100
GO:0009909	regulation of flower development	32 (1.58%)	678 (1.26%)	0.116993	0.451822	TraesCS1A01G038400 TraesCS1B01G079000 TraesCS1D01G061600 TraesCS2A01G547800 TraesCS2B01G578500 TraesCS3B01G034100 TraesCS3B01G229800 TraesCS3D01G337700 TraesCS5A01G054500 TraesCS5B01G427400 TraesCS6A01G379000 TraesCS7A01G062100 TraesCS7A01G217200 TraesCS7A01G279000 TraesCS7A01G491900 TraesCS7B01G181200 TraesCS7B01G216600 TraesCS7B01G473600 TraesCS7D01G478500 TraesCS7A01G533800 TraesCS2D01G007100 …
GO:0002376	immune system process	49 (2.41%)	1088 (2.02%)	0.117181	0.451822	TraesCS3B01G211300 TraesCS6A01G006400 TraesCS6A01G028100 TraesCS6B01G011800 TraesCS6B01G012000 TraesCS6B01G039300 TraesCS6D01G031400 TraesCS1B01G479800 TraesCS1D01G453100 TraesCS7B01G118100 TraesCS7B01G227800 TraesCS5D01G549600 TraesCS4B01G017300 TraesCS7D01G016800 TraesCS1A01G039200 TraesCS1B01G051700 TraesCS2A01G424600 TraesCS3B01G350500 TraesCS3D01G315000 TraesCS6B01G406300 TraesCS7B01G232400 …
GO:0009845	seed germination	14 (0.69%)	260 (0.48%)	0.117273	0.451822	TraesCS1A01G115300 TraesCS3B01G212900 TraesCS3B01G298100 TraesCS3D01G187300 TraesCS3D01G507900 TraesCS5A01G201700 TraesCS5B01G427400 TraesCS5B01G516100 TraesCS6B01G153900 TraesCS6B01G364700 TraesCS7A01G491900 TraesCS7B01G216600 TraesCS7B01G473600 TraesCS7D01G478500
GO:0098655	cation transmembrane transport	34 (1.67%)	726 (1.35%)	0.117448	0.451822	TraesCS2A01G007300 TraesCS3A01G264700 TraesCS3B01G298000 TraesCS1B01G475400 TraesCS1D01G449200 TraesCS5A01G276700 TraesCSU01G003600 TraesCS7A01G439300 TraesCS7B01G338200 TraesCS6D01G208200 TraesCS1A01G047200 TraesCS3A01G294200 TraesCS3D01G294000 TraesCS6D01G378400 TraesCS7A01G071000 TraesCS7A01G200200 TraesCS7A01G418500 TraesCS7D01G066200 TraesCS3A01G023200 TraesCS3B01G021600 TraesCS4A01G179500 T…
GO:1901566	organonitrogen compound biosynthetic process	196 (9.66%)	4786 (8.89%)	0.118385	0.454723	TraesCS1B01G223300 TraesCS1D01G212400 TraesCS4B01G162900 TraesCS6B01G325200 TraesCS6B01G447700 TraesCS6D01G196100 TraesCS1B01G342200 TraesCS3B01G238600 TraesCS7A01G004000 TraesCS2A01G007300 TraesCS3A01G264700 TraesCS3B01G298000 TraesCS1B01G432900 TraesCS1D01G342000 TraesCS2A01G246000 TraesCS2D01G004000 TraesCS3A01G024400 TraesCS3B01G020400 TraesCS3B01G552000 TraesCS3D01G337700 TraesCS4A01G244000 …
GO:0016114	terpenoid biosynthetic process	26 (1.28%)	537 (1%)	0.118692	0.455075	TraesCS1A01G383200 TraesCS1B01G409300 TraesCS7B01G372400 TraesCS2A01G541400 TraesCS2B01G374800 TraesCS3B01G069800 TraesCS3B01G073200 TraesCS3B01G280100 TraesCS3B01G322800 TraesCS4B01G181000 TraesCS6B01G169700 TraesCS6B01G367200 TraesCS6B01G447700 TraesCS6B01G470900 TraesCS7B01G486500 TraesCS7D01G543800 TraesCS7A01G418900 TraesCS7A01G552700 TraesCS7B01G476400 TraesCSU01G099900 TraesCS1B01G446300 T…
GO:0019722	calcium-mediated signaling	5 (0.25%)	69 (0.13%)	0.119058	0.455075	TraesCS3B01G229800 TraesCS3B01G235500 TraesCS4B01G254800 TraesCS5A01G057100 TraesCS5D01G068000
GO:0010020	chloroplast fission	4 (0.2%)	50 (0.09%)	0.119208	0.455075	TraesCS6A01G066200 TraesCS6B01G470900 TraesCS7A01G160600 TraesCS7D01G014700
GO:0046470	phosphatidylcholine metabolic process	4 (0.2%)	50 (0.09%)	0.119208	0.455075	TraesCS1A01G115300 TraesCS1A01G373100 TraesCS1B01G388700 TraesCS1D01G375700
GO:0009729	detection of brassinosteroid stimulus	2 (0.1%)	16 (0.03%)	0.120476	0.456521	TraesCS3B01G551200 TraesCS4A01G365100
GO:0010225	response to UV-C	2 (0.1%)	16 (0.03%)	0.120476	0.456521	TraesCS4B01G254800 TraesCS5A01G400900
GO:0015843	methylammonium transport	2 (0.1%)	16 (0.03%)	0.120476	0.456521	TraesCS6D01G208200 TraesCS7B01G243000
GO:0035437	maintenance of protein localization in endoplasmic reticulum	2 (0.1%)	16 (0.03%)	0.120476	0.456521	TraesCS5B01G533600 TraesCS7A01G271400
GO:0048831	regulation of shoot system development	34 (1.67%)	728 (1.35%)	0.120504	0.456521	TraesCS6A01G085800 TraesCS1A01G038400 TraesCS1B01G079000 TraesCS1D01G061600 TraesCS2A01G547800 TraesCS2B01G578500 TraesCS3B01G034100 TraesCS3B01G229800 TraesCS3D01G337700 TraesCS5A01G054500 TraesCS5B01G427400 TraesCS6A01G379000 TraesCS7A01G062100 TraesCS7A01G217200 TraesCS7A01G279000 TraesCS7A01G491900 TraesCS7B01G181200 TraesCS7B01G216600 TraesCS7B01G473600 TraesCS7D01G478500 TraesCS6D01G255800 …
GO:0009636	response to toxic substance	7 (0.34%)	110 (0.2%)	0.122667	0.463304	TraesCS7A01G090400 TraesCS1B01G338800 TraesCS7A01G518800 TraesCS6B01G260800 TraesCS6B01G336000 TraesCS5B01G426300 TraesCS5B01G426400
GO:0032844	regulation of homeostatic process	7 (0.34%)	110 (0.2%)	0.122667	0.463304	TraesCS1D01G316200 TraesCS2A01G226500 TraesCS3B01G597500 TraesCS4B01G105900 TraesCS7A01G030500 TraesCS7B01G465500 TraesCS3B01G235500
GO:0006825	copper ion transport	5 (0.25%)	70 (0.13%)	0.124483	0.469451	TraesCS2B01G412500 TraesCS2D01G392200 TraesCS5D01G562000 TraesCS6B01G192400 TraesCS6B01G184800
GO:1901137	carbohydrate derivative biosynthetic process	79 (3.89%)	1835 (3.41%)	0.125003	0.470699	TraesCS2A01G007300 TraesCS3A01G264700 TraesCS3B01G298000 TraesCS1B01G432900 TraesCS1D01G342000 TraesCS2A01G246000 TraesCS2D01G004000 TraesCS3A01G024400 TraesCS3B01G020400 TraesCS3B01G552000 TraesCS3D01G337700 TraesCS4A01G244000 TraesCS5B01G154200 TraesCS5B01G545200 TraesCS5D01G542300 TraesCS6B01G026900 TraesCS7A01G062100 TraesCS7A01G217200 TraesCS1A01G444300 TraesCS1B01G478800 TraesCS1D01G452300 …
GO:0006486	protein glycosylation	24 (1.18%)	494 (0.92%)	0.126142	0.472844	TraesCS1A01G038400 TraesCS1A01G306200 TraesCS1D01G305900 TraesCS6B01G470000 TraesCS6D01G407500 TraesCS1D01G450900 TraesCS2A01G012200 TraesCS3B01G213900 TraesCS4B01G049500 TraesCS6A01G400000 TraesCS6B01G324700 TraesCS6B01G440200 TraesCS6B01G471700 TraesCS6D01G384200 TraesCS2D01G558800 TraesCS2D01G566500 TraesCS3B01G232500 TraesCS4B01G162500 TraesCS5B01G500500 TraesCS5B01G507000 TraesCS6A01G001600 …
GO:0009101	glycoprotein biosynthetic process	24 (1.18%)	494 (0.92%)	0.126142	0.472844	TraesCS1A01G038400 TraesCS1A01G306200 TraesCS1D01G305900 TraesCS6B01G470000 TraesCS6D01G407500 TraesCS1D01G450900 TraesCS2A01G012200 TraesCS3B01G213900 TraesCS4B01G049500 TraesCS6A01G400000 TraesCS6B01G324700 TraesCS6B01G440200 TraesCS6B01G471700 TraesCS6D01G384200 TraesCS2D01G558800 TraesCS2D01G566500 TraesCS3B01G232500 TraesCS4B01G162500 TraesCS5B01G500500 TraesCS5B01G507000 TraesCS6A01G001600 …
GO:0043413	macromolecule glycosylation	24 (1.18%)	494 (0.92%)	0.126142	0.472844	TraesCS1A01G038400 TraesCS1A01G306200 TraesCS1D01G305900 TraesCS6B01G470000 TraesCS6D01G407500 TraesCS1D01G450900 TraesCS2A01G012200 TraesCS3B01G213900 TraesCS4B01G049500 TraesCS6A01G400000 TraesCS6B01G324700 TraesCS6B01G440200 TraesCS6B01G471700 TraesCS6D01G384200 TraesCS2D01G558800 TraesCS2D01G566500 TraesCS3B01G232500 TraesCS4B01G162500 TraesCS5B01G500500 TraesCS5B01G507000 TraesCS6A01G001600 …
GO:0070085	glycosylation	25 (1.23%)	518 (0.96%)	0.127055	0.474859	TraesCS1A01G038400 TraesCS1A01G306200 TraesCS1D01G305900 TraesCS6B01G470000 TraesCS6D01G407500 TraesCS3B01G229400 TraesCS1D01G450900 TraesCS2A01G012200 TraesCS3B01G213900 TraesCS4B01G049500 TraesCS6A01G400000 TraesCS6B01G324700 TraesCS6B01G440200 TraesCS6B01G471700 TraesCS6D01G384200 TraesCS2D01G558800 TraesCS2D01G566500 TraesCS3B01G232500 TraesCS4B01G162500 TraesCS5B01G500500 TraesCS5B01G507000 …
GO:0006979	response to oxidative stress	64 (3.15%)	1465 (2.72%)	0.127407	0.474859	TraesCS7A01G090400 TraesCS1A01G340100 TraesCS1B01G338800 TraesCS1D01G342100 TraesCS2A01G386800 TraesCS2B01G247300 TraesCS3A01G023200 TraesCS3A01G424800 TraesCS3B01G010300 TraesCS3B01G021600 TraesCS3B01G169100 TraesCS3B01G603100 TraesCS4B01G230000 TraesCS5B01G145900 TraesCS6B01G011100 TraesCS7A01G529900 TraesCS7B01G009200 TraesCS7B01G446900 TraesCS1A01G038400 TraesCS1A01G326900 TraesCS1A01G444300 …
GO:0000272	polysaccharide catabolic process	18 (0.89%)	355 (0.66%)	0.127446	0.474859	TraesCS1D01G440600 TraesCS7A01G043700 TraesCS7A01G235200 TraesCS3A01G038200 TraesCS3D01G039400 TraesCS4D01G127100 TraesCS1A01G353300 TraesCS1B01G260700 TraesCS3B01G293200 TraesCS4D01G006100 TraesCS6A01G085800 TraesCS7B01G484200 TraesCSU01G169600 TraesCS1B01G377100 TraesCS1D01G365100 TraesCS1D01G397400 TraesCS4B01G104500 TraesCS7B01G219100
GO:0009739	response to gibberellin	11 (0.54%)	197 (0.37%)	0.127466	0.474859	TraesCS2A01G319900 TraesCS3A01G408500 TraesCS3A01G452300 TraesCS3B01G489500 TraesCS6A01G335900 TraesCS6B01G366700 TraesCS7A01G426600 TraesCS7A01G426900 TraesCS7A01G427600 TraesCS3D01G485000 TraesCS6B01G364700
GO:0072524	pyridine-containing compound metabolic process	43 (2.12%)	950 (1.77%)	0.127634	0.474859	TraesCS6B01G084400 TraesCS5B01G109900 TraesCS1A01G408900 TraesCS2A01G500400 TraesCS3A01G020300 TraesCS3A01G024200 TraesCS3A01G523700 TraesCS3B01G025200 TraesCS3B01G073200 TraesCS3B01G322800 TraesCS5A01G279700 TraesCS6A01G066100 TraesCS6B01G447700 TraesCS6B01G470900 TraesCS6D01G120800 TraesCS6D01G137700 TraesCS7B01G486500 TraesCS7D01G016800 TraesCS7D01G543800 TraesCS1D01G346200 TraesCS2A01G222600 …
GO:0006364	rRNA processing	34 (1.67%)	733 (1.36%)	0.12836	0.476849	TraesCS1B01G079000 TraesCS1D01G061600 TraesCS6B01G010000 TraesCS7D01G045100 TraesCS3B01G600200 TraesCS3D01G535600 TraesCS2A01G225400 TraesCS5B01G251800 TraesCS6A01G065400 TraesCS1A01G404700 TraesCS1A01G427200 TraesCS1D01G056100 TraesCS1D01G342000 TraesCS1D01G437000 TraesCS3A01G023800 TraesCS3A01G523700 TraesCS3B01G021000 TraesCS3B01G322800 TraesCS4A01G005900 TraesCS5A01G279700 TraesCS5B01G407400 …
GO:0006855	drug transmembrane transport	13 (0.64%)	242 (0.45%)	0.129202	0.477837	TraesCS1A01G305200 TraesCS2A01G278500 TraesCS2A01G560400 TraesCS3A01G265100 TraesCS3B01G562500 TraesCS3D01G265400 TraesCS4A01G066800 TraesCS6A01G066900 TraesCS6B01G440300 TraesCS6B01G470700 TraesCS6D01G384300 TraesCS7A01G230500 TraesCS7A01G241600
GO:0015893	drug transport	13 (0.64%)	242 (0.45%)	0.129202	0.477837	TraesCS1A01G305200 TraesCS2A01G278500 TraesCS2A01G560400 TraesCS3A01G265100 TraesCS3B01G562500 TraesCS3D01G265400 TraesCS4A01G066800 TraesCS6A01G066900 TraesCS6B01G440300 TraesCS6B01G470700 TraesCS6D01G384300 TraesCS7A01G230500 TraesCS7A01G241600
GO:0042493	response to drug	13 (0.64%)	242 (0.45%)	0.129202	0.477837	TraesCS1A01G305200 TraesCS2A01G278500 TraesCS2A01G560400 TraesCS3A01G265100 TraesCS3B01G562500 TraesCS3D01G265400 TraesCS4A01G066800 TraesCS6A01G066900 TraesCS6B01G440300 TraesCS6B01G470700 TraesCS6D01G384300 TraesCS7A01G230500 TraesCS7A01G241600
GO:0043604	amide biosynthetic process	98 (4.83%)	2315 (4.3%)	0.129452	0.478052	TraesCS1B01G342200 TraesCS7A01G004000 TraesCS7A01G304700 TraesCS3B01G215800 TraesCS5B01G446300 TraesCS3A01G023800 TraesCS3B01G021000 TraesCS5D01G048600 TraesCS7A01G267300 TraesCS2A01G262500 TraesCS2D01G261500 TraesCS4B01G392600 TraesCS1A01G383500 TraesCS1B01G346800 TraesCS1B01G417200 TraesCS1B01G425700 TraesCS1B01G427700 TraesCS1B01G432900 TraesCS2A01G227500 TraesCS2A01G505700 TraesCS2B01G131900 …
GO:0044699	single-organism process	1166 (57.44%)	30243 (56.21%)	0.132	0.485989	TraesCS3B01G050500 TraesCS7A01G090400 TraesCS1B01G415800 TraesCS5A01G460300 TraesCS5B01G373000 TraesCS1B01G223300 TraesCS1D01G212400 TraesCS6B01G084400 TraesCS4B01G385200 TraesCS7A01G371200 TraesCS7B01G256500 TraesCS1A01G207300 TraesCS1A01G305200 TraesCS5B01G452500 TraesCS5B01G458100 TraesCS5D01G192700 TraesCS5D01G454600 TraesCS7A01G067500 TraesCS5D01G248600 TraesCS7A01G449600 TraesCS1A01G359800 …
GO:0000226	microtubule cytoskeleton organization	22 (1.08%)	450 (0.84%)	0.13202	0.485989	TraesCS2D01G014400 TraesCS3B01G551200 TraesCS2A01G245800 TraesCS4A01G408900 TraesCS6A01G065800 TraesCS6B01G445700 TraesCS6B01G232400 TraesCS3B01G297900 TraesCS2B01G342100 TraesCS6D01G137700 TraesCS7A01G267300 TraesCS1A01G038400 TraesCS1B01G415700 TraesCS1D01G314400 TraesCS3B01G229800 TraesCS3B01G236700 TraesCS4B01G051200 TraesCS5A01G233900 TraesCS6A01G059500 TraesCS6A01G379000 TraesCS7A01G279000 …
GO:0010498	proteasomal protein catabolic process	17 (0.84%)	334 (0.62%)	0.132223	0.485989	TraesCS6B01G407600 TraesCS3B01G213900 TraesCS3B01G238600 TraesCS4A01G389300 TraesCS5B01G516100 TraesCS6B01G456000 TraesCS7A01G062100 TraesCS7A01G217200 TraesCSU01G037500 TraesCSU01G090500 TraesCS3A01G407700 TraesCS3D01G402900 TraesCS3B01G167800 TraesCS1B01G415200 TraesCS4B01G049700 TraesCS4D01G050100 TraesCS5A01G204200
GO:0080022	primary root development	4 (0.2%)	52 (0.1%)	0.132383	0.485989	TraesCS1D01G238100 TraesCS7A01G426600 TraesCS7A01G426900 TraesCS7A01G427600
GO:0009871	jasmonic acid and ethylene-dependent systemic resistance, ethylene mediated signaling pathway	2 (0.1%)	17 (0.03%)	0.133268	0.486794	TraesCS1B01G260700 TraesCSU01G169600
GO:0009969	xyloglucan biosynthetic process	2 (0.1%)	17 (0.03%)	0.133268	0.486794	TraesCS1B01G478400 TraesCS1D01G451900
GO:0050792	regulation of viral process	2 (0.1%)	17 (0.03%)	0.133268	0.486794	TraesCS6A01G402400 TraesCS6B01G444800
GO:0010090	trichome morphogenesis	14 (0.69%)	266 (0.49%)	0.133384	0.486794	TraesCS1B01G354000 TraesCS3A01G369200 TraesCS4A01G408900 TraesCS4B01G035500 TraesCS5A01G188100 TraesCS5B01G507000 TraesCS6D01G255800 TraesCS7A01G030500 TraesCS7B01G181700 TraesCS7D01G284100 TraesCS3B01G065200 TraesCS3B01G239700 TraesCS6A01G065900 TraesCS6B01G354900
GO:0000165	MAPK cascade	10 (0.49%)	177 (0.33%)	0.133925	0.488052	TraesCS1A01G402400 TraesCS2A01G497200 TraesCS3B01G156900 TraesCS4D01G188200 TraesCS5B01G227700 TraesCS6B01G084400 TraesCS6D01G278600 TraesCS7B01G009200 TraesCS7B01G372400 TraesCS7D01G016800
GO:0051225	spindle assembly	5 (0.25%)	72 (0.13%)	0.135665	0.49268	TraesCS2A01G245800 TraesCS4A01G408900 TraesCS6A01G065800 TraesCS6B01G445700 TraesCS2B01G342100
GO:0009861	jasmonic acid and ethylene-dependent systemic resistance	3 (0.15%)	34 (0.06%)	0.135667	0.49268	TraesCS1B01G260700 TraesCSU01G169600 TraesCS7B01G261800
GO:0006606	protein import into nucleus	14 (0.69%)	267 (0.5%)	0.136185	0.49268	TraesCS1B01G079000 TraesCS1D01G061600 TraesCS1D01G218400 TraesCS1D01G342000 TraesCS2A01G222000 TraesCS2A01G246000 TraesCS2A01G274900 TraesCS2D01G004000 TraesCS3A01G024400 TraesCS3B01G020400 TraesCS5A01G054500 TraesCS6B01G456000 TraesCS6D01G178200 TraesCSU01G090500
GO:0044744	protein targeting to nucleus	14 (0.69%)	267 (0.5%)	0.136185	0.49268	TraesCS1B01G079000 TraesCS1D01G061600 TraesCS1D01G218400 TraesCS1D01G342000 TraesCS2A01G222000 TraesCS2A01G246000 TraesCS2A01G274900 TraesCS2D01G004000 TraesCS3A01G024400 TraesCS3B01G020400 TraesCS5A01G054500 TraesCS6B01G456000 TraesCS6D01G178200 TraesCSU01G090500
GO:1902593	single-organism nuclear import	14 (0.69%)	267 (0.5%)	0.136185	0.49268	TraesCS1B01G079000 TraesCS1D01G061600 TraesCS1D01G218400 TraesCS1D01G342000 TraesCS2A01G222000 TraesCS2A01G246000 TraesCS2A01G274900 TraesCS2D01G004000 TraesCS3A01G024400 TraesCS3B01G020400 TraesCS5A01G054500 TraesCS6B01G456000 TraesCS6D01G178200 TraesCSU01G090500
GO:0009694	jasmonic acid metabolic process	9 (0.44%)	156 (0.29%)	0.136802	0.494195	TraesCS3D01G286900 TraesCS3D01G388000 TraesCS4A01G494700 TraesCS4B01G326800 TraesCS6B01G084400 TraesCS6B01G153900 TraesCS6B01G365200 TraesCS6B01G456500 TraesCS7A01G003900
GO:0022402	cell cycle process	53 (2.61%)	1203 (2.24%)	0.138861	0.498744	TraesCS5B01G452500 TraesCS5B01G458100 TraesCS5D01G192700 TraesCS5D01G454600 TraesCS7A01G067500 TraesCS3B01G183400 TraesCS2A01G245800 TraesCS4A01G408900 TraesCS6A01G065800 TraesCS6B01G445700 TraesCS3B01G236700 TraesCS1A01G038400 TraesCS1D01G316200 TraesCS2A01G226500 TraesCS2D01G090600 TraesCS4B01G162900 TraesCS5B01G495700 TraesCS7A01G030500 TraesCS7A01G279000 TraesCS7B01G181200 TraesCS7B01G465500 …
GO:0009567	double fertilization forming a zygote and endosperm	4 (0.2%)	53 (0.1%)	0.139184	0.498744	TraesCS1B01G395400 TraesCS4A01G031100 TraesCS4B01G274900 TraesCS4D01G273500
GO:0009720	detection of hormone stimulus	4 (0.2%)	53 (0.1%)	0.139184	0.498744	TraesCS3B01G551200 TraesCS4A01G365100 TraesCS5B01G454600 TraesCS6B01G355700
GO:0009726	detection of endogenous stimulus	4 (0.2%)	53 (0.1%)	0.139184	0.498744	TraesCS3B01G551200 TraesCS4A01G365100 TraesCS5B01G454600 TraesCS6B01G355700
GO:0043572	plastid fission	4 (0.2%)	53 (0.1%)	0.139184	0.498744	TraesCS6A01G066200 TraesCS6B01G470900 TraesCS7A01G160600 TraesCS7D01G014700
GO:1901607	alpha-amino acid biosynthetic process	40 (1.97%)	885 (1.64%)	0.139264	0.498744	TraesCS1B01G223300 TraesCS1D01G212400 TraesCS3B01G238600 TraesCS1D01G437700 TraesCS5B01G444300 TraesCS5B01G444500 TraesCS5B01G444600 TraesCS5D01G447800 TraesCS5D01G447900 TraesCS7B01G208700 TraesCS5B01G444700 TraesCS7B01G040800 TraesCS3D01G286900 TraesCS3B01G099300 TraesCS4B01G392600 TraesCS4A01G109900 TraesCS4D01G195100 TraesCS5B01G152600 TraesCS3B01G299800 TraesCS2A01G500400 TraesCS4B01G240900 …
GO:1903409	reactive oxygen species biosynthetic process	7 (0.34%)	114 (0.21%)	0.14018	0.501275	TraesCS1D01G350600 TraesCS5B01G507000 TraesCS6A01G013600 TraesCS6A01G017500 TraesCS6B01G024900 TraesCS6B01G356800 TraesCS6D01G306000
GO:0010051	xylem and phloem pattern formation	10 (0.49%)	179 (0.33%)	0.140951	0.501275	TraesCS1D01G238100 TraesCS4B01G017400 TraesCS2A01G547800 TraesCS2A01G561600 TraesCS2B01G578500 TraesCS3A01G015600 TraesCS4B01G385200 TraesCS7A01G371200 TraesCS7A01G441400 TraesCS7B01G256500
GO:0043414	macromolecule methylation	50 (2.46%)	1131 (2.1%)	0.141293	0.501275	TraesCS3B01G600200 TraesCS3D01G535600 TraesCS2A01G225400 TraesCS5B01G251800 TraesCS6A01G065400 TraesCS3B01G012200 TraesCS3D01G002000 TraesCS7B01G200900 TraesCS7B01G216600 TraesCS6B01G022800 TraesCS2D01G007100 TraesCS1A01G038400 TraesCS1D01G453600 TraesCS2A01G319600 TraesCS3A01G023400 TraesCS3B01G229800 TraesCS3D01G507900 TraesCS4B01G162000 TraesCS5B01G495700 TraesCS6B01G152200 TraesCS6B01G232400 …
GO:0032352	positive regulation of hormone metabolic process	1 (0.05%)	4 (0.01%)	0.142589	0.501275	TraesCS3B01G006900
GO:0033240	positive regulation of cellular amine metabolic process	1 (0.05%)	4 (0.01%)	0.142589	0.501275	TraesCS3B01G006900
GO:0045764	positive regulation of cellular amino acid metabolic process	1 (0.05%)	4 (0.01%)	0.142589	0.501275	TraesCS3B01G006900
GO:0060964	regulation of gene silencing by miRNA	1 (0.05%)	4 (0.01%)	0.142589	0.501275	TraesCS3B01G094700
GO:0060966	regulation of gene silencing by RNA	1 (0.05%)	4 (0.01%)	0.142589	0.501275	TraesCS3B01G094700
GO:0090354	regulation of auxin metabolic process	1 (0.05%)	4 (0.01%)	0.142589	0.501275	TraesCS3B01G006900
GO:0090355	positive regulation of auxin metabolic process	1 (0.05%)	4 (0.01%)	0.142589	0.501275	TraesCS3B01G006900
GO:0090357	regulation of tryptophan metabolic process	1 (0.05%)	4 (0.01%)	0.142589	0.501275	TraesCS3B01G006900
GO:0090358	positive regulation of tryptophan metabolic process	1 (0.05%)	4 (0.01%)	0.142589	0.501275	TraesCS3B01G006900
GO:2000023	regulation of lateral root development	1 (0.05%)	4 (0.01%)	0.142589	0.501275	TraesCS3A01G408500
GO:0048522	positive regulation of cellular process	55 (2.71%)	1256 (2.33%)	0.143693	0.503841	TraesCS2A01G012200 TraesCS5A01G228200 TraesCS7B01G473600 TraesCS5B01G109900 TraesCS6D01G278600 TraesCS3B01G006900 TraesCS2A01G262500 TraesCS2D01G261500 TraesCS1B01G414300 TraesCS3A01G369200 TraesCS4A01G408900 TraesCS4B01G035500 TraesCS5B01G507000 TraesCS6D01G255800 TraesCS7A01G030500 TraesCS7B01G181700 TraesCS7D01G284100 TraesCS4B01G162000 TraesCS5D01G549600 TraesCS2D01G007100 TraesCS2A01G253500 …
GO:0000280	nuclear division	28 (1.38%)	598 (1.11%)	0.143798	0.503841	TraesCS5B01G452500 TraesCS5B01G458100 TraesCS5D01G192700 TraesCS5D01G454600 TraesCS7A01G067500 TraesCS3B01G183400 TraesCS1A01G038400 TraesCS1D01G316200 TraesCS2A01G226500 TraesCS2D01G090600 TraesCS4B01G162900 TraesCS5B01G495700 TraesCS7A01G030500 TraesCS7A01G279000 TraesCS7B01G181200 TraesCS7B01G465500 TraesCS7B01G486700 TraesCS2A01G528700 TraesCS4B01G105900 TraesCS6B01G144800 TraesCS6B01G220900 …
GO:0021700	developmental maturation	30 (1.48%)	646 (1.2%)	0.143926	0.503841	TraesCS3B01G239700 TraesCS6B01G002800 TraesCS4B01G162500 TraesCS7B01G219100 TraesCS1A01G427000 TraesCS1B01G363700 TraesCS3A01G047800 TraesCS3A01G369200 TraesCS3B01G034400 TraesCS3B01G235500 TraesCS3D01G031900 TraesCS4A01G365100 TraesCS5B01G516100 TraesCS7B01G484200 TraesCS1B01G475400 TraesCS1D01G449200 TraesCS4B01G035500 TraesCS6B01G377800 TraesCS6D01G255800 TraesCS7A01G030500 TraesCS7A01G243900 …
GO:0009699	phenylpropanoid biosynthetic process	17 (0.84%)	339 (0.63%)	0.144829	0.50451	TraesCS6A01G001500 TraesCS7A01G240400 TraesCS7A01G439300 TraesCS7B01G338200 TraesCS1B01G475400 TraesCS1D01G449200 TraesCS2A01G424600 TraesCS2B01G066100 TraesCS6B01G011100 TraesCS6B01G406300 TraesCS6D01G159100 TraesCS7B01G232400 TraesCS6B01G258600 TraesCS7B01G259100 TraesCS7B01G259200 TraesCS7A01G524600 TraesCS7B01G442100
GO:0031047	gene silencing by RNA	30 (1.48%)	647 (1.2%)	0.145777	0.50451	TraesCS2A01G228000 TraesCS6B01G466700 TraesCS7A01G040700 TraesCS2A01G001300 TraesCS3B01G229800 TraesCS6A01G379000 TraesCS7B01G473600 TraesCS2A01G258100 TraesCS3A01G221000 TraesCS3B01G251200 TraesCS3D01G118600 TraesCS3D01G507900 TraesCS5B01G452500 TraesCS5B01G458100 TraesCS5B01G506300 TraesCS5D01G192700 TraesCS5D01G454600 TraesCS1A01G038400 TraesCS1B01G415700 TraesCS1B01G479800 TraesCS1D01G453100 …
GO:0030488	tRNA methylation	2 (0.1%)	18 (0.03%)	0.146346	0.50451	TraesCS3B01G600200 TraesCS3D01G535600
GO:0031056	regulation of histone modification	2 (0.1%)	18 (0.03%)	0.146346	0.50451	TraesCS4B01G053600 TraesCS2D01G007100
GO:0031060	regulation of histone methylation	2 (0.1%)	18 (0.03%)	0.146346	0.50451	TraesCS2D01G007100 TraesCS4B01G053600
GO:0051050	positive regulation of transport	2 (0.1%)	18 (0.03%)	0.146346	0.50451	TraesCS2A01G253500 TraesCS4A01G365100
GO:0060359	response to ammonium ion	2 (0.1%)	18 (0.03%)	0.146346	0.50451	TraesCS3B01G299800 TraesCS5B01G500500
GO:1902275	regulation of chromatin organization	2 (0.1%)	18 (0.03%)	0.146346	0.50451	TraesCS4B01G053600 TraesCS2D01G007100
GO:1903308	regulation of chromatin modification	2 (0.1%)	18 (0.03%)	0.146346	0.50451	TraesCS4B01G053600 TraesCS2D01G007100
GO:2000038	regulation of stomatal complex development	2 (0.1%)	18 (0.03%)	0.146346	0.50451	TraesCS7B01G009200 TraesCS3D01G339700
GO:2001252	positive regulation of chromosome organization	2 (0.1%)	18 (0.03%)	0.146346	0.50451	TraesCS2D01G007100 TraesCS4B01G053600
GO:0035670	plant-type ovary development	13 (0.64%)	248 (0.46%)	0.147034	0.505482	TraesCS1D01G453600 TraesCS2A01G547800 TraesCS2B01G374800 TraesCS2B01G578500 TraesCS2D01G007100 TraesCS3A01G023800 TraesCS3B01G021000 TraesCS5D01G118200 TraesCS6A01G013600 TraesCS6B01G367200 TraesCS7A01G004000 TraesCS7B01G009200 TraesCS7D01G060400
GO:0048481	plant ovule development	13 (0.64%)	248 (0.46%)	0.147034	0.505482	TraesCS1D01G453600 TraesCS2A01G547800 TraesCS2B01G374800 TraesCS2B01G578500 TraesCS2D01G007100 TraesCS3A01G023800 TraesCS3B01G021000 TraesCS5D01G118200 TraesCS6A01G013600 TraesCS6B01G367200 TraesCS7A01G004000 TraesCS7B01G009200 TraesCS7D01G060400
GO:0006826	iron ion transport	8 (0.39%)	137 (0.25%)	0.147361	0.505906	TraesCS2B01G111100 TraesCS7A01G439300 TraesCS7B01G338200 TraesCS2B01G345300 TraesCS5A01G203400 TraesCS5B01G202100 TraesCS7A01G525800 TraesCS7B01G443400
GO:0016101	diterpenoid metabolic process	10 (0.49%)	181 (0.34%)	0.148166	0.507967	TraesCS7A01G552700 TraesCS7B01G476400 TraesCSU01G099900 TraesCS3B01G439900 TraesCS3D01G401400 TraesCS3D01G485000 TraesCS6B01G364700 TraesCS6D01G234200 TraesCS1A01G303100 TraesCS1D01G302500
GO:0016072	rRNA metabolic process	34 (1.67%)	745 (1.38%)	0.148476	0.50833	TraesCS1B01G079000 TraesCS1D01G061600 TraesCS6B01G010000 TraesCS7D01G045100 TraesCS3B01G600200 TraesCS3D01G535600 TraesCS2A01G225400 TraesCS5B01G251800 TraesCS6A01G065400 TraesCS1A01G404700 TraesCS1A01G427200 TraesCS1D01G056100 TraesCS1D01G342000 TraesCS1D01G437000 TraesCS3A01G023800 TraesCS3A01G523700 TraesCS3B01G021000 TraesCS3B01G322800 TraesCS4A01G005900 TraesCS5A01G279700 TraesCS5B01G407400 …
GO:0017038	protein import	25 (1.23%)	529 (0.98%)	0.149024	0.509508	TraesCS1A01G402200 TraesCS3A01G026700 TraesCS3B01G017300 TraesCS3B01G065200 TraesCS7A01G003600 TraesCS1A01G033600 TraesCS7A01G525800 TraesCS7B01G372400 TraesCS7B01G443400 TraesCS3A01G429800 TraesCS1B01G079000 TraesCS1D01G061600 TraesCS1D01G218400 TraesCS1D01G342000 TraesCS2A01G222000 TraesCS2A01G246000 TraesCS2A01G274900 TraesCS2D01G004000 TraesCS3A01G024400 TraesCS3B01G020400 TraesCS5A01G054500 …
GO:0006558	L-phenylalanine metabolic process	6 (0.3%)	95 (0.18%)	0.149764	0.510634	TraesCS6B01G169700 TraesCS6B01G258600 TraesCS7A01G003600 TraesCS1D01G188500 TraesCS2A01G292000 TraesCS2B01G308500
GO:1902221	erythrose 4-phosphate/phosphoenolpyruvate family amino acid metabolic process	6 (0.3%)	95 (0.18%)	0.149764	0.510634	TraesCS6B01G169700 TraesCS6B01G258600 TraesCS7A01G003600 TraesCS1D01G188500 TraesCS2A01G292000 TraesCS2B01G308500
GO:0040029	regulation of gene expression, epigenetic	33 (1.63%)	722 (1.34%)	0.150614	0.51162	TraesCS2A01G228000 TraesCS6B01G466700 TraesCS7A01G040700 TraesCS1A01G038400 TraesCS1B01G415700 TraesCS2A01G319600 TraesCS3B01G229800 TraesCS4B01G053600 TraesCS4B01G162000 TraesCS6A01G379000 TraesCS7A01G371200 TraesCS7B01G256500 TraesCS2D01G007100 TraesCS4D01G008300 TraesCS6A01G034200 TraesCS7B01G473600 TraesCS1D01G314400 TraesCS1D01G453600 TraesCS3B01G238600 TraesCS4A01G408900 TraesCS5B01G506300 …
GO:0016482	cytoplasmic transport	61 (3%)	1410 (2.62%)	0.150639	0.51162	TraesCS3A01G530600 TraesCS1A01G402200 TraesCS3A01G026700 TraesCS3B01G017300 TraesCS3B01G065200 TraesCS7A01G003600 TraesCS1A01G443700 TraesCS1B01G079000 TraesCS1D01G061600 TraesCS1D01G451800 TraesCS2A01G495500 TraesCS3D01G212200 TraesCS5B01G496300 TraesCS5D01G496700 TraesCS2A01G552000 TraesCS3A01G375200 TraesCS4A01G409200 TraesCS4B01G049500 TraesCS6A01G091500 TraesCS6B01G386500 TraesCS7B01G177100 …
GO:0090351	seedling development	14 (0.69%)	272 (0.51%)	0.15067	0.51162	TraesCS1A01G115300 TraesCS3B01G212900 TraesCS3B01G298100 TraesCS3D01G187300 TraesCS3D01G507900 TraesCS5A01G201700 TraesCS5B01G427400 TraesCS5B01G516100 TraesCS6B01G153900 TraesCS6B01G364700 TraesCS7A01G491900 TraesCS7B01G216600 TraesCS7B01G473600 TraesCS7D01G478500
GO:0001666	response to hypoxia	5 (0.25%)	75 (0.14%)	0.153233	0.517498	TraesCS1A01G353300 TraesCS1B01G415700 TraesCS6A01G416700 TraesCS6B01G472700 TraesCS6D01G401900
GO:0007051	spindle organization	5 (0.25%)	75 (0.14%)	0.153233	0.517498	TraesCS2A01G245800 TraesCS4A01G408900 TraesCS6A01G065800 TraesCS6B01G445700 TraesCS2B01G342100
GO:0036293	response to decreased oxygen levels	5 (0.25%)	75 (0.14%)	0.153233	0.517498	TraesCS1A01G353300 TraesCS1B01G415700 TraesCS6A01G416700 TraesCS6B01G472700 TraesCS6D01G401900
GO:0070482	response to oxygen levels	5 (0.25%)	75 (0.14%)	0.153233	0.517498	TraesCS1A01G353300 TraesCS1B01G415700 TraesCS6A01G416700 TraesCS6B01G472700 TraesCS6D01G401900
GO:0010026	trichome differentiation	15 (0.74%)	296 (0.55%)	0.153651	0.517544	TraesCS7A01G243900 TraesCS1B01G354000 TraesCS3A01G369200 TraesCS4A01G408900 TraesCS4B01G035500 TraesCS5A01G188100 TraesCS5B01G507000 TraesCS6D01G255800 TraesCS7A01G030500 TraesCS7B01G181700 TraesCS7D01G284100 TraesCS3B01G065200 TraesCS3B01G239700 TraesCS6A01G065900 TraesCS6B01G354900
GO:0034504	protein localization to nucleus	14 (0.69%)	273 (0.51%)	0.153662	0.517544	TraesCS1B01G079000 TraesCS1D01G061600 TraesCS1D01G218400 TraesCS1D01G342000 TraesCS2A01G222000 TraesCS2A01G246000 TraesCS2A01G274900 TraesCS2D01G004000 TraesCS3A01G024400 TraesCS3B01G020400 TraesCS5A01G054500 TraesCS6B01G456000 TraesCS6D01G178200 TraesCSU01G090500
GO:0046907	intracellular transport	100 (4.93%)	2392 (4.45%)	0.154863	0.520885	TraesCS2A01G497200 TraesCS3B01G156900 TraesCS3D01G141100 TraesCS3D01G286900 TraesCS4D01G188200 TraesCS5B01G227700 TraesCS6B01G084400 TraesCS6D01G278600 TraesCS7A01G417500 TraesCS7A01G439300 TraesCS7A01G524400 TraesCS7B01G338200 TraesCS7B01G372400 TraesCS7D01G016800 TraesCS6B01G364700 TraesCS3A01G530600 TraesCS1A01G402200 TraesCS3A01G026700 TraesCS3B01G017300 TraesCS3B01G065200 TraesCS7A01G003600 …
GO:0002252	immune effector process	16 (0.79%)	320 (0.59%)	0.156091	0.524304	TraesCS1B01G479800 TraesCS1D01G453100 TraesCS7B01G118100 TraesCS7B01G227800 TraesCS5D01G549600 TraesCS1A01G038400 TraesCS1B01G415700 TraesCS2A01G319600 TraesCS4B01G162000 TraesCS6B01G466700 TraesCS7A01G040700 TraesCS7A01G371200 TraesCS7B01G256500 TraesCS7B01G009200 TraesCS1D01G350600 TraesCS5B01G227700
GO:0051170	nuclear import	14 (0.69%)	274 (0.51%)	0.156686	0.525595	TraesCS1B01G079000 TraesCS1D01G061600 TraesCS1D01G218400 TraesCS1D01G342000 TraesCS2A01G222000 TraesCS2A01G246000 TraesCS2A01G274900 TraesCS2D01G004000 TraesCS3A01G024400 TraesCS3B01G020400 TraesCS5A01G054500 TraesCS6B01G456000 TraesCS6D01G178200 TraesCSU01G090500
GO:0019725	cellular homeostasis	35 (1.72%)	775 (1.44%)	0.158601	0.527088	TraesCS1A01G427400 TraesCS1B01G338800 TraesCS1B01G462300 TraesCS1D01G437100 TraesCS4B01G253200 TraesCS5A01G205000 TraesCS5B01G440400 TraesCS5B01G545100 TraesCS5D01G444800 TraesCS5D01G542400 TraesCS6A01G000600 TraesCS6A01G001100 TraesCS6B01G005100 TraesCS6B01G434200 TraesCS7B01G473400 TraesCS7D01G004600 TraesCS7D01G007300 TraesCSU01G105300 TraesCS4B01G230000 TraesCS1A01G305200 TraesCS1B01G247700 T…
GO:0048825	cotyledon development	10 (0.49%)	184 (0.34%)	0.159331	0.527088	TraesCS1D01G238100 TraesCS2A01G228000 TraesCS3A01G128200 TraesCS3D01G507900 TraesCS4B01G049700 TraesCS4D01G050100 TraesCS5B01G427400 TraesCS6B01G449900 TraesCS7B01G208600 TraesCS4B01G017400
GO:0071804	cellular potassium ion transport	10 (0.49%)	184 (0.34%)	0.159331	0.527088	TraesCS1A01G047200 TraesCS3A01G294200 TraesCS3D01G294000 TraesCS6D01G378400 TraesCS7A01G071000 TraesCS7A01G200200 TraesCS7A01G418500 TraesCS7D01G066200 TraesCS3A01G023200 TraesCS3B01G021600
GO:0071805	potassium ion transmembrane transport	10 (0.49%)	184 (0.34%)	0.159331	0.527088	TraesCS1A01G047200 TraesCS3A01G294200 TraesCS3D01G294000 TraesCS6D01G378400 TraesCS7A01G071000 TraesCS7A01G200200 TraesCS7A01G418500 TraesCS7D01G066200 TraesCS3A01G023200 TraesCS3B01G021600
GO:0031347	regulation of defense response	24 (1.18%)	510 (0.95%)	0.159483	0.527088	TraesCS3B01G211300 TraesCS5D01G549600 TraesCS4D01G188200 TraesCSU01G084700 TraesCS5B01G533600 TraesCS2A01G497200 TraesCS2D01G007100 TraesCS3B01G156900 TraesCS3D01G141100 TraesCS3D01G286900 TraesCS5B01G227700 TraesCS6B01G084400 TraesCS6D01G278600 TraesCS7A01G417500 TraesCS7A01G439300 TraesCS7A01G524400 TraesCS7B01G338200 TraesCS7B01G372400 TraesCS7D01G016800 TraesCS3B01G250000 TraesCS6A01G066900 T…
GO:0006552	leucine catabolic process	2 (0.1%)	19 (0.04%)	0.159672	0.527088	TraesCS6B01G455600 TraesCS6D01G393200
GO:0010345	suberin biosynthetic process	2 (0.1%)	19 (0.04%)	0.159672	0.527088	TraesCS7A01G524600 TraesCS7B01G442100
GO:0015837	amine transport	2 (0.1%)	19 (0.04%)	0.159672	0.527088	TraesCS6D01G208200 TraesCS7B01G243000
GO:0043903	regulation of symbiosis, encompassing mutualism through parasitism	2 (0.1%)	19 (0.04%)	0.159672	0.527088	TraesCS6A01G402400 TraesCS6B01G444800
GO:0055062	phosphate ion homeostasis	2 (0.1%)	19 (0.04%)	0.159672	0.527088	TraesCS4B01G230000 TraesCS1B01G415800
GO:0072505	divalent inorganic anion homeostasis	2 (0.1%)	19 (0.04%)	0.159672	0.527088	TraesCS4B01G230000 TraesCS1B01G415800
GO:0072506	trivalent inorganic anion homeostasis	2 (0.1%)	19 (0.04%)	0.159672	0.527088	TraesCS4B01G230000 TraesCS1B01G415800
GO:0043650	dicarboxylic acid biosynthetic process	4 (0.2%)	56 (0.1%)	0.160387	0.527888	TraesCS1B01G223300 TraesCS1D01G212400 TraesCS5B01G109900 TraesCS3B01G299800
GO:0046283	anthocyanin-containing compound metabolic process	4 (0.2%)	56 (0.1%)	0.160387	0.527888	TraesCS3B01G156900 TraesCS7B01G059500 TraesCS7B01G252500 TraesCS7D01G174200
GO:0010941	regulation of cell death	17 (0.84%)	345 (0.64%)	0.160805	0.527888	TraesCS1D01G350600 TraesCS2A01G497200 TraesCS4D01G188200 TraesCS5B01G227700 TraesCS7A01G417500 TraesCS7A01G524400 TraesCS7B01G372400 TraesCS2D01G007100 TraesCS3B01G156900 TraesCS3D01G141100 TraesCS3D01G286900 TraesCS6B01G084400 TraesCS6D01G278600 TraesCS7A01G439300 TraesCS7B01G338200 TraesCS7D01G016800 TraesCS1B01G247700
GO:0006913	nucleocytoplasmic transport	19 (0.94%)	392 (0.73%)	0.160975	0.527888	TraesCS3A01G530600 TraesCS1B01G079000 TraesCS1D01G061600 TraesCS1D01G342000 TraesCS2A01G246000 TraesCS4B01G387800 TraesCS6B01G456000 TraesCSU01G090500 TraesCS4A01G357100 TraesCS4B01G240400 TraesCS7B01G254000 TraesCS1D01G218400 TraesCS2A01G222000 TraesCS2A01G274900 TraesCS2D01G004000 TraesCS3A01G024400 TraesCS3B01G020400 TraesCS5A01G054500 TraesCS6D01G178200
GO:0051169	nuclear transport	19 (0.94%)	392 (0.73%)	0.160975	0.527888	TraesCS3A01G530600 TraesCS1B01G079000 TraesCS1D01G061600 TraesCS1D01G342000 TraesCS2A01G246000 TraesCS4B01G387800 TraesCS6B01G456000 TraesCSU01G090500 TraesCS4A01G357100 TraesCS4B01G240400 TraesCS7B01G254000 TraesCS1D01G218400 TraesCS2A01G222000 TraesCS2A01G274900 TraesCS2D01G004000 TraesCS3A01G024400 TraesCS3B01G020400 TraesCS5A01G054500 TraesCS6D01G178200
GO:0043043	peptide biosynthetic process	93 (4.58%)	2222 (4.13%)	0.161949	0.530384	TraesCS1B01G342200 TraesCS7A01G004000 TraesCS7A01G304700 TraesCS3B01G215800 TraesCS5B01G446300 TraesCS3A01G023800 TraesCS3B01G021000 TraesCS5D01G048600 TraesCS2A01G262500 TraesCS2D01G261500 TraesCS1A01G383500 TraesCS1B01G346800 TraesCS1B01G417200 TraesCS1B01G425700 TraesCS1B01G427700 TraesCS1B01G432900 TraesCS2A01G227500 TraesCS2A01G505700 TraesCS2B01G131900 TraesCS3A01G043100 TraesCS3A01G525600 …
GO:0001676	long-chain fatty acid metabolic process	3 (0.15%)	37 (0.07%)	0.1626	0.531117	TraesCS4A01G494700 TraesCS5D01G420300 TraesCS7A01G003900
GO:0006949	syncytium formation	3 (0.15%)	37 (0.07%)	0.1626	0.531117	TraesCS3A01G369200 TraesCS5B01G494400 TraesCS6D01G371900
GO:0006310	DNA recombination	30 (1.48%)	656 (1.22%)	0.163065	0.531938	TraesCS1A01G038400 TraesCS3D01G507900 TraesCS4B01G162000 TraesCS1D01G316200 TraesCS2A01G226500 TraesCS2D01G090600 TraesCS4B01G162900 TraesCS5B01G495700 TraesCS7A01G030500 TraesCS7A01G279000 TraesCS7B01G181200 TraesCS7B01G465500 TraesCS7B01G486700 TraesCS6B01G220900 TraesCS1B01G479800 TraesCS1D01G453100 TraesCS2D01G117800 TraesCS3B01G104500 TraesCS3D01G099600 TraesCS3B01G209400 TraesCS3B01G298100 …
GO:0019827	stem cell population maintenance	8 (0.39%)	141 (0.26%)	0.164731	0.535408	TraesCS4B01G302600 TraesCS4D01G301100 TraesCS6D01G293200 TraesCS7A01G175200 TraesCS1D01G238100 TraesCS1D01G442300 TraesCS7A01G371200 TraesCS7B01G256500
GO:0098727	maintenance of cell number	8 (0.39%)	141 (0.26%)	0.164731	0.535408	TraesCS4B01G302600 TraesCS4D01G301100 TraesCS6D01G293200 TraesCS7A01G175200 TraesCS1D01G238100 TraesCS1D01G442300 TraesCS7A01G371200 TraesCS7B01G256500
GO:0006974	cellular response to DNA damage stimulus	40 (1.97%)	901 (1.67%)	0.165171	0.535408	TraesCS1A01G361200 TraesCS2A01G022000 TraesCS4A01G359000 TraesCS1D01G316200 TraesCS2A01G226500 TraesCS4B01G105900 TraesCS7A01G030500 TraesCS7B01G465500 TraesCS3B01G534900 TraesCS3B01G298100 TraesCS1A01G038400 TraesCS1B01G479800 TraesCS1D01G453100 TraesCS2D01G117800 TraesCS3B01G104500 TraesCS3D01G099600 TraesCS3D01G507900 TraesCS1A01G027200 TraesCS5A01G204200 TraesCS1A01G392400 TraesCS1B01G415800 …
GO:0032268	regulation of cellular protein metabolic process	53 (2.61%)	1222 (2.27%)	0.165202	0.535408	TraesCS1B01G432300 TraesCS2D01G004000 TraesCS3A01G024400 TraesCS3A01G025500 TraesCS3B01G019500 TraesCS3B01G020400 TraesCS3D01G020200 TraesCS4A01G005900 TraesCS5B01G410800 TraesCS5B01G446600 TraesCS6A01G066400 TraesCS6B01G307400 TraesCS1D01G345400 TraesCS7A01G356400 TraesCS4B01G053600 TraesCS2A01G262500 TraesCS2D01G261500 TraesCS5D01G549600 TraesCS2D01G007100 TraesCS2B01G392500 TraesCS5A01G200500 …
GO:0072593	reactive oxygen species metabolic process	21 (1.03%)	441 (0.82%)	0.165204	0.535408	TraesCS7A01G090400 TraesCS1D01G350600 TraesCS5B01G507000 TraesCS6A01G013600 TraesCS6A01G017500 TraesCS6B01G024900 TraesCS6B01G356800 TraesCS6D01G306000 TraesCS2A01G071700 TraesCS2A01G108100 TraesCS2A01G574600 TraesCS2B01G087400 TraesCS2D01G070500 TraesCS3B01G149600 TraesCS4A01G389000 TraesCS6A01G065900 TraesCS6D01G397200 TraesCS7B01G169800 TraesCS7B01G473400 TraesCS7B01G486500 TraesCSU01G105300
GO:0000281	mitotic cytokinesis	19 (0.94%)	394 (0.73%)	0.166148	0.537067	TraesCS3B01G236700 TraesCS1A01G038400 TraesCS1B01G415700 TraesCS1B01G419800 TraesCS1D01G314400 TraesCS1D01G399800 TraesCS3B01G229800 TraesCS3B01G297900 TraesCS3B01G390500 TraesCS5B01G495700 TraesCS6A01G059500 TraesCS6A01G065800 TraesCS6A01G379000 TraesCS6B01G232400 TraesCS6B01G445700 TraesCS7A01G279000 TraesCS7B01G181200 TraesCS7D01G014700 TraesCS6B01G022800
GO:0061640	cytoskeleton-dependent cytokinesis	19 (0.94%)	394 (0.73%)	0.166148	0.537067	TraesCS3B01G236700 TraesCS1A01G038400 TraesCS1B01G415700 TraesCS1B01G419800 TraesCS1D01G314400 TraesCS1D01G399800 TraesCS3B01G229800 TraesCS3B01G297900 TraesCS3B01G390500 TraesCS5B01G495700 TraesCS6A01G059500 TraesCS6A01G065800 TraesCS6A01G379000 TraesCS6B01G232400 TraesCS6B01G445700 TraesCS7A01G279000 TraesCS7B01G181200 TraesCS7D01G014700 TraesCS6B01G022800
GO:0006281	DNA repair	36 (1.77%)	804 (1.49%)	0.166899	0.538795	TraesCS1A01G361200 TraesCS2A01G022000 TraesCS4A01G359000 TraesCS1D01G316200 TraesCS3B01G298100 TraesCS1A01G038400 TraesCS1B01G479800 TraesCS1D01G453100 TraesCS2D01G117800 TraesCS3B01G104500 TraesCS3D01G099600 TraesCS3D01G507900 TraesCS1A01G027200 TraesCS5A01G204200 TraesCS1A01G392400 TraesCS1B01G415800 TraesCS3A01G047700 TraesCS3B01G034500 TraesCS3D01G032000 TraesCS7A01G355200 TraesCS2A01G528700 …
GO:0044248	cellular catabolic process	132 (6.5%)	3218 (5.98%)	0.167529	0.539372	TraesCS1B01G223300 TraesCS1D01G212400 TraesCS2A01G228000 TraesCS6A01G027900 TraesCS6B01G084400 TraesCSU01G084700 TraesCS6B01G407600 TraesCS6B01G169700 TraesCS7A01G003600 TraesCS1B01G292600 TraesCS4A01G429700 TraesCS4B01G208000 TraesCS1A01G361000 TraesCS1A01G408900 TraesCS6B01G174300 TraesCS6B01G455600 TraesCS6D01G393200 TraesCS6D01G282800 TraesCS3B01G213900 TraesCS3B01G238600 TraesCS4A01G389300 T…
GO:0014070	response to organic cyclic compound	47 (2.32%)	1075 (2%)	0.167679	0.539372	TraesCS1A01G150200 TraesCS2A01G001300 TraesCS6B01G240900 TraesCS6B01G015300 TraesCS6B01G421500 TraesCS6D01G009600 TraesCS6D01G009700 TraesCS2A01G497200 TraesCS3B01G156900 TraesCS4D01G188200 TraesCS5B01G227700 TraesCS6B01G084400 TraesCS6D01G278600 TraesCS7B01G372400 TraesCS7D01G016800 TraesCS1B01G363700 TraesCS1D01G314000 TraesCS5B01G145900 TraesCS6B01G011100 TraesCS6D01G125600 TraesCS3B01G551200 …
GO:0032259	methylation	78 (3.84%)	1849 (3.44%)	0.167728	0.539372	TraesCS1B01G339900 TraesCS1B01G388700 TraesCS1D01G375700 TraesCS2A01G548100 TraesCS2A01G560300 TraesCS2A01G560400 TraesCS2B01G066100 TraesCS2B01G099700 TraesCS2D01G004000 TraesCS3A01G024400 TraesCS3A01G025700 TraesCS3B01G019300 TraesCS3B01G020400 TraesCS3B01G256800 TraesCS3B01G514000 TraesCS3B01G514300 TraesCS5B01G413400 TraesCS6B01G011100 TraesCS6B01G029000 TraesCS6B01G429300 TraesCS6B01G449400 …
GO:0000910	cytokinesis	23 (1.13%)	490 (0.91%)	0.168391	0.540806	TraesCS3B01G236700 TraesCS1A01G038400 TraesCS1B01G415700 TraesCS1B01G419800 TraesCS1D01G314400 TraesCS1D01G399800 TraesCS3B01G229800 TraesCS3B01G297900 TraesCS3B01G390500 TraesCS5B01G495700 TraesCS6A01G059500 TraesCS6A01G065800 TraesCS6A01G379000 TraesCS6B01G232400 TraesCS6B01G445700 TraesCS7A01G279000 TraesCS7B01G181200 TraesCS7D01G014700 TraesCS1A01G015200 TraesCS4B01G051200 TraesCS5A01G233900 …
GO:0055085	transmembrane transport	124 (6.11%)	3017 (5.61%)	0.170315	0.546282	TraesCS1A01G402200 TraesCS3A01G026700 TraesCS3B01G017300 TraesCS3B01G065200 TraesCS7A01G003600 TraesCS1A01G033600 TraesCS2A01G390100 TraesCS2D01G388600 TraesCS3A01G369200 TraesCS2A01G007300 TraesCS3A01G264700 TraesCS3B01G298000 TraesCS1B01G475400 TraesCS1D01G449200 TraesCS7A01G525800 TraesCS7B01G372400 TraesCS7B01G443400 TraesCS3B01G153900 TraesCS3A01G535300 TraesCS7B01G243000 TraesCS5A01G276700 …
GO:2000026	regulation of multicellular organismal development	52 (2.56%)	1201 (2.23%)	0.170872	0.546698	TraesCS6A01G085800 TraesCS7B01G009200 TraesCS6B01G366900 TraesCS7A01G164000 TraesCS1A01G038400 TraesCS1B01G079000 TraesCS1D01G061600 TraesCS2A01G547800 TraesCS2B01G578500 TraesCS3B01G034100 TraesCS3B01G229800 TraesCS3D01G337700 TraesCS5A01G054500 TraesCS5B01G427400 TraesCS6A01G379000 TraesCS7A01G062100 TraesCS7A01G217200 TraesCS7A01G279000 TraesCS7A01G491900 TraesCS7B01G181200 TraesCS7B01G216600 …
GO:0009813	flavonoid biosynthetic process	10 (0.49%)	187 (0.35%)	0.170897	0.546698	TraesCS5D01G248600 TraesCS7B01G059500 TraesCS3B01G156900 TraesCS7B01G252500 TraesCS7D01G174200 TraesCS2A01G197600 TraesCS2B01G066100 TraesCS4A01G436400 TraesCS6A01G001500 TraesCS6B01G011100
GO:0051128	regulation of cellular component organization	30 (1.48%)	660 (1.23%)	0.171104	0.546698	TraesCS1D01G316200 TraesCS2A01G226500 TraesCS3B01G597500 TraesCS4B01G105900 TraesCS7A01G030500 TraesCS7B01G465500 TraesCS4B01G053600 TraesCS2A01G262500 TraesCS2D01G261500 TraesCS1B01G414300 TraesCS3A01G369200 TraesCS4A01G408900 TraesCS4B01G035500 TraesCS5B01G507000 TraesCS6D01G255800 TraesCS7B01G181700 TraesCS7D01G284100 TraesCS2D01G007100 TraesCS1A01G173400 TraesCS7B01G217800 TraesCS4B01G087300 …
GO:0006109	regulation of carbohydrate metabolic process	3 (0.15%)	38 (0.07%)	0.171909	0.547058	TraesCS1B01G475400 TraesCS1D01G449200 TraesCS6A01G013600
GO:0010311	lateral root formation	3 (0.15%)	38 (0.07%)	0.171909	0.547058	TraesCS2A01G344900 TraesCS3A01G369200 TraesCS5D01G420300
GO:0010817	regulation of hormone levels	36 (1.77%)	807 (1.5%)	0.172389	0.547058	TraesCS5D01G248600 TraesCS7A01G449600 TraesCS1B01G446300 TraesCS2D01G014400 TraesCS3B01G094700 TraesCS5B01G533600 TraesCS7A01G267300 TraesCS7B01G484200 TraesCS7B01G268900 TraesCS3B01G006900 TraesCS2B01G399100 TraesCS3A01G369200 TraesCS3D01G141100 TraesCS2A01G521400 TraesCS6A01G171800 TraesCS6B01G199700 TraesCS6D01G161200 TraesCS7B01G181700 TraesCS7D01G284100 TraesCS1D01G238100 TraesCS6A01G027900 …
GO:0006273	lagging strand elongation	2 (0.1%)	20 (0.04%)	0.173208	0.547058	TraesCS1A01G361200 TraesCS4A01G359000
GO:0010100	negative regulation of photomorphogenesis	2 (0.1%)	20 (0.04%)	0.173208	0.547058	TraesCS1D01G445700 TraesCS5B01G427400
GO:0044205	'de novo' UMP biosynthetic process	2 (0.1%)	20 (0.04%)	0.173208	0.547058	TraesCS3B01G238600 TraesCS3B01G547500
GO:0051781	positive regulation of cell division	2 (0.1%)	20 (0.04%)	0.173208	0.547058	TraesCS3A01G407700 TraesCS3D01G402900
GO:0009825	multidimensional cell growth	8 (0.39%)	143 (0.27%)	0.173755	0.547058	TraesCS1D01G142400 TraesCS2D01G065000 TraesCS3A01G369200 TraesCS3B01G235500 TraesCS3B01G236700 TraesCS4A01G231200 TraesCS4A01G365100 TraesCS7B01G484200
GO:0010073	meristem maintenance	19 (0.94%)	397 (0.74%)	0.17407	0.547058	TraesCS4B01G302600 TraesCS4D01G301100 TraesCS6D01G293200 TraesCS7A01G175200 TraesCS1D01G238100 TraesCS7A01G533800 TraesCS1A01G038400 TraesCS1B01G415700 TraesCS1D01G452700 TraesCS2A01G319600 TraesCS3A01G047500 TraesCS4A01G276100 TraesCS4D01G035000 TraesCS7A01G371200 TraesCS7B01G256500 TraesCS7A01G267300 TraesCS7A01G529900 TraesCS7B01G446900 TraesCS7B01G484200
GO:0048580	regulation of post-embryonic development	39 (1.92%)	882 (1.64%)	0.174866	0.547058	TraesCS7B01G009200 TraesCS1A01G038400 TraesCS1B01G079000 TraesCS1D01G061600 TraesCS2A01G547800 TraesCS2B01G578500 TraesCS3B01G034100 TraesCS3B01G229800 TraesCS3D01G337700 TraesCS5A01G054500 TraesCS5B01G427400 TraesCS6A01G379000 TraesCS7A01G062100 TraesCS7A01G217200 TraesCS7A01G279000 TraesCS7A01G491900 TraesCS7B01G181200 TraesCS7B01G216600 TraesCS7B01G473600 TraesCS7D01G478500 TraesCS3A01G408500 …
GO:0006407	rRNA export from nucleus	1 (0.05%)	5 (0.01%)	0.17494	0.547058	TraesCS3A01G530600
GO:0010325	raffinose family oligosaccharide biosynthetic process	1 (0.05%)	5 (0.01%)	0.17494	0.547058	TraesCS3D01G092900
GO:0019276	UDP-N-acetylgalactosamine metabolic process	1 (0.05%)	5 (0.01%)	0.17494	0.547058	TraesCS3B01G229400
GO:0051029	rRNA transport	1 (0.05%)	5 (0.01%)	0.17494	0.547058	TraesCS3A01G530600
GO:2000021	regulation of ion homeostasis	1 (0.05%)	5 (0.01%)	0.17494	0.547058	TraesCS3B01G235500
GO:0019941	modification-dependent protein catabolic process	42 (2.07%)	956 (1.78%)	0.175038	0.547058	TraesCS6B01G407600 TraesCS3A01G407700 TraesCS3D01G402900 TraesCS2A01G574600 TraesCS3B01G167800 TraesCS1A01G326900 TraesCS1A01G392400 TraesCS1B01G338800 TraesCS1B01G340300 TraesCS1B01G475400 TraesCS1D01G449200 TraesCS2A01G234200 TraesCS2A01G506300 TraesCS3A01G025200 TraesCS3A01G201000 TraesCS3A01G375200 TraesCS3B01G054300 TraesCS3B01G087600 TraesCS3B01G216000 TraesCS4B01G035400 TraesCS4D01G280100 …
GO:0043632	modification-dependent macromolecule catabolic process	42 (2.07%)	956 (1.78%)	0.175038	0.547058	TraesCS6B01G407600 TraesCS3A01G407700 TraesCS3D01G402900 TraesCS2A01G574600 TraesCS3B01G167800 TraesCS1A01G326900 TraesCS1A01G392400 TraesCS1B01G338800 TraesCS1B01G340300 TraesCS1B01G475400 TraesCS1D01G449200 TraesCS2A01G234200 TraesCS2A01G506300 TraesCS3A01G025200 TraesCS3A01G201000 TraesCS3A01G375200 TraesCS3B01G054300 TraesCS3B01G087600 TraesCS3B01G216000 TraesCS4B01G035400 TraesCS4D01G280100 …
GO:1901698	response to nitrogen compound	35 (1.72%)	784 (1.46%)	0.175173	0.547058	TraesCS1A01G150200 TraesCS6B01G260800 TraesCS2B01G178400 TraesCS3B01G213900 TraesCS3B01G225800 TraesCS4B01G371000 TraesCS6A01G098500 TraesCS6B01G126400 TraesCS6B01G126800 TraesCS6B01G364600 TraesCS7B01G219900 TraesCS2A01G001300 TraesCS3B01G299800 TraesCS5B01G500500 TraesCS3B01G152800 TraesCS4D01G188200 TraesCS5B01G227700 TraesCS5B01G417000 TraesCS6B01G084400 TraesCS6B01G456500 TraesCS7A01G524400 …
GO:0032506	cytokinetic process	18 (0.89%)	374 (0.7%)	0.175925	0.548031	TraesCS3B01G236700 TraesCS1A01G038400 TraesCS1B01G415700 TraesCS1B01G419800 TraesCS1D01G314400 TraesCS1D01G399800 TraesCS3B01G229800 TraesCS3B01G297900 TraesCS3B01G390500 TraesCS5B01G495700 TraesCS6A01G059500 TraesCS6A01G065800 TraesCS6A01G379000 TraesCS6B01G232400 TraesCS6B01G445700 TraesCS7A01G279000 TraesCS7B01G181200 TraesCS7D01G014700
GO:1902410	mitotic cytokinetic process	18 (0.89%)	374 (0.7%)	0.175925	0.548031	TraesCS3B01G236700 TraesCS1A01G038400 TraesCS1B01G415700 TraesCS1B01G419800 TraesCS1D01G314400 TraesCS1D01G399800 TraesCS3B01G229800 TraesCS3B01G297900 TraesCS3B01G390500 TraesCS5B01G495700 TraesCS6A01G059500 TraesCS6A01G065800 TraesCS6A01G379000 TraesCS6B01G232400 TraesCS6B01G445700 TraesCS7A01G279000 TraesCS7B01G181200 TraesCS7D01G014700
GO:0010629	negative regulation of gene expression	44 (2.17%)	1007 (1.87%)	0.17774	0.552995	TraesCS2A01G228000 TraesCS6B01G466700 TraesCS7A01G040700 TraesCS2A01G001300 TraesCS1A01G038400 TraesCS1B01G415700 TraesCS2A01G319600 TraesCS3B01G229800 TraesCS4B01G053600 TraesCS4B01G162000 TraesCS6A01G379000 TraesCS7A01G371200 TraesCS7B01G256500 TraesCS7B01G473600 TraesCS2A01G258100 TraesCS3A01G221000 TraesCS3B01G251200 TraesCS3D01G118600 TraesCS3D01G507900 TraesCS5B01G452500 TraesCS5B01G458100 …
GO:0051704	multi-organism process	167 (8.23%)	4126 (7.67%)	0.178002	0.553118	TraesCS7A01G501400 TraesCS1B01G333300 TraesCS2A01G536800 TraesCS3A01G148300 TraesCS5B01G130200 TraesCS6A01G000500 TraesCS4A01G065300 TraesCS1D01G450900 TraesCS6A01G017500 TraesCS6B01G024900 TraesCS6B01G356800 TraesCS6D01G306000 TraesCS7A01G235200 TraesCS7A01G264500 TraesCS7A01G518800 TraesCS2A01G218200 TraesCS2D01G422000 TraesCS3B01G422000 TraesCS3B01G516000 TraesCS3D01G468500 TraesCS3D01G507900 …
GO:1901564	organonitrogen compound metabolic process	277 (13.65%)	6967 (12.95%)	0.178523	0.554043	TraesCS1B01G223300 TraesCS1D01G212400 TraesCS6B01G084400 TraesCS6A01G027900 TraesCSU01G084700 TraesCS4B01G162900 TraesCS6B01G325200 TraesCS6B01G447700 TraesCS6D01G196100 TraesCS1B01G342200 TraesCS1B01G260700 TraesCS1D01G392100 TraesCS3B01G293200 TraesCSU01G169600 TraesCS3B01G238600 TraesCS5B01G497100 TraesCS7A01G004000 TraesCS2A01G007300 TraesCS3A01G264700 TraesCS3B01G298000 TraesCS1B01G432900 Tr…
GO:0046185	aldehyde catabolic process	12 (0.59%)	235 (0.44%)	0.179854	0.556621	TraesCS1A01G404700 TraesCS1B01G341000 TraesCS2A01G256000 TraesCS5B01G494900 TraesCS6A01G416300 TraesCS6B01G255800 TraesCS6B01G455600 TraesCS6B01G473000 TraesCS6D01G196100 TraesCS6D01G393200 TraesCS6D01G401500 TraesCS7A01G241600
GO:0045087	innate immune response	42 (2.07%)	959 (1.78%)	0.180213	0.556621	TraesCS6A01G006400 TraesCS6A01G028100 TraesCS6B01G011800 TraesCS6B01G012000 TraesCS6B01G039300 TraesCS6D01G031400 TraesCS5D01G549600 TraesCS4B01G017300 TraesCS7D01G016800 TraesCS1A01G039200 TraesCS1B01G051700 TraesCS2A01G424600 TraesCS3B01G350500 TraesCS3D01G315000 TraesCS6B01G406300 TraesCS7B01G232400 TraesCSU01G040800 TraesCS1D01G142400 TraesCS7A01G417500 TraesCS2A01G258200 TraesCS1B01G260700 T…
GO:0006869	lipid transport	17 (0.84%)	352 (0.65%)	0.180575	0.556621	TraesCS6B01G364700 TraesCS1A01G210000 TraesCS1D01G214500 TraesCS3A01G364300 TraesCS3B01G062700 TraesCS3B01G064400 TraesCS3B01G065200 TraesCS4B01G393300 TraesCS5B01G145900 TraesCS5B01G515800 TraesCS5B01G531100 TraesCS6B01G450700 TraesCS6D01G389800 TraesCS7A01G047100 TraesCS7A01G417500 TraesCSU01G033800 TraesCS6B01G256700
GO:0006777	Mo-molybdopterin cofactor biosynthetic process	3 (0.15%)	39 (0.07%)	0.181366	0.556621	TraesCS2A01G497200 TraesCS6B01G144600 TraesCS7B01G372400
GO:0009095	aromatic amino acid family biosynthetic process, prephenate pathway	3 (0.15%)	39 (0.07%)	0.181366	0.556621	TraesCS1D01G188500 TraesCS2A01G292000 TraesCS2B01G308500
GO:0019720	Mo-molybdopterin cofactor metabolic process	3 (0.15%)	39 (0.07%)	0.181366	0.556621	TraesCS2A01G497200 TraesCS6B01G144600 TraesCS7B01G372400
GO:0032324	molybdopterin cofactor biosynthetic process	3 (0.15%)	39 (0.07%)	0.181366	0.556621	TraesCS2A01G497200 TraesCS6B01G144600 TraesCS7B01G372400
GO:0043545	molybdopterin cofactor metabolic process	3 (0.15%)	39 (0.07%)	0.181366	0.556621	TraesCS2A01G497200 TraesCS6B01G144600 TraesCS7B01G372400
GO:0051189	prosthetic group metabolic process	3 (0.15%)	39 (0.07%)	0.181366	0.556621	TraesCS2A01G497200 TraesCS6B01G144600 TraesCS7B01G372400
GO:0006412	translation	91 (4.48%)	2190 (4.07%)	0.182725	0.560102	TraesCS1B01G342200 TraesCS7A01G004000 TraesCS7A01G304700 TraesCS3B01G215800 TraesCS5B01G446300 TraesCS3A01G023800 TraesCS3B01G021000 TraesCS5D01G048600 TraesCS2A01G262500 TraesCS2D01G261500 TraesCS1A01G383500 TraesCS1B01G346800 TraesCS1B01G417200 TraesCS1B01G425700 TraesCS1B01G427700 TraesCS1B01G432900 TraesCS2A01G227500 TraesCS2A01G505700 TraesCS2B01G131900 TraesCS3A01G043100 TraesCS3A01G525600 …
GO:0044712	single-organism catabolic process	98 (4.83%)	2368 (4.4%)	0.1832	0.560868	TraesCS1B01G223300 TraesCS1D01G212400 TraesCS6A01G027900 TraesCS6B01G084400 TraesCSU01G084700 TraesCS6B01G169700 TraesCS7A01G003600 TraesCS1B01G292600 TraesCS4A01G429700 TraesCS4B01G208000 TraesCS1A01G361000 TraesCS1A01G408900 TraesCS6B01G174300 TraesCS6B01G455600 TraesCS6D01G393200 TraesCS6D01G282800 TraesCS1B01G475400 TraesCS1D01G449200 TraesCS5B01G516100 TraesCS1A01G115300 TraesCS1A01G266000 T…
GO:0030245	cellulose catabolic process	5 (0.25%)	80 (0.15%)	0.18444	0.563279	TraesCS1B01G377100 TraesCS1D01G365100 TraesCS1D01G397400 TraesCS4B01G104500 TraesCS7B01G219100
GO:0051275	beta-glucan catabolic process	5 (0.25%)	80 (0.15%)	0.18444	0.563279	TraesCS1B01G377100 TraesCS1D01G365100 TraesCS1D01G397400 TraesCS4B01G104500 TraesCS7B01G219100
GO:0009408	response to heat	28 (1.38%)	618 (1.15%)	0.18511	0.563707	TraesCS1A01G340100 TraesCS1D01G342100 TraesCS7A01G010500 TraesCS7D01G010300 TraesCS1A01G120200 TraesCS2A01G386800 TraesCS2B01G247300 TraesCS3A01G280800 TraesCS3A01G424800 TraesCS3B01G010300 TraesCS3B01G212900 TraesCS3B01G530900 TraesCS3B01G603100 TraesCS3D01G187300 TraesCS3D01G280600 TraesCS4B01G049700 TraesCS4D01G050100 TraesCS5B01G428000 TraesCS5B01G440700 TraesCS7A01G426600 TraesCS7A01G426900 …
GO:0043067	regulation of programmed cell death	16 (0.79%)	330 (0.61%)	0.185358	0.563707	TraesCS1D01G350600 TraesCS2A01G497200 TraesCS4D01G188200 TraesCS5B01G227700 TraesCS7A01G417500 TraesCS7A01G524400 TraesCS7B01G372400 TraesCS2D01G007100 TraesCS3B01G156900 TraesCS3D01G141100 TraesCS3D01G286900 TraesCS6B01G084400 TraesCS6D01G278600 TraesCS7A01G439300 TraesCS7B01G338200 TraesCS7D01G016800
GO:0006271	DNA strand elongation involved in DNA replication	2 (0.1%)	21 (0.04%)	0.186919	0.563707	TraesCS1A01G361200 TraesCS4A01G359000
GO:0006995	cellular response to nitrogen starvation	2 (0.1%)	21 (0.04%)	0.186919	0.563707	TraesCS7B01G473400 TraesCSU01G105300
GO:0015757	galactose transport	2 (0.1%)	21 (0.04%)	0.186919	0.563707	TraesCS1D01G435800 TraesCS5D01G187100
GO:0022616	DNA strand elongation	2 (0.1%)	21 (0.04%)	0.186919	0.563707	TraesCS1A01G361200 TraesCS4A01G359000
GO:0032784	regulation of DNA-templated transcription, elongation	2 (0.1%)	21 (0.04%)	0.186919	0.563707	TraesCS1B01G322900 TraesCS7A01G168300
GO:0043255	regulation of carbohydrate biosynthetic process	2 (0.1%)	21 (0.04%)	0.186919	0.563707	TraesCS1B01G475400 TraesCS1D01G449200
GO:0046373	L-arabinose metabolic process	2 (0.1%)	21 (0.04%)	0.186919	0.563707	TraesCS4D01G127100 TraesCS7A01G404200
GO:0051220	cytoplasmic sequestering of protein	2 (0.1%)	21 (0.04%)	0.186919	0.563707	TraesCS5B01G533600 TraesCS7A01G271400
GO:0048440	carpel development	15 (0.74%)	307 (0.57%)	0.187072	0.563707	TraesCS7B01G181700 TraesCS7D01G284100 TraesCS1D01G453600 TraesCS2A01G547800 TraesCS2B01G374800 TraesCS2B01G578500 TraesCS2D01G007100 TraesCS3A01G023800 TraesCS3B01G021000 TraesCS5D01G118200 TraesCS6A01G013600 TraesCS6B01G367200 TraesCS7A01G004000 TraesCS7B01G009200 TraesCS7D01G060400
GO:0009742	brassinosteroid mediated signaling pathway	6 (0.3%)	102 (0.19%)	0.188089	0.565402	TraesCS2D01G597600 TraesCS3B01G551200 TraesCS4A01G365100 TraesCS4D01G301100 TraesCS6B01G388600 TraesCS6D01G338700
GO:0071367	cellular response to brassinosteroid stimulus	6 (0.3%)	102 (0.19%)	0.188089	0.565402	TraesCS2D01G597600 TraesCS3B01G551200 TraesCS4A01G365100 TraesCS4D01G301100 TraesCS6B01G388600 TraesCS6D01G338700
GO:0009691	cytokinin biosynthetic process	4 (0.2%)	60 (0.11%)	0.190322	0.566751	TraesCS1D01G316200 TraesCS4A01G413200 TraesCS4B01G162900 TraesCS7B01G486700
GO:0009804	coumarin metabolic process	3 (0.15%)	40 (0.07%)	0.190958	0.566751	TraesCS7A01G240400 TraesCS7A01G439300 TraesCS7B01G338200
GO:0009805	coumarin biosynthetic process	3 (0.15%)	40 (0.07%)	0.190958	0.566751	TraesCS7A01G240400 TraesCS7A01G439300 TraesCS7B01G338200
GO:0019755	one-carbon compound transport	3 (0.15%)	40 (0.07%)	0.190958	0.566751	TraesCS3A01G535300 TraesCS7B01G243000 TraesCS6D01G208200
GO:0009862	systemic acquired resistance, salicylic acid mediated signaling pathway	8 (0.39%)	147 (0.27%)	0.192439	0.566751	TraesCS2A01G497200 TraesCS3B01G156900 TraesCS4D01G188200 TraesCS5B01G227700 TraesCS6B01G084400 TraesCS6D01G278600 TraesCS7B01G372400 TraesCS7D01G016800
GO:0044283	small molecule biosynthetic process	126 (6.21%)	3091 (5.74%)	0.192928	0.566751	TraesCS1B01G223300 TraesCS1D01G212400 TraesCS1A01G402500 TraesCS3A01G044800 TraesCS4A01G389300 TraesCSU01G037500 TraesCS4B01G162900 TraesCS6B01G325200 TraesCS6B01G447700 TraesCS6D01G196100 TraesCS3B01G238600 TraesCS6B01G169700 TraesCS1D01G073000 TraesCS6B01G369300 TraesCS1A01G383200 TraesCS1B01G409300 TraesCS7B01G372400 TraesCS1B01G446300 TraesCS2D01G014400 TraesCS3B01G094700 TraesCS5B01G533600 T…
GO:0006084	acetyl-CoA metabolic process	6 (0.3%)	103 (0.19%)	0.193851	0.566751	TraesCS6D01G376900 TraesCS1B01G446300 TraesCS3B01G094700 TraesCS5B01G533600 TraesCS7A01G267300 TraesCS7B01G484200
GO:0008380	RNA splicing	28 (1.38%)	622 (1.16%)	0.194058	0.566751	TraesCS6B01G415500 TraesCS1A01G327800 TraesCS3B01G422000 TraesCS3B01G516000 TraesCS3D01G468500 TraesCS5B01G444700 TraesCS7B01G040800 TraesCS1B01G415700 TraesCS2A01G319600 TraesCS2B01G131900 TraesCS3D01G507900 TraesCS4A01G380600 TraesCS5B01G543700 TraesCS5D01G544000 TraesCS6B01G208900 TraesCS6B01G248500 TraesCS6D01G167200 TraesCS7A01G002100 TraesCS1A01G443400 TraesCS1B01G477500 TraesCS1D01G451300 …
GO:0098662	inorganic cation transmembrane transport	32 (1.58%)	720 (1.34%)	0.194233	0.566751	TraesCS2A01G007300 TraesCS3A01G264700 TraesCS3B01G298000 TraesCS1B01G475400 TraesCS1D01G449200 TraesCS5A01G276700 TraesCSU01G003600 TraesCS7A01G439300 TraesCS7B01G338200 TraesCS6D01G208200 TraesCS1A01G047200 TraesCS3A01G294200 TraesCS3D01G294000 TraesCS6D01G378400 TraesCS7A01G071000 TraesCS7A01G200200 TraesCS7A01G418500 TraesCS7D01G066200 TraesCS3A01G023200 TraesCS3B01G021600 TraesCS7A01G420000 T…
GO:0001558	regulation of cell growth	9 (0.44%)	170 (0.32%)	0.194394	0.566751	TraesCS1A01G173400 TraesCS4B01G087300 TraesCS4D01G084600 TraesCS6B01G002800 TraesCS6B01G366900 TraesCS6D01G255800 TraesCS7A01G164000 TraesCS1B01G415200 TraesCS6B01G407600
GO:0048467	gynoecium development	16 (0.79%)	333 (0.62%)	0.194633	0.566751	TraesCS7B01G181700 TraesCS7D01G284100 TraesCS1D01G453600 TraesCS2A01G547800 TraesCS2B01G374800 TraesCS2B01G578500 TraesCS2D01G007100 TraesCS3A01G023800 TraesCS3B01G021000 TraesCS5D01G118200 TraesCS6A01G013600 TraesCS6B01G367200 TraesCS7A01G004000 TraesCS7B01G009200 TraesCS7D01G060400 TraesCS1D01G238100
GO:0042440	pigment metabolic process	33 (1.63%)	746 (1.39%)	0.197211	0.566751	TraesCS2A01G541400 TraesCS2B01G374800 TraesCS3B01G069800 TraesCS3B01G073200 TraesCS3B01G280100 TraesCS3B01G322800 TraesCS4B01G181000 TraesCS6B01G169700 TraesCS6B01G367200 TraesCS6B01G447700 TraesCS6B01G470900 TraesCS7B01G486500 TraesCS7D01G543800 TraesCS1A01G361000 TraesCS1A01G408900 TraesCS6B01G174300 TraesCS6B01G455600 TraesCS6D01G393200 TraesCS7A01G003600 TraesCS5D01G248600 TraesCS7B01G059500 …
GO:0009900	dehiscence	4 (0.2%)	61 (0.11%)	0.198067	0.566751	TraesCS6A01G065800 TraesCS6B01G440300 TraesCS6D01G384300 TraesCS7A01G241600
GO:0009901	anther dehiscence	4 (0.2%)	61 (0.11%)	0.198067	0.566751	TraesCS6A01G065800 TraesCS6B01G440300 TraesCS6D01G384300 TraesCS7A01G241600
GO:0009963	positive regulation of flavonoid biosynthetic process	4 (0.2%)	61 (0.11%)	0.198067	0.566751	TraesCS3D01G141100 TraesCS7A01G240400 TraesCS7A01G439300 TraesCS7B01G338200
GO:0051130	positive regulation of cellular component organization	14 (0.69%)	287 (0.53%)	0.198723	0.566751	TraesCS2A01G262500 TraesCS2D01G261500 TraesCS1B01G414300 TraesCS3A01G369200 TraesCS4A01G408900 TraesCS4B01G035500 TraesCS5B01G507000 TraesCS6D01G255800 TraesCS7A01G030500 TraesCS7B01G181700 TraesCS7D01G284100 TraesCS2D01G007100 TraesCS7B01G217800 TraesCS4B01G053600
GO:0006470	protein dephosphorylation	15 (0.74%)	311 (0.58%)	0.200035	0.566751	TraesCS1A01G411200 TraesCS1A01G427000 TraesCS1B01G461900 TraesCS1D01G436800 TraesCS1D01G440600 TraesCS3B01G094100 TraesCS4A01G094300 TraesCS4B01G162500 TraesCS4D01G210900 TraesCS6B01G148200 TraesCS6B01G176200 TraesCS6B01G241500 TraesCS6B01G436400 TraesCS7A01G356400 TraesCS7B01G045100
GO:0033044	regulation of chromosome organization	13 (0.64%)	264 (0.49%)	0.20048	0.566751	TraesCS1D01G316200 TraesCS2A01G226500 TraesCS3B01G597500 TraesCS4B01G105900 TraesCS7A01G030500 TraesCS7B01G465500 TraesCS4B01G053600 TraesCS2D01G007100 TraesCS6B01G407600 TraesCS2D01G090600 TraesCS5B01G507000 TraesCS7B01G217800 TraesCS7B01G473600
GO:0009083	branched-chain amino acid catabolic process	2 (0.1%)	22 (0.04%)	0.200772	0.566751	TraesCS6B01G455600 TraesCS6D01G393200
GO:0010065	primary meristem tissue development	2 (0.1%)	22 (0.04%)	0.200772	0.566751	TraesCS6D01G371500 TraesCS4B01G017400
GO:0010586	miRNA metabolic process	2 (0.1%)	22 (0.04%)	0.200772	0.566751	TraesCS7A01G371200 TraesCS7B01G256500
GO:0072595	maintenance of protein localization in organelle	2 (0.1%)	22 (0.04%)	0.200772	0.566751	TraesCS5B01G533600 TraesCS7A01G271400
GO:0042446	hormone biosynthetic process	17 (0.84%)	359 (0.67%)	0.201503	0.566751	TraesCS1B01G446300 TraesCS2D01G014400 TraesCS3B01G094700 TraesCS5B01G533600 TraesCS7A01G267300 TraesCS7B01G484200 TraesCS1D01G238100 TraesCS6A01G027900 TraesCS6B01G084400 TraesCSU01G084700 TraesCS3A01G041400 TraesCS3B01G042300 TraesCS6B01G449900 TraesCS1D01G316200 TraesCS4A01G413200 TraesCS4B01G162900 TraesCS7B01G486700
GO:0009809	lignin biosynthetic process	8 (0.39%)	149 (0.28%)	0.202083	0.566751	TraesCS1B01G475400 TraesCS1D01G449200 TraesCS2A01G424600 TraesCS2B01G066100 TraesCS6B01G011100 TraesCS6B01G406300 TraesCS6D01G159100 TraesCS7B01G232400
GO:0010119	regulation of stomatal movement	8 (0.39%)	149 (0.28%)	0.202083	0.566751	TraesCS1A01G115300 TraesCS1A01G258300 TraesCS1B01G268800 TraesCS1D01G350600 TraesCS3B01G254500 TraesCS4A01G094300 TraesCS4D01G210900 TraesCS6B01G184800
GO:0048608	reproductive structure development	118 (5.81%)	2896 (5.38%)	0.203109	0.566751	TraesCS6D01G371500 TraesCS1A01G025700 TraesCS5B01G495700 TraesCS6A01G379000 TraesCS4B01G302600 TraesCS4D01G301100 TraesCS6D01G293200 TraesCS7A01G175200 TraesCS7A01G207100 TraesCS5B01G427400 TraesCS4B01G017400 TraesCS6A01G065800 TraesCS6B01G440300 TraesCS6D01G384300 TraesCS7A01G241600 TraesCS6B01G364700 TraesCS2A01G547800 TraesCS2A01G561600 TraesCS2B01G578500 TraesCS3A01G015600 TraesCS7A01G371200 …
GO:0061458	reproductive system development	118 (5.81%)	2896 (5.38%)	0.203109	0.566751	TraesCS6D01G371500 TraesCS1A01G025700 TraesCS5B01G495700 TraesCS6A01G379000 TraesCS4B01G302600 TraesCS4D01G301100 TraesCS6D01G293200 TraesCS7A01G175200 TraesCS7A01G207100 TraesCS5B01G427400 TraesCS4B01G017400 TraesCS6A01G065800 TraesCS6B01G440300 TraesCS6D01G384300 TraesCS7A01G241600 TraesCS6B01G364700 TraesCS2A01G547800 TraesCS2A01G561600 TraesCS2B01G578500 TraesCS3A01G015600 TraesCS7A01G371200 …
GO:0031349	positive regulation of defense response	6 (0.3%)	105 (0.2%)	0.205571	0.566751	TraesCS3B01G211300 TraesCS5D01G549600 TraesCS5B01G533600 TraesCS3B01G250000 TraesCS1B01G247700 TraesCS7B01G009200
GO:0032204	regulation of telomere maintenance	6 (0.3%)	105 (0.2%)	0.205571	0.566751	TraesCS1D01G316200 TraesCS2A01G226500 TraesCS3B01G597500 TraesCS4B01G105900 TraesCS7A01G030500 TraesCS7B01G465500
GO:0006577	amino-acid betaine metabolic process	1 (0.05%)	6 (0.01%)	0.20607	0.566751	TraesCS6B01G408100
GO:0006578	amino-acid betaine biosynthetic process	1 (0.05%)	6 (0.01%)	0.20607	0.566751	TraesCS6B01G408100
GO:0007041	lysosomal transport	1 (0.05%)	6 (0.01%)	0.20607	0.566751	TraesCS3A01G375200
GO:0007053	spindle assembly involved in male meiosis	1 (0.05%)	6 (0.01%)	0.20607	0.566751	TraesCS2B01G342100
GO:0007631	feeding behavior	1 (0.05%)	6 (0.01%)	0.20607	0.566751	TraesCS3B01G297900
GO:0008333	endosome to lysosome transport	1 (0.05%)	6 (0.01%)	0.20607	0.566751	TraesCS3A01G375200
GO:0009866	induced systemic resistance, ethylene mediated signaling pathway	1 (0.05%)	6 (0.01%)	0.20607	0.566751	TraesCS5D01G549600
GO:0009971	anastral spindle assembly involved in male meiosis	1 (0.05%)	6 (0.01%)	0.20607	0.566751	TraesCS2B01G342100
GO:0010068	protoderm histogenesis	1 (0.05%)	6 (0.01%)	0.20607	0.566751	TraesCS6D01G371500
GO:0010080	regulation of floral meristem growth	1 (0.05%)	6 (0.01%)	0.20607	0.566751	TraesCS7A01G533800
GO:0010120	camalexin biosynthetic process	1 (0.05%)	6 (0.01%)	0.20607	0.566751	TraesCS7B01G009200
GO:0010185	regulation of cellular defense response	1 (0.05%)	6 (0.01%)	0.20607	0.566751	TraesCS1B01G247700
GO:0010186	positive regulation of cellular defense response	1 (0.05%)	6 (0.01%)	0.20607	0.566751	TraesCS1B01G247700
GO:0010452	histone H3-K36 methylation	1 (0.05%)	6 (0.01%)	0.20607	0.566751	TraesCS2D01G007100
GO:0017186	peptidyl-pyroglutamic acid biosynthetic process, using glutaminyl-peptide cyclotransferase	1 (0.05%)	6 (0.01%)	0.20607	0.566751	TraesCS7A01G031900
GO:0018315	molybdenum incorporation into molybdenum-molybdopterin complex	1 (0.05%)	6 (0.01%)	0.20607	0.566751	TraesCS7B01G372400
GO:0019427	acetyl-CoA biosynthetic process from acetate	1 (0.05%)	6 (0.01%)	0.20607	0.566751	TraesCS6D01G376900
GO:0031455	glycine betaine metabolic process	1 (0.05%)	6 (0.01%)	0.20607	0.566751	TraesCS6B01G408100
GO:0031456	glycine betaine biosynthetic process	1 (0.05%)	6 (0.01%)	0.20607	0.566751	TraesCS6B01G408100
GO:0035674	tricarboxylic acid transmembrane transport	1 (0.05%)	6 (0.01%)	0.20607	0.566751	TraesCS3B01G153900
GO:0042040	metal incorporation into metallo-molybdopterin complex	1 (0.05%)	6 (0.01%)	0.20607	0.566751	TraesCS7B01G372400
GO:0043266	regulation of potassium ion transport	1 (0.05%)	6 (0.01%)	0.20607	0.566751	TraesCS3B01G235500
GO:0043270	positive regulation of ion transport	1 (0.05%)	6 (0.01%)	0.20607	0.566751	TraesCS2A01G253500
GO:0043988	histone H3-S28 phosphorylation	1 (0.05%)	6 (0.01%)	0.20607	0.566751	TraesCS1D01G314400
GO:0044002	acquisition of nutrients from host	1 (0.05%)	6 (0.01%)	0.20607	0.566751	TraesCS3B01G297900
GO:0044111	development involved in symbiotic interaction	1 (0.05%)	6 (0.01%)	0.20607	0.566751	TraesCS3B01G297900
GO:0044115	development of symbiont involved in interaction with host	1 (0.05%)	6 (0.01%)	0.20607	0.566751	TraesCS3B01G297900
GO:0045739	positive regulation of DNA repair	1 (0.05%)	6 (0.01%)	0.20607	0.566751	TraesCS4B01G162000
GO:0048033	heme o metabolic process	1 (0.05%)	6 (0.01%)	0.20607	0.566751	TraesCS6B01G125500
GO:0048034	heme O biosynthetic process	1 (0.05%)	6 (0.01%)	0.20607	0.566751	TraesCS6B01G125500
GO:0048283	indeterminate inflorescence morphogenesis	1 (0.05%)	6 (0.01%)	0.20607	0.566751	TraesCS5D01G118200
GO:0048575	short-day photoperiodism, flowering	1 (0.05%)	6 (0.01%)	0.20607	0.566751	TraesCS5B01G427400
GO:0051705	multi-organism behavior	1 (0.05%)	6 (0.01%)	0.20607	0.566751	TraesCS3B01G297900
GO:0051816	acquisition of nutrients from other organism during symbiotic interaction	1 (0.05%)	6 (0.01%)	0.20607	0.566751	TraesCS3B01G297900
GO:0052093	formation of specialized structure for nutrient acquisition from host	1 (0.05%)	6 (0.01%)	0.20607	0.566751	TraesCS3B01G297900
GO:0052095	formation of specialized structure for nutrient acquisition from other organism involved in symbiotic interaction	1 (0.05%)	6 (0.01%)	0.20607	0.566751	TraesCS3B01G297900
GO:0052096	formation by symbiont of syncytium involving giant cell for nutrient acquisition from host	1 (0.05%)	6 (0.01%)	0.20607	0.566751	TraesCS3B01G297900
GO:0052317	camalexin metabolic process	1 (0.05%)	6 (0.01%)	0.20607	0.566751	TraesCS7B01G009200
GO:0055048	anastral spindle assembly	1 (0.05%)	6 (0.01%)	0.20607	0.566751	TraesCS2B01G342100
GO:0060263	regulation of respiratory burst	1 (0.05%)	6 (0.01%)	0.20607	0.566751	TraesCS1B01G398800
GO:0060267	positive regulation of respiratory burst	1 (0.05%)	6 (0.01%)	0.20607	0.566751	TraesCS1B01G398800
GO:0071722	detoxification of arsenic-containing substance	1 (0.05%)	6 (0.01%)	0.20607	0.566751	TraesCS6B01G336000
GO:0080136	priming of cellular response to stress	1 (0.05%)	6 (0.01%)	0.20607	0.566751	TraesCS7B01G009200
GO:0080151	positive regulation of salicylic acid mediated signaling pathway	1 (0.05%)	6 (0.01%)	0.20607	0.566751	TraesCSU01G040800
GO:0080178	5-carbamoylmethyluridine metabolic process	1 (0.05%)	6 (0.01%)	0.20607	0.566751	TraesCS5B01G497100
GO:0090306	spindle assembly involved in meiosis	1 (0.05%)	6 (0.01%)	0.20607	0.566751	TraesCS2B01G342100
GO:0097054	L-glutamate biosynthetic process	1 (0.05%)	6 (0.01%)	0.20607	0.566751	TraesCS3B01G299800
GO:2000031	regulation of salicylic acid mediated signaling pathway	1 (0.05%)	6 (0.01%)	0.20607	0.566751	TraesCSU01G040800
GO:0031407	oxylipin metabolic process	8 (0.39%)	150 (0.28%)	0.206976	0.567069	TraesCS2B01G555400 TraesCS2D01G528500 TraesCS4B01G037700 TraesCS4B01G037900 TraesCS5B01G408000 TraesCS6B01G193400 TraesCS6B01G213300 TraesCS4B01G237600
GO:0045892	negative regulation of transcription, DNA-templated	24 (1.18%)	530 (0.99%)	0.207325	0.567069	TraesCS1A01G038400 TraesCS1B01G415700 TraesCS2A01G319600 TraesCS3B01G229800 TraesCS4B01G053600 TraesCS4B01G162000 TraesCS6A01G379000 TraesCS7A01G371200 TraesCS7B01G256500 TraesCS7B01G473600 TraesCS2B01G572500 TraesCS2D01G264400 TraesCS3A01G026700 TraesCS3A01G408500 TraesCS3B01G017300 TraesCS3B01G353000 TraesCS1D01G314400 TraesCS1D01G453600 TraesCS3B01G238600 TraesCS4A01G408900 TraesCS5B01G506300 …
GO:0051253	negative regulation of RNA metabolic process	24 (1.18%)	530 (0.99%)	0.207325	0.567069	TraesCS1A01G038400 TraesCS1B01G415700 TraesCS2A01G319600 TraesCS3B01G229800 TraesCS4B01G053600 TraesCS4B01G162000 TraesCS6A01G379000 TraesCS7A01G371200 TraesCS7B01G256500 TraesCS7B01G473600 TraesCS2B01G572500 TraesCS2D01G264400 TraesCS3A01G026700 TraesCS3A01G408500 TraesCS3B01G017300 TraesCS3B01G353000 TraesCS1D01G314400 TraesCS1D01G453600 TraesCS3B01G238600 TraesCS4A01G408900 TraesCS5B01G506300 …
GO:1902679	negative regulation of RNA biosynthetic process	24 (1.18%)	530 (0.99%)	0.207325	0.567069	TraesCS1A01G038400 TraesCS1B01G415700 TraesCS2A01G319600 TraesCS3B01G229800 TraesCS4B01G053600 TraesCS4B01G162000 TraesCS6A01G379000 TraesCS7A01G371200 TraesCS7B01G256500 TraesCS7B01G473600 TraesCS2B01G572500 TraesCS2D01G264400 TraesCS3A01G026700 TraesCS3A01G408500 TraesCS3B01G017300 TraesCS3B01G353000 TraesCS1D01G314400 TraesCS1D01G453600 TraesCS3B01G238600 TraesCS4A01G408900 TraesCS5B01G506300 …
GO:1903507	negative regulation of nucleic acid-templated transcription	24 (1.18%)	530 (0.99%)	0.207325	0.567069	TraesCS1A01G038400 TraesCS1B01G415700 TraesCS2A01G319600 TraesCS3B01G229800 TraesCS4B01G053600 TraesCS4B01G162000 TraesCS6A01G379000 TraesCS7A01G371200 TraesCS7B01G256500 TraesCS7B01G473600 TraesCS2B01G572500 TraesCS2D01G264400 TraesCS3A01G026700 TraesCS3A01G408500 TraesCS3B01G017300 TraesCS3B01G353000 TraesCS1D01G314400 TraesCS1D01G453600 TraesCS3B01G238600 TraesCS4A01G408900 TraesCS5B01G506300 …
GO:0006511	ubiquitin-dependent protein catabolic process	41 (2.02%)	950 (1.77%)	0.209027	0.571095	TraesCS6B01G407600 TraesCS3A01G407700 TraesCS3D01G402900 TraesCS3B01G167800 TraesCS1A01G326900 TraesCS1A01G392400 TraesCS1B01G338800 TraesCS1B01G340300 TraesCS1B01G475400 TraesCS1D01G449200 TraesCS2A01G234200 TraesCS2A01G506300 TraesCS3A01G025200 TraesCS3A01G201000 TraesCS3A01G375200 TraesCS3B01G054300 TraesCS3B01G087600 TraesCS3B01G216000 TraesCS4B01G035400 TraesCS4D01G280100 TraesCS5B01G427400 …
GO:0000398	mRNA splicing, via spliceosome	12 (0.59%)	243 (0.45%)	0.209573	0.571959	TraesCS6B01G415500 TraesCS1B01G415700 TraesCS2A01G319600 TraesCS2B01G131900 TraesCS3D01G507900 TraesCS4A01G380600 TraesCS5B01G543700 TraesCS5D01G544000 TraesCS6B01G208900 TraesCS6B01G248500 TraesCS6D01G167200 TraesCS7A01G002100
GO:0007017	microtubule-based process	30 (1.48%)	678 (1.26%)	0.209871	0.572147	TraesCS2D01G014400 TraesCS3B01G551200 TraesCS2A01G245800 TraesCS4A01G408900 TraesCS6A01G065800 TraesCS6B01G445700 TraesCS6B01G232400 TraesCS3B01G297900 TraesCS2B01G342100 TraesCS1D01G343800 TraesCS5A01G092900 TraesCS6A01G379000 TraesCS7A01G174900 TraesCS7A01G279000 TraesCS7B01G181200 TraesCS6D01G137700 TraesCS7A01G267300 TraesCS1A01G038400 TraesCS1B01G415700 TraesCS1D01G314400 TraesCS3B01G229800 …
GO:0009657	plastid organization	40 (1.97%)	926 (1.72%)	0.210739	0.5727	TraesCS1D01G056100 TraesCS3B01G322800 TraesCS4B01G181000 TraesCS5B01G533400 TraesCS6A01G013600 TraesCS6D01G120800 TraesCS7B01G486500 TraesCS7A01G174900 TraesCS1A01G427200 TraesCS1B01G443600 TraesCS1D01G437000 TraesCS2A01G560500 TraesCS2D01G049500 TraesCS3A01G023800 TraesCS3A01G523700 TraesCS3B01G021000 TraesCS3B01G156900 TraesCS3B01G600200 TraesCS3D01G535600 TraesCS5B01G251800 TraesCS5B01G549200 …
GO:0030243	cellulose metabolic process	18 (0.89%)	386 (0.72%)	0.210794	0.5727	TraesCS1A01G381200 TraesCS3B01G034600 TraesCS5B01G500500 TraesCS5B01G533600 TraesCS5D01G521800 TraesCS7A01G168300 TraesCS7B01G188400 TraesCS1B01G475400 TraesCS1D01G449200 TraesCS3A01G047800 TraesCS3B01G034400 TraesCS3D01G031900 TraesCS7A01G243900 TraesCS1B01G377100 TraesCS1D01G365100 TraesCS1D01G397400 TraesCS4B01G104500 TraesCS7B01G219100
GO:0006955	immune response	42 (2.07%)	976 (1.81%)	0.211093	0.5727	TraesCS6A01G006400 TraesCS6A01G028100 TraesCS6B01G011800 TraesCS6B01G012000 TraesCS6B01G039300 TraesCS6D01G031400 TraesCS5D01G549600 TraesCS4B01G017300 TraesCS7D01G016800 TraesCS1A01G039200 TraesCS1B01G051700 TraesCS2A01G424600 TraesCS3B01G350500 TraesCS3D01G315000 TraesCS6B01G406300 TraesCS7B01G232400 TraesCSU01G040800 TraesCS1D01G142400 TraesCS7A01G417500 TraesCS2A01G258200 TraesCS1B01G260700 T…
GO:0009630	gravitropism	13 (0.64%)	267 (0.5%)	0.211378	0.5727	TraesCS1B01G415700 TraesCS1D01G450200 TraesCS2A01G552000 TraesCS3B01G228200 TraesCS4B01G162000 TraesCS5B01G396200 TraesCS7D01G233200 TraesCS1D01G238100 TraesCS2A01G521400 TraesCS3A01G369200 TraesCS3A01G375200 TraesCS7B01G181700 TraesCS7D01G284100
GO:0006397	mRNA processing	25 (1.23%)	556 (1.03%)	0.211395	0.5727	TraesCS6B01G415500 TraesCS1B01G415700 TraesCS2A01G319600 TraesCS2B01G131900 TraesCS3D01G507900 TraesCS4A01G380600 TraesCS5B01G543700 TraesCS5D01G544000 TraesCS6B01G208900 TraesCS6B01G248500 TraesCS6D01G167200 TraesCS7A01G002100 TraesCS1A01G443400 TraesCS1B01G477500 TraesCS1D01G451300 TraesCS3B01G211300 TraesCS3B01G221600 TraesCS4A01G171800 TraesCS4B01G020300 TraesCS4B01G145600 TraesCS6A01G032600 …
GO:0046148	pigment biosynthetic process	27 (1.33%)	605 (1.12%)	0.211506	0.5727	TraesCS2A01G541400 TraesCS2B01G374800 TraesCS3B01G069800 TraesCS3B01G073200 TraesCS3B01G280100 TraesCS3B01G322800 TraesCS4B01G181000 TraesCS6B01G169700 TraesCS6B01G367200 TraesCS6B01G447700 TraesCS6B01G470900 TraesCS7B01G486500 TraesCS7D01G543800 TraesCS5D01G248600 TraesCS7B01G059500 TraesCS6B01G251600 TraesCS5B01G419000 TraesCS3B01G156900 TraesCS7B01G252500 TraesCS7D01G174200 TraesCS6A01G066100 …
GO:0006518	peptide metabolic process	95 (4.68%)	2316 (4.3%)	0.211901	0.5727	TraesCS1B01G342200 TraesCS7A01G004000 TraesCS7A01G304700 TraesCS3B01G215800 TraesCS5B01G446300 TraesCS3A01G023800 TraesCS3B01G021000 TraesCS5D01G048600 TraesCS2A01G262500 TraesCS2D01G261500 TraesCS1A01G383500 TraesCS1B01G346800 TraesCS1B01G417200 TraesCS1B01G425700 TraesCS1B01G427700 TraesCS1B01G432900 TraesCS2A01G227500 TraesCS2A01G505700 TraesCS2B01G131900 TraesCS3A01G043100 TraesCS3A01G525600 …
GO:0009750	response to fructose	8 (0.39%)	151 (0.28%)	0.211915	0.5727	TraesCS2A01G500400 TraesCS3A01G047800 TraesCS3B01G034400 TraesCS3B01G280100 TraesCS3D01G031900 TraesCS3D01G141100 TraesCS5B01G408300 TraesCS7A01G003600
GO:0009611	response to wounding	34 (1.67%)	778 (1.45%)	0.212637	0.574026	TraesCS1A01G033600 TraesCS1A01G150200 TraesCS1D01G027500 TraesCS2A01G262500 TraesCS2A01G488500 TraesCS2A01G489000 TraesCS2D01G261500 TraesCS3A01G265100 TraesCS3D01G265400 TraesCS3D01G286900 TraesCS4A01G494700 TraesCS4B01G237600 TraesCS4B01G326800 TraesCS5B01G145900 TraesCS5B01G371700 TraesCS5B01G408000 TraesCS5B01G516100 TraesCS5D01G551900 TraesCS6A01G001500 TraesCS6A01G027900 TraesCS6A01G060700 …
GO:0009737	response to abscisic acid	44 (2.17%)	1027 (1.91%)	0.213131	0.574739	TraesCS2A01G253500 TraesCS6B01G015300 TraesCS6B01G421500 TraesCS6D01G009600 TraesCS6D01G009700 TraesCS1B01G306800 TraesCS2A01G497200 TraesCS2A01G574600 TraesCS2D01G577000 TraesCS3A01G381100 TraesCS3B01G254500 TraesCS7A01G264500 TraesCS7B01G372400 TraesCS1A01G038400 TraesCS1A01G150200 TraesCS1A01G258300 TraesCS1A01G373100 TraesCS1B01G268800 TraesCS2A01G505800 TraesCS2B01G177100 TraesCS2B01G572500 …
GO:0016441	posttranscriptional gene silencing	19 (0.94%)	411 (0.76%)	0.213518	0.575159	TraesCS2A01G228000 TraesCS6B01G466700 TraesCS7A01G040700 TraesCS2A01G319600 TraesCS1A01G038400 TraesCS1B01G415700 TraesCS1B01G479800 TraesCS1D01G453100 TraesCS4B01G162000 TraesCS4B01G387800 TraesCS7A01G371200 TraesCS7B01G256500 TraesCS1D01G453600 TraesCS6A01G062300 TraesCS2A01G258100 TraesCS3D01G118600 TraesCS2A01G001300 TraesCS2A01G258200 TraesCS4B01G374800
GO:0000911	cytokinesis by cell plate formation	17 (0.84%)	363 (0.67%)	0.213953	0.575332	TraesCS3B01G236700 TraesCS1A01G038400 TraesCS1B01G415700 TraesCS1B01G419800 TraesCS1D01G314400 TraesCS1D01G399800 TraesCS3B01G229800 TraesCS3B01G297900 TraesCS3B01G390500 TraesCS5B01G495700 TraesCS6A01G059500 TraesCS6A01G065800 TraesCS6A01G379000 TraesCS6B01G232400 TraesCS6B01G445700 TraesCS7A01G279000 TraesCS7B01G181200
GO:0009635	response to herbicide	2 (0.1%)	23 (0.04%)	0.214738	0.575332	TraesCS5B01G426300 TraesCS5B01G426400
GO:0010077	maintenance of inflorescence meristem identity	2 (0.1%)	23 (0.04%)	0.214738	0.575332	TraesCS6D01G293200 TraesCS7A01G175200
GO:1901463	regulation of tetrapyrrole biosynthetic process	2 (0.1%)	23 (0.04%)	0.214738	0.575332	TraesCS6B01G469900 TraesCS7A01G282400
GO:2000027	regulation of organ morphogenesis	2 (0.1%)	23 (0.04%)	0.214738	0.575332	TraesCS6B01G366900 TraesCS7A01G164000
GO:0044281	small molecule metabolic process	294 (14.48%)	7463 (13.87%)	0.216483	0.579382	TraesCS1B01G223300 TraesCS1D01G212400 TraesCS6B01G084400 TraesCS5D01G248600 TraesCS7A01G449600 TraesCS6A01G027900 TraesCSU01G084700 TraesCS1A01G402500 TraesCS3A01G044800 TraesCS4A01G389300 TraesCSU01G037500 TraesCS4B01G162900 TraesCS6B01G325200 TraesCS6B01G447700 TraesCS6D01G196100 TraesCS7A01G450700 TraesCS1B01G342200 TraesCS3B01G238600 TraesCS5B01G497100 TraesCS7A01G004000 TraesCS6B01G169700 Tr…
GO:2000241	regulation of reproductive process	34 (1.67%)	780 (1.45%)	0.216917	0.579711	TraesCS1A01G038400 TraesCS1B01G079000 TraesCS1D01G061600 TraesCS2A01G547800 TraesCS2B01G578500 TraesCS3B01G034100 TraesCS3B01G229800 TraesCS3D01G337700 TraesCS5A01G054500 TraesCS5B01G427400 TraesCS6A01G379000 TraesCS7A01G062100 TraesCS7A01G217200 TraesCS7A01G279000 TraesCS7A01G491900 TraesCS7B01G181200 TraesCS7B01G216600 TraesCS7B01G473600 TraesCS7D01G478500 TraesCS3B01G183400 TraesCS7A01G533800 …
GO:0048653	anther development	9 (0.44%)	175 (0.33%)	0.217142	0.579711	TraesCS6A01G065800 TraesCS6B01G440300 TraesCS6D01G384300 TraesCS7A01G241600 TraesCS2D01G007100 TraesCS5B01G545100 TraesCS5D01G542400 TraesCS7A01G267300 TraesCS7B01G484200
GO:0006418	tRNA aminoacylation for protein translation	12 (0.59%)	245 (0.46%)	0.217317	0.579711	TraesCS1B01G342200 TraesCS7A01G004000 TraesCS7A01G304700 TraesCS3B01G215800 TraesCS5B01G446300 TraesCS3A01G023800 TraesCS3B01G021000 TraesCS5D01G048600 TraesCS5A01G327900 TraesCS2B01G374800 TraesCS6B01G367200 TraesCS6B01G365000
GO:0009962	regulation of flavonoid biosynthetic process	6 (0.3%)	107 (0.2%)	0.217537	0.579711	TraesCS3D01G141100 TraesCS7A01G240400 TraesCS7A01G439300 TraesCS7B01G338200 TraesCS4B01G049700 TraesCS4D01G050100
GO:0006732	coenzyme metabolic process	59 (2.91%)	1407 (2.61%)	0.21869	0.582161	TraesCS6B01G084400 TraesCS6B01G169700 TraesCS2B01G123500 TraesCS2A01G497200 TraesCS6B01G144600 TraesCS7B01G372400 TraesCS7A01G046700 TraesCS6D01G159100 TraesCS5B01G109900 TraesCS4B01G392600 TraesCS1A01G408900 TraesCS2A01G500400 TraesCS3A01G020300 TraesCS3A01G024200 TraesCS3A01G523700 TraesCS3B01G025200 TraesCS3B01G073200 TraesCS3B01G322800 TraesCS5A01G279700 TraesCS6A01G066100 TraesCS6B01G447700 …
GO:0031668	cellular response to extracellular stimulus	19 (0.94%)	413 (0.77%)	0.219469	0.582986	TraesCS3D01G155700 TraesCS5B01G408300 TraesCS5B01G426300 TraesCS5B01G426400 TraesCS6D01G252900 TraesCS7B01G473400 TraesCSU01G105300 TraesCS1B01G415800 TraesCS3A01G047500 TraesCS3B01G280100 TraesCS3B01G345800 TraesCS4A01G276100 TraesCS4D01G035000 TraesCS5A01G460300 TraesCS5B01G373000 TraesCS5B01G471500 TraesCS7A01G112800 TraesCS3B01G530900 TraesCS6B01G260800
GO:0071496	cellular response to external stimulus	19 (0.94%)	413 (0.77%)	0.219469	0.582986	TraesCS3D01G155700 TraesCS5B01G408300 TraesCS5B01G426300 TraesCS5B01G426400 TraesCS6D01G252900 TraesCS7B01G473400 TraesCSU01G105300 TraesCS1B01G415800 TraesCS3A01G047500 TraesCS3B01G280100 TraesCS3B01G345800 TraesCS4A01G276100 TraesCS4D01G035000 TraesCS5A01G460300 TraesCS5B01G373000 TraesCS5B01G471500 TraesCS7A01G112800 TraesCS3B01G530900 TraesCS6B01G260800
GO:0006108	malate metabolic process	3 (0.15%)	43 (0.08%)	0.220434	0.583276	TraesCS1A01G412900 TraesCS1B01G141700 TraesCS2A01G237000
GO:0055070	copper ion homeostasis	3 (0.15%)	43 (0.08%)	0.220434	0.583276	TraesCS3D01G141100 TraesCS7A01G439300 TraesCS7B01G338200
GO:0008652	cellular amino acid biosynthetic process	46 (2.27%)	1081 (2.01%)	0.220436	0.583276	TraesCS1B01G223300 TraesCS1D01G212400 TraesCS4B01G162900 TraesCS6B01G325200 TraesCS6B01G447700 TraesCS6D01G196100 TraesCS3B01G238600 TraesCS1D01G437700 TraesCS5B01G444300 TraesCS5B01G444500 TraesCS5B01G444600 TraesCS5D01G447800 TraesCS5D01G447900 TraesCS7B01G208700 TraesCS5B01G444700 TraesCS7B01G040800 TraesCS3D01G286900 TraesCS3B01G099300 TraesCS4B01G392600 TraesCS2A01G548300 TraesCS2B01G181900 …
GO:0010310	regulation of hydrogen peroxide metabolic process	7 (0.34%)	130 (0.24%)	0.22075	0.583276	TraesCS3B01G156900 TraesCS4D01G188200 TraesCS5B01G227700 TraesCS6B01G084400 TraesCS6D01G278600 TraesCS7A01G518800 TraesCS7D01G016800
GO:0019321	pentose metabolic process	7 (0.34%)	130 (0.24%)	0.22075	0.583276	TraesCS4D01G127100 TraesCS7A01G404200 TraesCS3B01G329300 TraesCS4B01G049500 TraesCS7B01G411500 TraesCS5B01G497500 TraesCS7B01G219800
GO:0023014	signal transduction by protein phosphorylation	12 (0.59%)	246 (0.46%)	0.221233	0.583933	TraesCS5B01G396200 TraesCS7A01G533800 TraesCS1A01G402400 TraesCS2A01G497200 TraesCS3B01G156900 TraesCS4D01G188200 TraesCS5B01G227700 TraesCS6B01G084400 TraesCS6D01G278600 TraesCS7B01G009200 TraesCS7B01G372400 TraesCS7D01G016800
GO:0009926	auxin polar transport	9 (0.44%)	176 (0.33%)	0.221812	0.584222	TraesCS2B01G399100 TraesCS3A01G369200 TraesCS3D01G141100 TraesCS2A01G521400 TraesCS6A01G171800 TraesCS6B01G199700 TraesCS6D01G161200 TraesCS7B01G181700 TraesCS7D01G284100
GO:0051604	protein maturation	9 (0.44%)	176 (0.33%)	0.221812	0.584222	TraesCS1A01G443600 TraesCS1D01G451700 TraesCS2B01G131900 TraesCS6B01G203800 TraesCS7A01G002100 TraesCS7B01G216600 TraesCS2A01G001300 TraesCS7A01G327600 TraesCS7B01G228300
GO:0051239	regulation of multicellular organismal process	53 (2.61%)	1258 (2.34%)	0.222436	0.584974	TraesCS6A01G085800 TraesCS7B01G009200 TraesCS6B01G366900 TraesCS7A01G164000 TraesCS1A01G038400 TraesCS1B01G079000 TraesCS1D01G061600 TraesCS2A01G547800 TraesCS2B01G578500 TraesCS3B01G034100 TraesCS3B01G229800 TraesCS3D01G337700 TraesCS5A01G054500 TraesCS5B01G427400 TraesCS6A01G379000 TraesCS7A01G062100 TraesCS7A01G217200 TraesCS7A01G279000 TraesCS7A01G491900 TraesCS7B01G181200 TraesCS7B01G216600 …
GO:0006733	oxidoreduction coenzyme metabolic process	43 (2.12%)	1007 (1.87%)	0.222568	0.584974	TraesCS6B01G084400 TraesCS5B01G109900 TraesCS1A01G408900 TraesCS2A01G500400 TraesCS3A01G020300 TraesCS3A01G024200 TraesCS3A01G523700 TraesCS3B01G025200 TraesCS3B01G073200 TraesCS3B01G322800 TraesCS5A01G279700 TraesCS6A01G066100 TraesCS6B01G447700 TraesCS6B01G470900 TraesCS6D01G120800 TraesCS6D01G137700 TraesCS7B01G486500 TraesCS7D01G016800 TraesCS7D01G543800 TraesCS1D01G346200 TraesCS2A01G222600 …
GO:0051186	cofactor metabolic process	72 (3.55%)	1739 (3.23%)	0.22311	0.585782	TraesCS6B01G084400 TraesCS6B01G169700 TraesCS2B01G123500 TraesCS2A01G497200 TraesCS6B01G144600 TraesCS7B01G372400 TraesCS7A01G046700 TraesCS1A01G361000 TraesCS1A01G408900 TraesCS6B01G174300 TraesCS6B01G455600 TraesCS6D01G393200 TraesCS7A01G003600 TraesCS6D01G159100 TraesCS5B01G109900 TraesCS7A01G267300 TraesCS4B01G392600 TraesCS2A01G500400 TraesCS3A01G020300 TraesCS3A01G024200 TraesCS3A01G523700 …
GO:0080134	regulation of response to stress	25 (1.23%)	561 (1.04%)	0.224165	0.58793	TraesCS3B01G211300 TraesCS5D01G549600 TraesCS4D01G188200 TraesCSU01G084700 TraesCS4B01G162000 TraesCS5B01G533600 TraesCS2A01G497200 TraesCS2D01G007100 TraesCS3B01G156900 TraesCS3D01G141100 TraesCS3D01G286900 TraesCS5B01G227700 TraesCS6B01G084400 TraesCS6D01G278600 TraesCS7A01G417500 TraesCS7A01G439300 TraesCS7A01G524400 TraesCS7B01G338200 TraesCS7B01G372400 TraesCS7D01G016800 TraesCS3B01G250000 T…
GO:0009593	detection of chemical stimulus	5 (0.25%)	86 (0.16%)	0.224597	0.588444	TraesCS1B01G370800 TraesCS3B01G551200 TraesCS4A01G365100 TraesCS5B01G454600 TraesCS6B01G355700
GO:0009648	photoperiodism	13 (0.64%)	271 (0.5%)	0.226297	0.591675	TraesCS5B01G427400 TraesCS2A01G263400 TraesCS2B01G278700 TraesCS4B01G254800 TraesCS7B01G473400 TraesCSU01G105300 TraesCS2A01G226300 TraesCS2A01G245500 TraesCS3B01G211600 TraesCS5A01G228200 TraesCS7A01G083400 TraesCS7A01G115400 TraesCS7B01G013100
GO:0010267	production of ta-siRNAs involved in RNA interference	9 (0.44%)	177 (0.33%)	0.22652	0.591675	TraesCS1A01G038400 TraesCS1B01G415700 TraesCS1B01G479800 TraesCS1D01G453100 TraesCS2A01G319600 TraesCS4B01G162000 TraesCS4B01G387800 TraesCS7A01G371200 TraesCS7B01G256500
GO:0009640	photomorphogenesis	21 (1.03%)	464 (0.86%)	0.226543	0.591675	TraesCS1B01G079000 TraesCS1D01G061600 TraesCS1D01G218400 TraesCS1D01G314400 TraesCS2A01G521400 TraesCS3B01G012200 TraesCS3B01G219800 TraesCS3D01G002000 TraesCS3D01G337700 TraesCS5A01G054500 TraesCS5B01G417000 TraesCS7A01G062100 TraesCS7A01G217200 TraesCS7A01G491900 TraesCS7B01G181700 TraesCS7B01G200900 TraesCS7B01G216600 TraesCS7B01G473600 TraesCS7D01G284100 TraesCS7D01G478500 TraesCS5A01G190900
GO:0048437	floral organ development	34 (1.67%)	785 (1.46%)	0.227801	0.592565	TraesCS1A01G025700 TraesCS5B01G495700 TraesCS6A01G379000 TraesCS6A01G065800 TraesCS6B01G440300 TraesCS6D01G384300 TraesCS7A01G241600 TraesCS1A01G038400 TraesCS3B01G034100 TraesCS7A01G207100 TraesCS5D01G118200 TraesCS2D01G007100 TraesCS5B01G545100 TraesCS5D01G542400 TraesCS7A01G267300 TraesCS7B01G484200 TraesCS7B01G181700 TraesCS7D01G284100 TraesCS1D01G452700 TraesCS1A01G443700 TraesCS1D01G451800 …
GO:0006570	tyrosine metabolic process	2 (0.1%)	24 (0.04%)	0.228789	0.592565	TraesCS6B01G169700 TraesCS7A01G003600
GO:0006892	post-Golgi vesicle-mediated transport	2 (0.1%)	24 (0.04%)	0.228789	0.592565	TraesCS3A01G375200 TraesCS3B01G599600
GO:0006896	Golgi to vacuole transport	2 (0.1%)	24 (0.04%)	0.228789	0.592565	TraesCS3A01G375200 TraesCS3B01G599600
GO:0008645	hexose transport	2 (0.1%)	24 (0.04%)	0.228789	0.592565	TraesCS1D01G435800 TraesCS5D01G187100
GO:0018202	peptidyl-histidine modification	2 (0.1%)	24 (0.04%)	0.228789	0.592565	TraesCS5B01G396200 TraesCS6D01G371300
GO:0019566	arabinose metabolic process	2 (0.1%)	24 (0.04%)	0.228789	0.592565	TraesCS4D01G127100 TraesCS7A01G404200
GO:0042547	cell wall modification involved in multidimensional cell growth	2 (0.1%)	24 (0.04%)	0.228789	0.592565	TraesCS1D01G142400 TraesCS2D01G065000
GO:0048366	leaf development	35 (1.72%)	811 (1.51%)	0.230238	0.593406	TraesCS5B01G497100 TraesCS5D01G118200 TraesCS6B01G444700 TraesCS6D01G386100 TraesCS7A01G371200 TraesCS7B01G256500 TraesCS1D01G238100 TraesCS2A01G228000 TraesCS3A01G128200 TraesCS3D01G507900 TraesCS4B01G049700 TraesCS4D01G050100 TraesCS5B01G427400 TraesCS6B01G449900 TraesCS7B01G208600 TraesCS4B01G017400 TraesCS4A01G365100 TraesCS4A01G408900 TraesCS6A01G013600 TraesCS6B01G366900 TraesCS6B01G447700 …
GO:0006012	galactose metabolic process	3 (0.15%)	44 (0.08%)	0.230458	0.593406	TraesCS1B01G478400 TraesCS1D01G451900 TraesCS3D01G092900
GO:0042176	regulation of protein catabolic process	3 (0.15%)	44 (0.08%)	0.230458	0.593406	TraesCS4B01G265700 TraesCS4D01G265700 TraesCS6B01G144500
GO:0030838	positive regulation of actin filament polymerization	9 (0.44%)	178 (0.33%)	0.231265	0.593406	TraesCS1B01G414300 TraesCS3A01G369200 TraesCS4A01G408900 TraesCS4B01G035500 TraesCS5B01G507000 TraesCS6D01G255800 TraesCS7A01G030500 TraesCS7B01G181700 TraesCS7D01G284100
GO:0045010	actin nucleation	9 (0.44%)	178 (0.33%)	0.231265	0.593406	TraesCS1B01G414300 TraesCS3A01G369200 TraesCS4A01G408900 TraesCS4B01G035500 TraesCS5B01G507000 TraesCS6D01G255800 TraesCS7A01G030500 TraesCS7B01G181700 TraesCS7D01G284100
GO:0019375	galactolipid biosynthetic process	5 (0.25%)	87 (0.16%)	0.231531	0.593406	TraesCS1A01G353300 TraesCS1B01G415700 TraesCS3B01G280100 TraesCS6D01G252900 TraesCS7A01G112800
GO:0006405	RNA export from nucleus	8 (0.39%)	155 (0.29%)	0.23211	0.593406	TraesCS3A01G530600 TraesCS1B01G079000 TraesCS1D01G061600 TraesCS1D01G342000 TraesCS2A01G246000 TraesCS4B01G387800 TraesCS6B01G456000 TraesCSU01G090500
GO:0009251	glucan catabolic process	8 (0.39%)	155 (0.29%)	0.23211	0.593406	TraesCS1D01G440600 TraesCS7A01G043700 TraesCS7A01G235200 TraesCS1B01G377100 TraesCS1D01G365100 TraesCS1D01G397400 TraesCS4B01G104500 TraesCS7B01G219100
GO:0044247	cellular polysaccharide catabolic process	8 (0.39%)	155 (0.29%)	0.23211	0.593406	TraesCS1D01G440600 TraesCS7A01G043700 TraesCS7A01G235200 TraesCS1B01G377100 TraesCS1D01G365100 TraesCS1D01G397400 TraesCS4B01G104500 TraesCS7B01G219100
GO:1902582	single-organism intracellular transport	84 (4.14%)	2051 (3.81%)	0.232334	0.593406	TraesCS2A01G497200 TraesCS3B01G156900 TraesCS3D01G141100 TraesCS3D01G286900 TraesCS4D01G188200 TraesCS5B01G227700 TraesCS6B01G084400 TraesCS6D01G278600 TraesCS7A01G417500 TraesCS7A01G439300 TraesCS7A01G524400 TraesCS7B01G338200 TraesCS7B01G372400 TraesCS7D01G016800 TraesCS6B01G364700 TraesCS3A01G530600 TraesCS1A01G402200 TraesCS3A01G026700 TraesCS3B01G017300 TraesCS3B01G065200 TraesCS7A01G003600 …
GO:0006396	RNA processing	93 (4.58%)	2282 (4.24%)	0.233696	0.593406	TraesCS4B01G162900 TraesCS5B01G497100 TraesCS1B01G079000 TraesCS1D01G061600 TraesCS6B01G010000 TraesCS7D01G045100 TraesCS3B01G600200 TraesCS3D01G535600 TraesCS2A01G225400 TraesCS5B01G251800 TraesCS6A01G065400 TraesCS1A01G404700 TraesCS1A01G427200 TraesCS1D01G056100 TraesCS1D01G342000 TraesCS1D01G437000 TraesCS3A01G023800 TraesCS3A01G523700 TraesCS3B01G021000 TraesCS3B01G322800 TraesCS4A01G005900 …
GO:0000377	RNA splicing, via transesterification reactions with bulged adenosine as nucleophile	13 (0.64%)	273 (0.51%)	0.233914	0.593406	TraesCS6B01G415500 TraesCS1B01G415700 TraesCS2A01G319600 TraesCS2B01G131900 TraesCS3D01G507900 TraesCS4A01G380600 TraesCS5B01G543700 TraesCS5D01G544000 TraesCS6B01G208900 TraesCS6B01G248500 TraesCS6D01G167200 TraesCS7A01G002100 TraesCS3B01G221600
GO:0034220	ion transmembrane transport	40 (1.97%)	938 (1.74%)	0.234666	0.593406	TraesCS1A01G033600 TraesCS2A01G390100 TraesCS2D01G388600 TraesCS3A01G369200 TraesCS2A01G007300 TraesCS3A01G264700 TraesCS3B01G298000 TraesCS1B01G475400 TraesCS1D01G449200 TraesCS3B01G153900 TraesCS5A01G276700 TraesCSU01G003600 TraesCS7A01G439300 TraesCS7B01G338200 TraesCS6D01G208200 TraesCS1A01G047200 TraesCS3A01G294200 TraesCS3D01G294000 TraesCS6D01G378400 TraesCS7A01G071000 TraesCS7A01G200200 T…
GO:0001180	transcription initiation from RNA polymerase I promoter for nuclear large rRNA transcript	1 (0.05%)	7 (0.01%)	0.236027	0.593406	TraesCS6A01G033700
GO:0001188	RNA polymerase I transcriptional preinitiation complex assembly	1 (0.05%)	7 (0.01%)	0.236027	0.593406	TraesCS6A01G033700
GO:0001189	RNA polymerase I transcriptional preinitiation complex assembly at the promoter for the nuclear large rRNA transcript	1 (0.05%)	7 (0.01%)	0.236027	0.593406	TraesCS6A01G033700
GO:0006360	transcription from RNA polymerase I promoter	1 (0.05%)	7 (0.01%)	0.236027	0.593406	TraesCS6A01G033700
GO:0006361	transcription initiation from RNA polymerase I promoter	1 (0.05%)	7 (0.01%)	0.236027	0.593406	TraesCS6A01G033700
GO:0006422	aspartyl-tRNA aminoacylation	1 (0.05%)	7 (0.01%)	0.236027	0.593406	TraesCS5A01G327900
GO:0007004	telomere maintenance via telomerase	1 (0.05%)	7 (0.01%)	0.236027	0.593406	TraesCS7B01G465500
GO:0010833	telomere maintenance via telomere lengthening	1 (0.05%)	7 (0.01%)	0.236027	0.593406	TraesCS7B01G465500
GO:0017182	peptidyl-diphthamide metabolic process	1 (0.05%)	7 (0.01%)	0.236027	0.593406	TraesCS6D01G371300
GO:0017183	peptidyl-diphthamide biosynthetic process from peptidyl-histidine	1 (0.05%)	7 (0.01%)	0.236027	0.593406	TraesCS6D01G371300
GO:0032350	regulation of hormone metabolic process	1 (0.05%)	7 (0.01%)	0.236027	0.593406	TraesCS3B01G006900
GO:0042790	transcription of nuclear large rRNA transcript from RNA polymerase I promoter	1 (0.05%)	7 (0.01%)	0.236027	0.593406	TraesCS6A01G033700
GO:0051208	sequestering of calcium ion	1 (0.05%)	7 (0.01%)	0.236027	0.593406	TraesCS2A01G545600
GO:0060148	positive regulation of posttranscriptional gene silencing	1 (0.05%)	7 (0.01%)	0.236027	0.593406	TraesCS6D01G278600
GO:0070734	histone H3-K27 methylation	1 (0.05%)	7 (0.01%)	0.236027	0.593406	TraesCS6A01G065800
GO:0070897	DNA-templated transcriptional preinitiation complex assembly	1 (0.05%)	7 (0.01%)	0.236027	0.593406	TraesCS6A01G033700
GO:0048518	positive regulation of biological process	78 (3.84%)	1901 (3.53%)	0.236677	0.594438	TraesCS2A01G012200 TraesCS5A01G228200 TraesCS7B01G473600 TraesCS3B01G211300 TraesCS5B01G109900 TraesCS5D01G549600 TraesCS1B01G398800 TraesCS3D01G141100 TraesCS7A01G240400 TraesCS7A01G439300 TraesCS7B01G338200 TraesCS6D01G278600 TraesCS3B01G006900 TraesCS1D01G440600 TraesCS3B01G073200 TraesCS3B01G322800 TraesCS6A01G000900 TraesCS6D01G377900 TraesCS7A01G251400 TraesCS2A01G262500 TraesCS2D01G261500 …
GO:0042631	cellular response to water deprivation	5 (0.25%)	88 (0.16%)	0.238526	0.597594	TraesCS3D01G155700 TraesCS5B01G408300 TraesCS5B01G426300 TraesCS5B01G426400 TraesCS6D01G252900
GO:0071462	cellular response to water stimulus	5 (0.25%)	88 (0.16%)	0.238526	0.597594	TraesCS3D01G155700 TraesCS5B01G408300 TraesCS5B01G426300 TraesCS5B01G426400 TraesCS6D01G252900
GO:0031348	negative regulation of defense response	10 (0.49%)	203 (0.38%)	0.238653	0.597594	TraesCS2A01G497200 TraesCS3B01G156900 TraesCS4D01G188200 TraesCS5B01G227700 TraesCS6A01G066900 TraesCS6B01G084400 TraesCS6D01G278600 TraesCS7A01G031900 TraesCS7B01G372400 TraesCS7D01G016800
GO:0051607	defense response to virus	12 (0.59%)	251 (0.47%)	0.241236	0.602886	TraesCS1B01G479800 TraesCS1D01G453100 TraesCS7B01G118100 TraesCS7B01G227800 TraesCS1A01G038400 TraesCS1B01G415700 TraesCS2A01G319600 TraesCS4B01G162000 TraesCS6B01G466700 TraesCS7A01G040700 TraesCS7A01G371200 TraesCS7B01G256500
GO:0031325	positive regulation of cellular metabolic process	35 (1.72%)	816 (1.52%)	0.241251	0.602886	TraesCS5B01G109900 TraesCS3B01G006900 TraesCS2A01G262500 TraesCS2D01G261500 TraesCS4B01G162000 TraesCS5D01G549600 TraesCS2D01G007100 TraesCS1A01G038400 TraesCS1A01G427200 TraesCS1B01G353700 TraesCS1D01G314400 TraesCS1D01G437000 TraesCS2A01G319600 TraesCS2D01G117800 TraesCS2D01G576200 TraesCS3A01G370000 TraesCS3B01G012200 TraesCS3B01G123500 TraesCS3B01G169100 TraesCS3D01G002000 TraesCS6A01G013600 …
GO:0009267	cellular response to starvation	14 (0.69%)	299 (0.56%)	0.241611	0.603179	TraesCS7B01G473400 TraesCSU01G105300 TraesCS1B01G415800 TraesCS3A01G047500 TraesCS3B01G280100 TraesCS3B01G345800 TraesCS4A01G276100 TraesCS4D01G035000 TraesCS5A01G460300 TraesCS5B01G373000 TraesCS5B01G471500 TraesCS6D01G252900 TraesCS7A01G112800 TraesCS6B01G260800
GO:0006099	tricarboxylic acid cycle	6 (0.3%)	111 (0.21%)	0.242135	0.603882	TraesCS1A01G412900 TraesCS3D01G150500 TraesCS5B01G414900 TraesCS5B01G416700 TraesCS6B01G255800 TraesCS7A01G314000
GO:0006419	alanyl-tRNA aminoacylation	2 (0.1%)	25 (0.05%)	0.242897	0.603967	TraesCS3A01G023800 TraesCS3B01G021000
GO:0016103	diterpenoid catabolic process	2 (0.1%)	25 (0.05%)	0.242897	0.603967	TraesCS1A01G303100 TraesCS1D01G302500
GO:0045487	gibberellin catabolic process	2 (0.1%)	25 (0.05%)	0.242897	0.603967	TraesCS1A01G303100 TraesCS1D01G302500
GO:0000375	RNA splicing, via transesterification reactions	13 (0.64%)	276 (0.51%)	0.245527	0.609144	TraesCS6B01G415500 TraesCS1B01G415700 TraesCS2A01G319600 TraesCS2B01G131900 TraesCS3D01G507900 TraesCS4A01G380600 TraesCS5B01G543700 TraesCS5D01G544000 TraesCS6B01G208900 TraesCS6B01G248500 TraesCS6D01G167200 TraesCS7A01G002100 TraesCS3B01G221600
GO:0007129	synapsis	9 (0.44%)	181 (0.34%)	0.245713	0.609144	TraesCS1D01G316200 TraesCS6B01G220900 TraesCS1A01G038400 TraesCS3D01G507900 TraesCS5B01G495700 TraesCS7A01G030500 TraesCS7A01G279000 TraesCS7B01G181200 TraesCS7B01G465500
GO:0045143	homologous chromosome segregation	9 (0.44%)	181 (0.34%)	0.245713	0.609144	TraesCS1D01G316200 TraesCS6B01G220900 TraesCS1A01G038400 TraesCS3D01G507900 TraesCS5B01G495700 TraesCS7A01G030500 TraesCS7A01G279000 TraesCS7B01G181200 TraesCS7B01G465500
GO:0051301	cell division	38 (1.87%)	894 (1.66%)	0.247556	0.61219	TraesCS1D01G341100 TraesCS3B01G183400 TraesCS3B01G239700 TraesCS5A01G200500 TraesCS5B01G427400 TraesCS5B01G494900 TraesCS5B01G516100 TraesCS6B01G470900 TraesCS6D01G255800 TraesCS7A01G423600 TraesCS7B01G009200 TraesCS7B01G471600 TraesCS7B01G472800 TraesCS7D01G534500 TraesCS3B01G236700 TraesCS1A01G038400 TraesCS1B01G415700 TraesCS1B01G419800 TraesCS1D01G314400 TraesCS1D01G399800 TraesCS3B01G229800 …
GO:0071166	ribonucleoprotein complex localization	8 (0.39%)	158 (0.29%)	0.24768	0.61219	TraesCS3A01G530600 TraesCS1B01G079000 TraesCS1D01G061600 TraesCS1D01G342000 TraesCS2A01G246000 TraesCS4B01G387800 TraesCS6B01G456000 TraesCSU01G090500
GO:0071426	ribonucleoprotein complex export from nucleus	8 (0.39%)	158 (0.29%)	0.24768	0.61219	TraesCS3A01G530600 TraesCS1B01G079000 TraesCS1D01G061600 TraesCS1D01G342000 TraesCS2A01G246000 TraesCS4B01G387800 TraesCS6B01G456000 TraesCSU01G090500
GO:0043038	amino acid activation	12 (0.59%)	253 (0.47%)	0.249424	0.614724	TraesCS1B01G342200 TraesCS7A01G004000 TraesCS7A01G304700 TraesCS3B01G215800 TraesCS5B01G446300 TraesCS3A01G023800 TraesCS3B01G021000 TraesCS5D01G048600 TraesCS5A01G327900 TraesCS2B01G374800 TraesCS6B01G367200 TraesCS6B01G365000
GO:0043039	tRNA aminoacylation	12 (0.59%)	253 (0.47%)	0.249424	0.614724	TraesCS1B01G342200 TraesCS7A01G004000 TraesCS7A01G304700 TraesCS3B01G215800 TraesCS5B01G446300 TraesCS3A01G023800 TraesCS3B01G021000 TraesCS5D01G048600 TraesCS5A01G327900 TraesCS2B01G374800 TraesCS6B01G367200 TraesCS6B01G365000
GO:0042744	hydrogen peroxide catabolic process	13 (0.64%)	277 (0.51%)	0.249446	0.614724	TraesCS2A01G071700 TraesCS2A01G108100 TraesCS2A01G574600 TraesCS2B01G087400 TraesCS2D01G070500 TraesCS3B01G149600 TraesCS4A01G389000 TraesCS6A01G065900 TraesCS6D01G397200 TraesCS7B01G169800 TraesCS7B01G473400 TraesCS7B01G486500 TraesCSU01G105300
GO:0010212	response to ionizing radiation	9 (0.44%)	182 (0.34%)	0.250597	0.616051	TraesCS1A01G038400 TraesCS2D01G117800 TraesCS1D01G316200 TraesCS2A01G226500 TraesCS4B01G105900 TraesCS4B01G254800 TraesCS5A01G400900 TraesCS7A01G030500 TraesCS7B01G465500
GO:0009625	response to insect	3 (0.15%)	46 (0.09%)	0.250738	0.616051	TraesCS4A01G494700 TraesCS5D01G420300 TraesCS7A01G003900
GO:0098754	detoxification	3 (0.15%)	46 (0.09%)	0.250738	0.616051	TraesCS7A01G090400 TraesCS6B01G260800 TraesCS6B01G336000
GO:0043603	cellular amide metabolic process	102 (5.02%)	2526 (4.69%)	0.250975	0.616051	TraesCS1B01G342200 TraesCS7A01G004000 TraesCS6D01G282800 TraesCS7A01G304700 TraesCS3B01G215800 TraesCS5B01G446300 TraesCS3A01G023800 TraesCS3B01G021000 TraesCS5D01G048600 TraesCS7A01G267300 TraesCS2A01G262500 TraesCS2D01G261500 TraesCS4B01G392600 TraesCS1A01G383500 TraesCS1B01G346800 TraesCS1B01G417200 TraesCS1B01G425700 TraesCS1B01G427700 TraesCS1B01G432900 TraesCS2A01G227500 TraesCS2A01G505700 …
GO:0010043	response to zinc ion	10 (0.49%)	206 (0.38%)	0.252346	0.618407	TraesCS1D01G096400 TraesCS2D01G422000 TraesCS3B01G220000 TraesCS6A01G399300 TraesCS6D01G383500 TraesCS7A01G420000 TraesCS7A01G530300 TraesCS7B01G209900 TraesCS7B01G218300 TraesCS7B01G320100
GO:0009612	response to mechanical stimulus	5 (0.25%)	90 (0.17%)	0.252682	0.618407	TraesCS4B01G254800 TraesCS7A01G426600 TraesCS7A01G426900 TraesCS7A01G427600 TraesCS7A01G524400
GO:0034976	response to endoplasmic reticulum stress	14 (0.69%)	302 (0.56%)	0.252867	0.618407	TraesCS1A01G340100 TraesCS1D01G342100 TraesCS3B01G010300 TraesCS3B01G603100 TraesCS5B01G227700 TraesCS6A01G000600 TraesCS6A01G001100 TraesCS6B01G005100 TraesCS7A01G529900 TraesCS7B01G446900 TraesCS3B01G167800 TraesCS2A01G497200 TraesCS7A01G524400 TraesCS7B01G372400
GO:0060548	negative regulation of cell death	8 (0.39%)	159 (0.3%)	0.252944	0.618407	TraesCS1D01G350600 TraesCS2A01G497200 TraesCS4D01G188200 TraesCS5B01G227700 TraesCS7A01G417500 TraesCS7A01G524400 TraesCS7B01G372400 TraesCS1B01G247700
GO:0009808	lignin metabolic process	12 (0.59%)	254 (0.47%)	0.253555	0.618407	TraesCS1B01G292600 TraesCS4A01G429700 TraesCS4B01G208000 TraesCS1B01G475400 TraesCS1D01G449200 TraesCS2A01G424600 TraesCS2B01G066100 TraesCS6B01G011100 TraesCS6B01G406300 TraesCS6D01G159100 TraesCS7B01G232400 TraesCS7B01G484200
GO:0071836	nectar secretion	4 (0.2%)	68 (0.13%)	0.254594	0.618407	TraesCS2A01G488500 TraesCS2A01G489000 TraesCS5D01G551900 TraesCS6A01G060700
GO:0051173	positive regulation of nitrogen compound metabolic process	31 (1.53%)	722 (1.34%)	0.255091	0.618407	TraesCS2A01G262500 TraesCS2D01G261500 TraesCS4B01G162000 TraesCS3B01G006900 TraesCS1A01G038400 TraesCS1A01G427200 TraesCS1B01G353700 TraesCS1D01G314400 TraesCS1D01G437000 TraesCS2A01G319600 TraesCS2D01G117800 TraesCS2D01G576200 TraesCS3A01G370000 TraesCS3B01G012200 TraesCS3B01G123500 TraesCS3B01G169100 TraesCS3D01G002000 TraesCS6A01G013600 TraesCS6B01G447700 TraesCS6D01G196100 TraesCS7B01G200900 …
GO:0010383	cell wall polysaccharide metabolic process	17 (0.84%)	376 (0.7%)	0.256653	0.618407	TraesCS7A01G426600 TraesCS7A01G426900 TraesCS7A01G427600 TraesCS1A01G046500 TraesCS1A01G046600 TraesCS6B01G324700 TraesCS7A01G112000 TraesCS7B01G010100 TraesCS7B01G217800 TraesCS7A01G441400 TraesCS3A01G038200 TraesCS3D01G039400 TraesCS4D01G127100 TraesCS7A01G243900 TraesCS4B01G162500 TraesCS1B01G478400 TraesCS1D01G451900
GO:0006935	chemotaxis	2 (0.1%)	26 (0.05%)	0.257039	0.618407	TraesCS1B01G388700 TraesCS1D01G375700
GO:0009682	induced systemic resistance	2 (0.1%)	26 (0.05%)	0.257039	0.618407	TraesCS5D01G549600 TraesCS7B01G009200
GO:0010183	pollen tube guidance	2 (0.1%)	26 (0.05%)	0.257039	0.618407	TraesCS1B01G388700 TraesCS1D01G375700
GO:0015695	organic cation transport	2 (0.1%)	26 (0.05%)	0.257039	0.618407	TraesCS6D01G208200 TraesCS7B01G243000
GO:0015798	myo-inositol transport	2 (0.1%)	26 (0.05%)	0.257039	0.618407	TraesCS1D01G435800 TraesCS2A01G251600
GO:0031146	SCF-dependent proteasomal ubiquitin-dependent protein catabolic process	2 (0.1%)	26 (0.05%)	0.257039	0.618407	TraesCS3A01G407700 TraesCS3D01G402900
GO:0042330	taxis	2 (0.1%)	26 (0.05%)	0.257039	0.618407	TraesCS1B01G388700 TraesCS1D01G375700
GO:0048830	adventitious root development	2 (0.1%)	26 (0.05%)	0.257039	0.618407	TraesCS6B01G466700 TraesCS7A01G040700
GO:0050918	positive chemotaxis	2 (0.1%)	26 (0.05%)	0.257039	0.618407	TraesCS1B01G388700 TraesCS1D01G375700
GO:1901401	regulation of tetrapyrrole metabolic process	2 (0.1%)	26 (0.05%)	0.257039	0.618407	TraesCS6B01G469900 TraesCS7A01G282400
GO:0048583	regulation of response to stimulus	43 (2.12%)	1025 (1.9%)	0.258363	0.618407	TraesCS3B01G211300 TraesCS5D01G549600 TraesCS4D01G188200 TraesCSU01G084700 TraesCS4B01G162000 TraesCS6D01G201400 TraesCS7A01G327600 TraesCS7B01G228300 TraesCS1D01G445700 TraesCS5B01G427400 TraesCS5B01G533600 TraesCSU01G040800 TraesCS1A01G341600 TraesCS2A01G497200 TraesCS2D01G007100 TraesCS3B01G156900 TraesCS3D01G141100 TraesCS3D01G286900 TraesCS5B01G227700 TraesCS6B01G084400 TraesCS6D01G278600 Tr…
GO:0045934	negative regulation of nucleobase-containing compound metabolic process	25 (1.23%)	574 (1.07%)	0.258938	0.618407	TraesCS1A01G038400 TraesCS1B01G415700 TraesCS2A01G319600 TraesCS3B01G229800 TraesCS4B01G053600 TraesCS4B01G162000 TraesCS6A01G379000 TraesCS7A01G371200 TraesCS7B01G256500 TraesCS6B01G407600 TraesCS7B01G473600 TraesCS2B01G572500 TraesCS2D01G264400 TraesCS3A01G026700 TraesCS3A01G408500 TraesCS3B01G017300 TraesCS3B01G353000 TraesCS1D01G314400 TraesCS1D01G453600 TraesCS3B01G238600 TraesCS4A01G408900 …
GO:0009644	response to high light intensity	15 (0.74%)	328 (0.61%)	0.259375	0.618407	TraesCS7B01G471600 TraesCS7D01G534500 TraesCS1A01G340100 TraesCS1D01G342100 TraesCS2A01G386800 TraesCS2A01G500400 TraesCS2B01G247300 TraesCS3A01G294200 TraesCS3A01G424800 TraesCS3B01G010300 TraesCS3B01G169100 TraesCS3B01G603100 TraesCS3D01G294000 TraesCS7A01G529900 TraesCS7B01G446900
GO:0010286	heat acclimation	5 (0.25%)	91 (0.17%)	0.259837	0.618407	TraesCS1A01G340100 TraesCS1D01G342100 TraesCS3A01G407700 TraesCS3D01G402900 TraesCS5A01G205000
GO:0052314	phytoalexin metabolic process	5 (0.25%)	91 (0.17%)	0.259837	0.618407	TraesCS7A01G552700 TraesCS7B01G476400 TraesCSU01G099900 TraesCS7B01G009200 TraesCS6D01G234200
GO:0010304	PSII associated light-harvesting complex II catabolic process	3 (0.15%)	47 (0.09%)	0.260975	0.618407	TraesCS1A01G408900 TraesCS6B01G004400 TraesCS7B01G486500
GO:0072657	protein localization to membrane	16 (0.79%)	353 (0.66%)	0.261628	0.618407	TraesCS2A01G497200 TraesCS3B01G156900 TraesCS3D01G141100 TraesCS3D01G286900 TraesCS4D01G188200 TraesCS5B01G227700 TraesCS6B01G084400 TraesCS6D01G278600 TraesCS7A01G417500 TraesCS7A01G439300 TraesCS7A01G524400 TraesCS7B01G338200 TraesCS7B01G372400 TraesCS7D01G016800 TraesCS3A01G429800 TraesCS5B01G533400
GO:0090150	establishment of protein localization to membrane	16 (0.79%)	353 (0.66%)	0.261628	0.618407	TraesCS2A01G497200 TraesCS3B01G156900 TraesCS3D01G141100 TraesCS3D01G286900 TraesCS4D01G188200 TraesCS5B01G227700 TraesCS6B01G084400 TraesCS6D01G278600 TraesCS7A01G417500 TraesCS7A01G439300 TraesCS7A01G524400 TraesCS7B01G338200 TraesCS7B01G372400 TraesCS7D01G016800 TraesCS3A01G429800 TraesCS5B01G533400
GO:0006342	chromatin silencing	18 (0.89%)	402 (0.75%)	0.261717	0.618407	TraesCS1A01G038400 TraesCS1B01G415700 TraesCS2A01G319600 TraesCS3B01G229800 TraesCS4B01G053600 TraesCS4B01G162000 TraesCS6A01G379000 TraesCS7A01G371200 TraesCS7B01G256500 TraesCS7B01G473600 TraesCS1D01G314400 TraesCS1D01G453600 TraesCS3B01G238600 TraesCS4A01G408900 TraesCS5B01G506300 TraesCS6B01G022800 TraesCS7A01G279000 TraesCS7B01G181200
GO:0006626	protein targeting to mitochondrion	11 (0.54%)	232 (0.43%)	0.26203	0.618407	TraesCS1A01G443700 TraesCS1B01G079000 TraesCS1D01G061600 TraesCS1D01G451800 TraesCS2A01G495500 TraesCS3D01G212200 TraesCS5B01G496300 TraesCS5D01G496700 TraesCS3A01G429800 TraesCS2A01G001300 TraesCS3B01G315000
GO:0070585	protein localization to mitochondrion	11 (0.54%)	232 (0.43%)	0.26203	0.618407	TraesCS1A01G443700 TraesCS1B01G079000 TraesCS1D01G061600 TraesCS1D01G451800 TraesCS2A01G495500 TraesCS3D01G212200 TraesCS5B01G496300 TraesCS5D01G496700 TraesCS3A01G429800 TraesCS2A01G001300 TraesCS3B01G315000
GO:0072655	establishment of protein localization to mitochondrion	11 (0.54%)	232 (0.43%)	0.26203	0.618407	TraesCS1A01G443700 TraesCS1B01G079000 TraesCS1D01G061600 TraesCS1D01G451800 TraesCS2A01G495500 TraesCS3D01G212200 TraesCS5B01G496300 TraesCS5D01G496700 TraesCS3A01G429800 TraesCS2A01G001300 TraesCS3B01G315000
GO:0010410	hemicellulose metabolic process	15 (0.74%)	329 (0.61%)	0.263056	0.618407	TraesCS7A01G426600 TraesCS7A01G426900 TraesCS7A01G427600 TraesCS1A01G046500 TraesCS1A01G046600 TraesCS6B01G324700 TraesCS7A01G112000 TraesCS7B01G010100 TraesCS7B01G217800 TraesCS7A01G441400 TraesCS3A01G038200 TraesCS3D01G039400 TraesCS4D01G127100 TraesCS1B01G478400 TraesCS1D01G451900
GO:0044763	single-organism cellular process	813 (40.05%)	21175 (39.35%)	0.263995	0.618407	TraesCS7A01G090400 TraesCS1B01G223300 TraesCS1D01G212400 TraesCS6B01G084400 TraesCS5B01G452500 TraesCS5B01G458100 TraesCS5D01G192700 TraesCS5D01G454600 TraesCS7A01G067500 TraesCS1D01G452700 TraesCS2A01G497200 TraesCS3B01G156900 TraesCS3D01G141100 TraesCS3D01G286900 TraesCS4D01G188200 TraesCS5B01G227700 TraesCS6D01G278600 TraesCS7A01G417500 TraesCS7A01G439300 TraesCS7A01G524400 TraesCS7B01G338200 …
GO:0007610	behavior	1 (0.05%)	8 (0.01%)	0.264854	0.618407	TraesCS3B01G297900
GO:0009643	photosynthetic acclimation	1 (0.05%)	8 (0.01%)	0.264854	0.618407	TraesCS3A01G161300
GO:0010037	response to carbon dioxide	1 (0.05%)	8 (0.01%)	0.264854	0.618407	TraesCS7A01G040900
GO:0010069	zygote asymmetric cytokinesis in embryo sac	1 (0.05%)	8 (0.01%)	0.264854	0.618407	TraesCS6B01G022800
GO:0010425	DNA methylation on cytosine within a CNG sequence	1 (0.05%)	8 (0.01%)	0.264854	0.618407	TraesCS6B01G022800
GO:0015689	molybdate ion transport	1 (0.05%)	8 (0.01%)	0.264854	0.618407	TraesCS2A01G496700
GO:0015713	phosphoglycerate transport	1 (0.05%)	8 (0.01%)	0.264854	0.618407	TraesCS3A01G161300
GO:0030641	regulation of cellular pH	1 (0.05%)	8 (0.01%)	0.264854	0.618407	TraesCS3B01G599600
GO:0033530	raffinose metabolic process	1 (0.05%)	8 (0.01%)	0.264854	0.618407	TraesCS3A01G113900
GO:0034484	raffinose catabolic process	1 (0.05%)	8 (0.01%)	0.264854	0.618407	TraesCS3A01G113900
GO:0042873	aldonate transport	1 (0.05%)	8 (0.01%)	0.264854	0.618407	TraesCS3A01G161300
GO:0045596	negative regulation of cell differentiation	1 (0.05%)	8 (0.01%)	0.264854	0.618407	TraesCS5D01G118200
GO:0048496	maintenance of organ identity	1 (0.05%)	8 (0.01%)	0.264854	0.618407	TraesCS5D01G118200
GO:0048497	maintenance of floral organ identity	1 (0.05%)	8 (0.01%)	0.264854	0.618407	TraesCS5D01G118200
GO:0051103	DNA ligation involved in DNA repair	1 (0.05%)	8 (0.01%)	0.264854	0.618407	TraesCS3B01G298100
GO:0051453	regulation of intracellular pH	1 (0.05%)	8 (0.01%)	0.264854	0.618407	TraesCS3B01G599600
GO:0071993	phytochelatin transport	1 (0.05%)	8 (0.01%)	0.264854	0.618407	TraesCS1A01G404300
GO:0071994	phytochelatin transmembrane transport	1 (0.05%)	8 (0.01%)	0.264854	0.618407	TraesCS1A01G404300
GO:0080171	lytic vacuole organization	1 (0.05%)	8 (0.01%)	0.264854	0.618407	TraesCS3B01G599600
GO:2001022	positive regulation of response to DNA damage stimulus	1 (0.05%)	8 (0.01%)	0.264854	0.618407	TraesCS4B01G162000
GO:0003333	amino acid transmembrane transport	7 (0.34%)	138 (0.26%)	0.266069	0.619274	TraesCS1A01G033600 TraesCS2A01G390100 TraesCS2D01G388600 TraesCS3A01G369200 TraesCS4A01G179500 TraesCS4B01G139700 TraesCS5B01G549200
GO:0048511	rhythmic process	7 (0.34%)	138 (0.26%)	0.266069	0.619274	TraesCS3A01G294200 TraesCS3D01G294000 TraesCS4B01G254800 TraesCS5A01G400900 TraesCS5B01G396200 TraesCS7A01G235200 TraesCS3B01G594300
GO:0035966	response to topologically incorrect protein	19 (0.94%)	428 (0.8%)	0.266324	0.619274	TraesCS7A01G010500 TraesCS7D01G010300 TraesCS1A01G326900 TraesCS1B01G340300 TraesCS1B01G415200 TraesCS1B01G475400 TraesCS1D01G449200 TraesCS2A01G234200 TraesCS3A01G375200 TraesCS4B01G049700 TraesCS4D01G050100 TraesCS6A01G400000 TraesCS6B01G255800 TraesCS6B01G407600 TraesCS6B01G440200 TraesCS6D01G384200 TraesCS2A01G497200 TraesCS7A01G524400 TraesCS7B01G372400
GO:0009743	response to carbohydrate	24 (1.18%)	552 (1.03%)	0.266929	0.619274	TraesCS1A01G033600 TraesCS2A01G228000 TraesCS2A01G500400 TraesCS4A01G409200 TraesCS5B01G408300 TraesCS6B01G454500 TraesCS7A01G003600 TraesCS6A01G400000 TraesCS6B01G440200 TraesCS6D01G384200 TraesCS1D01G341100 TraesCS3D01G507900 TraesCS5B01G427400 TraesCS7A01G491900 TraesCS7B01G216600 TraesCS7B01G372400 TraesCS7B01G473600 TraesCS7D01G478500 TraesCS3B01G225800 TraesCS3A01G047800 TraesCS3B01G034400 …
GO:0010876	lipid localization	22 (1.08%)	503 (0.93%)	0.268882	0.619274	TraesCS6B01G364700 TraesCS5B01G427400 TraesCS7A01G491900 TraesCS7B01G216600 TraesCS7B01G473600 TraesCS7D01G478500 TraesCS1A01G210000 TraesCS1D01G214500 TraesCS3A01G364300 TraesCS3B01G062700 TraesCS3B01G064400 TraesCS3B01G065200 TraesCS4B01G393300 TraesCS5B01G145900 TraesCS5B01G515800 TraesCS5B01G531100 TraesCS6B01G450700 TraesCS6D01G389800 TraesCS7A01G047100 TraesCS7A01G417500 TraesCSU01G033800 T…
GO:0009853	photorespiration	17 (0.84%)	380 (0.71%)	0.270411	0.619274	TraesCS2A01G250800 TraesCS6B01G004400 TraesCS1A01G326900 TraesCS1B01G340300 TraesCS1B01G475400 TraesCS1D01G449200 TraesCS2A01G234200 TraesCS3A01G375200 TraesCS4B01G373600 TraesCS6A01G400000 TraesCS6B01G255800 TraesCS6B01G440200 TraesCS6D01G384200 TraesCS7A01G107200 TraesCS7A01G327600 TraesCS7B01G228300 TraesCS7D01G016800
GO:0009738	abscisic acid-activated signaling pathway	9 (0.44%)	186 (0.35%)	0.270441	0.619274	TraesCS2A01G253500 TraesCS1B01G306800 TraesCS2A01G497200 TraesCS2A01G574600 TraesCS2D01G577000 TraesCS3A01G381100 TraesCS3B01G254500 TraesCS7A01G264500 TraesCS7B01G372400
GO:0016311	dephosphorylation	20 (0.99%)	454 (0.84%)	0.270533	0.619274	TraesCS4B01G017400 TraesCS1A01G411200 TraesCS1A01G427000 TraesCS1B01G461900 TraesCS1D01G436800 TraesCS1D01G440600 TraesCS3B01G094100 TraesCS4A01G094300 TraesCS4B01G162500 TraesCS4D01G210900 TraesCS6B01G148200 TraesCS6B01G176200 TraesCS6B01G241500 TraesCS6B01G436400 TraesCS7A01G356400 TraesCS7B01G045100 TraesCS3A01G370000 TraesCS3B01G245400 TraesCS4B01G230000 TraesCS5B01G548900
GO:0009863	salicylic acid mediated signaling pathway	10 (0.49%)	210 (0.39%)	0.271002	0.619274	TraesCS2A01G497200 TraesCS3B01G156900 TraesCS4D01G188200 TraesCS5B01G227700 TraesCS6B01G084400 TraesCS6D01G278600 TraesCS7B01G372400 TraesCS7D01G016800 TraesCS3D01G286900 TraesCS7A01G417500
GO:0006750	glutathione biosynthetic process	2 (0.1%)	27 (0.05%)	0.271192	0.619274	TraesCS2A01G500400 TraesCS6B01G169000
GO:0009854	oxidative photosynthetic carbon pathway	2 (0.1%)	27 (0.05%)	0.271192	0.619274	TraesCS2A01G250800 TraesCS6B01G004400
GO:0010205	photoinhibition	2 (0.1%)	27 (0.05%)	0.271192	0.619274	TraesCS7B01G471600 TraesCS7D01G534500
GO:0015840	urea transport	2 (0.1%)	27 (0.05%)	0.271192	0.619274	TraesCS3A01G535300 TraesCS7B01G243000
GO:0019184	nonribosomal peptide biosynthetic process	2 (0.1%)	27 (0.05%)	0.271192	0.619274	TraesCS2A01G500400 TraesCS6B01G169000
GO:0043155	negative regulation of photosynthesis, light reaction	2 (0.1%)	27 (0.05%)	0.271192	0.619274	TraesCS7B01G471600 TraesCS7D01G534500
GO:0070417	cellular response to cold	2 (0.1%)	27 (0.05%)	0.271192	0.619274	TraesCS7A01G010500 TraesCS7D01G010300
GO:0071918	urea transmembrane transport	2 (0.1%)	27 (0.05%)	0.271192	0.619274	TraesCS3A01G535300 TraesCS7B01G243000
GO:0007169	transmembrane receptor protein tyrosine kinase signaling pathway	4 (0.2%)	70 (0.13%)	0.271325	0.619274	TraesCS5B01G371700 TraesCS5B01G505300 TraesCS6B01G193500 TraesCS7A01G533800
GO:0009403	toxin biosynthetic process	4 (0.2%)	70 (0.13%)	0.271325	0.619274	TraesCS7A01G552700 TraesCS7B01G476400 TraesCSU01G099900 TraesCS7B01G009200
GO:0052315	phytoalexin biosynthetic process	4 (0.2%)	70 (0.13%)	0.271325	0.619274	TraesCS7A01G552700 TraesCS7B01G476400 TraesCSU01G099900 TraesCS7B01G009200
GO:0051052	regulation of DNA metabolic process	18 (0.89%)	405 (0.75%)	0.271755	0.619274	TraesCS1D01G316200 TraesCS2A01G226500 TraesCS3B01G597500 TraesCS4B01G105900 TraesCS7A01G030500 TraesCS7B01G465500 TraesCS4B01G162000 TraesCS6B01G407600 TraesCS4B01G053600 TraesCS1A01G038400 TraesCS2A01G561600 TraesCS3A01G015600 TraesCS3B01G229800 TraesCS3D01G507900 TraesCS6A01G065800 TraesCS6B01G232400 TraesCS7A01G279000 TraesCS7B01G181200
GO:0098813	nuclear chromosome segregation	16 (0.79%)	356 (0.66%)	0.272358	0.619274	TraesCS1D01G316200 TraesCS6B01G220900 TraesCS1B01G479800 TraesCS1D01G453100 TraesCS2A01G226500 TraesCS2D01G090600 TraesCS3D01G507900 TraesCS5B01G427400 TraesCS6D01G255800 TraesCS7A01G030500 TraesCS7B01G465500 TraesCS7B01G473600 TraesCS1A01G038400 TraesCS5B01G495700 TraesCS7A01G279000 TraesCS7B01G181200
GO:0006637	acyl-CoA metabolic process	6 (0.3%)	116 (0.22%)	0.273943	0.619274	TraesCS6D01G376900 TraesCS1B01G446300 TraesCS3B01G094700 TraesCS5B01G533600 TraesCS7A01G267300 TraesCS7B01G484200
GO:0035383	thioester metabolic process	6 (0.3%)	116 (0.22%)	0.273943	0.619274	TraesCS6D01G376900 TraesCS1B01G446300 TraesCS3B01G094700 TraesCS5B01G533600 TraesCS7A01G267300 TraesCS7B01G484200
GO:0019344	cysteine biosynthetic process	15 (0.74%)	332 (0.62%)	0.27421	0.619274	TraesCS3D01G286900 TraesCS2A01G500400 TraesCS3A01G161300 TraesCS3B01G280100 TraesCS5B01G417400 TraesCS6B01G004400 TraesCS6B01G084400 TraesCS6B01G364600 TraesCS6B01G447700 TraesCS6B01G470000 TraesCS6D01G137700 TraesCS6D01G196100 TraesCS6D01G407500 TraesCS7A01G240400 TraesCS7B01G484200
GO:0009894	regulation of catabolic process	5 (0.25%)	93 (0.17%)	0.274285	0.619274	TraesCS4B01G265700 TraesCS4D01G265700 TraesCS6B01G144500 TraesCS6B01G469900 TraesCS3B01G087600
GO:0019374	galactolipid metabolic process	5 (0.25%)	93 (0.17%)	0.274285	0.619274	TraesCS1A01G353300 TraesCS1B01G415700 TraesCS3B01G280100 TraesCS6D01G252900 TraesCS7A01G112800
GO:0031334	positive regulation of protein complex assembly	9 (0.44%)	187 (0.35%)	0.275474	0.619274	TraesCS1B01G414300 TraesCS3A01G369200 TraesCS4A01G408900 TraesCS4B01G035500 TraesCS5B01G507000 TraesCS6D01G255800 TraesCS7A01G030500 TraesCS7B01G181700 TraesCS7D01G284100
GO:0032273	positive regulation of protein polymerization	9 (0.44%)	187 (0.35%)	0.275474	0.619274	TraesCS1B01G414300 TraesCS3A01G369200 TraesCS4A01G408900 TraesCS4B01G035500 TraesCS5B01G507000 TraesCS6D01G255800 TraesCS7A01G030500 TraesCS7B01G181700 TraesCS7D01G284100
GO:0044089	positive regulation of cellular component biogenesis	9 (0.44%)	187 (0.35%)	0.275474	0.619274	TraesCS1B01G414300 TraesCS3A01G369200 TraesCS4A01G408900 TraesCS4B01G035500 TraesCS5B01G507000 TraesCS6D01G255800 TraesCS7A01G030500 TraesCS7B01G181700 TraesCS7D01G284100
GO:0051495	positive regulation of cytoskeleton organization	9 (0.44%)	187 (0.35%)	0.275474	0.619274	TraesCS1B01G414300 TraesCS3A01G369200 TraesCS4A01G408900 TraesCS4B01G035500 TraesCS5B01G507000 TraesCS6D01G255800 TraesCS7A01G030500 TraesCS7B01G181700 TraesCS7D01G284100
GO:0070192	chromosome organization involved in meiotic cell cycle	9 (0.44%)	187 (0.35%)	0.275474	0.619274	TraesCS1D01G316200 TraesCS6B01G220900 TraesCS1A01G038400 TraesCS3D01G507900 TraesCS5B01G495700 TraesCS7A01G030500 TraesCS7A01G279000 TraesCS7B01G181200 TraesCS7B01G465500
GO:0044271	cellular nitrogen compound biosynthetic process	196 (9.66%)	4982 (9.26%)	0.275982	0.619274	TraesCS1B01G342200 TraesCS7A01G004000 TraesCS2A01G007300 TraesCS3A01G264700 TraesCS3B01G298000 TraesCS1B01G432900 TraesCS1D01G342000 TraesCS2A01G246000 TraesCS2D01G004000 TraesCS3A01G024400 TraesCS3B01G020400 TraesCS3B01G552000 TraesCS3D01G337700 TraesCS4A01G244000 TraesCS5B01G154200 TraesCS5B01G545200 TraesCS5D01G542300 TraesCS6B01G026900 TraesCS7A01G062100 TraesCS7A01G217200 TraesCS4B01G324400 …
GO:0009891	positive regulation of biosynthetic process	33 (1.63%)	782 (1.45%)	0.279039	0.619274	TraesCS3D01G141100 TraesCS7A01G240400 TraesCS7A01G439300 TraesCS7B01G338200 TraesCS2A01G262500 TraesCS2D01G261500 TraesCS1A01G038400 TraesCS1A01G427200 TraesCS1B01G353700 TraesCS1D01G314400 TraesCS1D01G437000 TraesCS2A01G319600 TraesCS2D01G117800 TraesCS2D01G576200 TraesCS3A01G370000 TraesCS3B01G012200 TraesCS3B01G123500 TraesCS3B01G169100 TraesCS3D01G002000 TraesCS6A01G013600 TraesCS6B01G447700 …
GO:0015996	chlorophyll catabolic process	6 (0.3%)	117 (0.22%)	0.280423	0.619274	TraesCS1A01G361000 TraesCS1A01G408900 TraesCS6B01G174300 TraesCS6B01G455600 TraesCS6D01G393200 TraesCS7A01G003600
GO:0046149	pigment catabolic process	6 (0.3%)	117 (0.22%)	0.280423	0.619274	TraesCS1A01G361000 TraesCS1A01G408900 TraesCS6B01G174300 TraesCS6B01G455600 TraesCS6D01G393200 TraesCS7A01G003600
GO:0045814	negative regulation of gene expression, epigenetic	18 (0.89%)	408 (0.76%)	0.281928	0.619274	TraesCS1A01G038400 TraesCS1B01G415700 TraesCS2A01G319600 TraesCS3B01G229800 TraesCS4B01G053600 TraesCS4B01G162000 TraesCS6A01G379000 TraesCS7A01G371200 TraesCS7B01G256500 TraesCS7B01G473600 TraesCS1D01G314400 TraesCS1D01G453600 TraesCS3B01G238600 TraesCS4A01G408900 TraesCS5B01G506300 TraesCS6B01G022800 TraesCS7A01G279000 TraesCS7B01G181200
GO:0048869	cellular developmental process	82 (4.04%)	2035 (3.78%)	0.283741	0.619274	TraesCS1D01G452700 TraesCS7A01G501400 TraesCS2A01G234200 TraesCS7A01G285700 TraesCS7B01G177100 TraesCS2A01G218200 TraesCS2D01G422000 TraesCS3B01G422000 TraesCS3B01G516000 TraesCS3D01G468500 TraesCS3D01G507900 TraesCS4B01G163800 TraesCS5B01G496300 TraesCS5D01G496700 TraesCS7B01G216600 TraesCS3B01G239700 TraesCS6B01G002800 TraesCS1A01G303100 TraesCS1D01G096400 TraesCS1D01G302500 TraesCS2D01G065000 …
GO:0006612	protein targeting to membrane	14 (0.69%)	310 (0.58%)	0.283779	0.619274	TraesCS2A01G497200 TraesCS3B01G156900 TraesCS3D01G141100 TraesCS3D01G286900 TraesCS4D01G188200 TraesCS5B01G227700 TraesCS6B01G084400 TraesCS6D01G278600 TraesCS7A01G417500 TraesCS7A01G439300 TraesCS7A01G524400 TraesCS7B01G338200 TraesCS7B01G372400 TraesCS7D01G016800
GO:0042594	response to starvation	14 (0.69%)	310 (0.58%)	0.283779	0.619274	TraesCS7B01G473400 TraesCSU01G105300 TraesCS1B01G415800 TraesCS3A01G047500 TraesCS3B01G280100 TraesCS3B01G345800 TraesCS4A01G276100 TraesCS4D01G035000 TraesCS5A01G460300 TraesCS5B01G373000 TraesCS5B01G471500 TraesCS6D01G252900 TraesCS7A01G112800 TraesCS6B01G260800
GO:0098660	inorganic ion transmembrane transport	32 (1.58%)	759 (1.41%)	0.284492	0.619274	TraesCS2A01G007300 TraesCS3A01G264700 TraesCS3B01G298000 TraesCS1B01G475400 TraesCS1D01G449200 TraesCS5A01G276700 TraesCSU01G003600 TraesCS7A01G439300 TraesCS7B01G338200 TraesCS6D01G208200 TraesCS1A01G047200 TraesCS3A01G294200 TraesCS3D01G294000 TraesCS6D01G378400 TraesCS7A01G071000 TraesCS7A01G200200 TraesCS7A01G418500 TraesCS7D01G066200 TraesCS3A01G023200 TraesCS3B01G021600 TraesCS7A01G420000 T…
GO:0015706	nitrate transport	8 (0.39%)	165 (0.31%)	0.285216	0.619274	TraesCS2B01G178400 TraesCS3B01G213900 TraesCS4B01G371000 TraesCS6A01G098500 TraesCS6B01G126400 TraesCS6B01G126800 TraesCS6B01G364600 TraesCS7B01G219900
GO:0019747	regulation of isoprenoid metabolic process	2 (0.1%)	28 (0.05%)	0.285335	0.619274	TraesCS6B01G469900 TraesCS6A01G013600
GO:0055083	monovalent inorganic anion homeostasis	2 (0.1%)	28 (0.05%)	0.285335	0.619274	TraesCS4B01G230000 TraesCS1B01G415800
GO:0007389	pattern specification process	26 (1.28%)	609 (1.13%)	0.286881	0.619274	TraesCS4B01G385200 TraesCS7A01G371200 TraesCS7B01G256500 TraesCS3B01G007200 TraesCS3B01G011300 TraesCS3B01G011900 TraesCS4A01G472200 TraesCS7B01G176600 TraesCS7D01G016500 TraesCS5B01G427400 TraesCS6D01G255800 TraesCS1D01G238100 TraesCS4B01G017400 TraesCS6A01G034200 TraesCS2A01G547800 TraesCS2A01G561600 TraesCS2B01G578500 TraesCS3A01G015600 TraesCS7A01G441400 TraesCS7A01G533800 TraesCS1A01G038400 …
GO:0006040	amino sugar metabolic process	6 (0.3%)	118 (0.22%)	0.286937	0.619274	TraesCS1B01G260700 TraesCS1D01G392100 TraesCS3B01G293200 TraesCSU01G169600 TraesCS2A01G256000 TraesCS3B01G229400
GO:0009072	aromatic amino acid family metabolic process	22 (1.08%)	509 (0.95%)	0.287114	0.619274	TraesCS6A01G027900 TraesCS6B01G084400 TraesCSU01G084700 TraesCS4B01G162900 TraesCS6B01G325200 TraesCS6B01G447700 TraesCS6D01G196100 TraesCS6B01G169700 TraesCS7A01G003600 TraesCS7A01G264500 TraesCS1D01G437700 TraesCS5B01G444300 TraesCS5B01G444500 TraesCS5B01G444600 TraesCS5D01G447800 TraesCS5D01G447900 TraesCS7B01G208700 TraesCS5B01G166300 TraesCS6B01G258600 TraesCS1D01G188500 TraesCS2A01G292000 T…
GO:0071214	cellular response to abiotic stimulus	12 (0.59%)	262 (0.49%)	0.287429	0.619274	TraesCS3D01G155700 TraesCS5B01G408300 TraesCS5B01G426300 TraesCS5B01G426400 TraesCS6D01G252900 TraesCS4A01G204800 TraesCS4B01G108400 TraesCS5B01G396200 TraesCS6B01G015300 TraesCS6B01G421500 TraesCS6D01G009600 TraesCS6D01G009700
GO:0002218	activation of innate immune response	4 (0.2%)	72 (0.13%)	0.288238	0.619274	TraesCS3B01G211300 TraesCS5D01G549600 TraesCS5B01G533600 TraesCS7B01G009200
GO:0002253	activation of immune response	4 (0.2%)	72 (0.13%)	0.288238	0.619274	TraesCS3B01G211300 TraesCS5D01G549600 TraesCS5B01G533600 TraesCS7B01G009200
GO:0042439	ethanolamine-containing compound metabolic process	4 (0.2%)	72 (0.13%)	0.288238	0.619274	TraesCS1A01G115300 TraesCS1A01G373100 TraesCS1B01G388700 TraesCS1D01G375700
GO:0009269	response to desiccation	5 (0.25%)	95 (0.18%)	0.288893	0.619274	TraesCS5D01G561700 TraesCS6B01G164400 TraesCS6B01G365200 TraesCS6D01G252900 TraesCS7D01G442200
GO:0000212	meiotic spindle organization	1 (0.05%)	9 (0.02%)	0.292594	0.619274	TraesCS2B01G342100
GO:0001709	cell fate determination	1 (0.05%)	9 (0.02%)	0.292594	0.619274	TraesCS4B01G163800
GO:0001736	establishment of planar polarity	1 (0.05%)	9 (0.02%)	0.292594	0.619274	TraesCS3A01G369200
GO:0001738	morphogenesis of a polarized epithelium	1 (0.05%)	9 (0.02%)	0.292594	0.619274	TraesCS3A01G369200
GO:0006344	maintenance of chromatin silencing	1 (0.05%)	9 (0.02%)	0.292594	0.619274	TraesCS4B01G053600
GO:0006627	protein processing involved in protein targeting to mitochondrion	1 (0.05%)	9 (0.02%)	0.292594	0.619274	TraesCS2A01G001300
GO:0009401	phosphoenolpyruvate-dependent sugar phosphotransferase system	1 (0.05%)	9 (0.02%)	0.292594	0.619274	TraesCS7A01G235200
GO:0009432	SOS response	1 (0.05%)	9 (0.02%)	0.292594	0.619274	TraesCS3B01G530900
GO:0009584	detection of visible light	1 (0.05%)	9 (0.02%)	0.292594	0.619274	TraesCS5B01G396200
GO:0009700	indole phytoalexin biosynthetic process	1 (0.05%)	9 (0.02%)	0.292594	0.619274	TraesCS7B01G009200
GO:0010052	guard cell differentiation	1 (0.05%)	9 (0.02%)	0.292594	0.619274	TraesCS7A01G243900
GO:0010271	regulation of chlorophyll catabolic process	1 (0.05%)	9 (0.02%)	0.292594	0.619274	TraesCS6B01G469900
GO:0010426	DNA methylation on cytosine within a CHH sequence	1 (0.05%)	9 (0.02%)	0.292594	0.619274	TraesCS6A01G062300
GO:0010441	guard cell development	1 (0.05%)	9 (0.02%)	0.292594	0.619274	TraesCS7A01G243900
GO:0010442	guard cell morphogenesis	1 (0.05%)	9 (0.02%)	0.292594	0.619274	TraesCS7A01G243900
GO:0018126	protein hydroxylation	1 (0.05%)	9 (0.02%)	0.292594	0.619274	TraesCS6B01G456400
GO:0018199	peptidyl-glutamine modification	1 (0.05%)	9 (0.02%)	0.292594	0.619274	TraesCS7A01G031900
GO:0018401	peptidyl-proline hydroxylation to 4-hydroxy-L-proline	1 (0.05%)	9 (0.02%)	0.292594	0.619274	TraesCS6B01G456400
GO:0019471	4-hydroxyproline metabolic process	1 (0.05%)	9 (0.02%)	0.292594	0.619274	TraesCS6B01G456400
GO:0019511	peptidyl-proline hydroxylation	1 (0.05%)	9 (0.02%)	0.292594	0.619274	TraesCS6B01G456400
GO:0031057	negative regulation of histone modification	1 (0.05%)	9 (0.02%)	0.292594	0.619274	TraesCS4B01G053600
GO:0031145	anaphase-promoting complex-dependent proteasomal ubiquitin-dependent protein catabolic process	1 (0.05%)	9 (0.02%)	0.292594	0.619274	TraesCS6B01G407600
GO:0032197	transposition, RNA-mediated	1 (0.05%)	9 (0.02%)	0.292594	0.619274	TraesCS4B01G053600
GO:0032258	CVT pathway	1 (0.05%)	9 (0.02%)	0.292594	0.619274	TraesCS2A01G224000
GO:0032968	positive regulation of transcription elongation from RNA polymerase II promoter	1 (0.05%)	9 (0.02%)	0.292594	0.619274	TraesCS7A01G168300
GO:0034243	regulation of transcription elongation from RNA polymerase II promoter	1 (0.05%)	9 (0.02%)	0.292594	0.619274	TraesCS7A01G168300
GO:0034982	mitochondrial protein processing	1 (0.05%)	9 (0.02%)	0.292594	0.619274	TraesCS2A01G001300
GO:0035065	regulation of histone acetylation	1 (0.05%)	9 (0.02%)	0.292594	0.619274	TraesCS4B01G053600
GO:0035067	negative regulation of histone acetylation	1 (0.05%)	9 (0.02%)	0.292594	0.619274	TraesCS4B01G053600
GO:0035404	histone-serine phosphorylation	1 (0.05%)	9 (0.02%)	0.292594	0.619274	TraesCS1D01G314400
GO:0042276	error-prone translesion synthesis	1 (0.05%)	9 (0.02%)	0.292594	0.619274	TraesCS3B01G329300
GO:0043446	cellular alkane metabolic process	1 (0.05%)	9 (0.02%)	0.292594	0.619274	TraesCS7A01G501400
GO:0043447	alkane biosynthetic process	1 (0.05%)	9 (0.02%)	0.292594	0.619274	TraesCS7A01G501400
GO:0043987	histone H3-S10 phosphorylation	1 (0.05%)	9 (0.02%)	0.292594	0.619274	TraesCS1D01G314400
GO:0045944	positive regulation of transcription from RNA polymerase II promoter	1 (0.05%)	9 (0.02%)	0.292594	0.619274	TraesCS7A01G168300
GO:0046085	adenosine metabolic process	1 (0.05%)	9 (0.02%)	0.292594	0.619274	TraesCS2A01G225400
GO:0046203	spermidine catabolic process	1 (0.05%)	9 (0.02%)	0.292594	0.619274	TraesCS3A01G037300
GO:0046217	indole phytoalexin metabolic process	1 (0.05%)	9 (0.02%)	0.292594	0.619274	TraesCS7B01G009200
GO:0046822	regulation of nucleocytoplasmic transport	1 (0.05%)	9 (0.02%)	0.292594	0.619274	TraesCS4A01G365100
GO:0046824	positive regulation of nucleocytoplasmic transport	1 (0.05%)	9 (0.02%)	0.292594	0.619274	TraesCS4A01G365100
GO:0046825	regulation of protein export from nucleus	1 (0.05%)	9 (0.02%)	0.292594	0.619274	TraesCS4A01G365100
GO:0046827	positive regulation of protein export from nucleus	1 (0.05%)	9 (0.02%)	0.292594	0.619274	TraesCS4A01G365100
GO:0046901	tetrahydrofolylpolyglutamate biosynthetic process	1 (0.05%)	9 (0.02%)	0.292594	0.619274	TraesCS4B01G392600
GO:0050983	deoxyhypusine biosynthetic process from spermidine	1 (0.05%)	9 (0.02%)	0.292594	0.619274	TraesCS3A01G037300
GO:0051574	positive regulation of histone H3-K9 methylation	1 (0.05%)	9 (0.02%)	0.292594	0.619274	TraesCS4B01G053600
GO:0072489	methylammonium transmembrane transport	1 (0.05%)	9 (0.02%)	0.292594	0.619274	TraesCS7B01G243000
GO:0090239	regulation of histone H4 acetylation	1 (0.05%)	9 (0.02%)	0.292594	0.619274	TraesCS4B01G053600
GO:0090241	negative regulation of histone H4 acetylation	1 (0.05%)	9 (0.02%)	0.292594	0.619274	TraesCS4B01G053600
GO:0090344	negative regulation of cell aging	1 (0.05%)	9 (0.02%)	0.292594	0.619274	TraesCS4A01G409200
GO:1901404	regulation of tetrapyrrole catabolic process	1 (0.05%)	9 (0.02%)	0.292594	0.619274	TraesCS6B01G469900
GO:1901983	regulation of protein acetylation	1 (0.05%)	9 (0.02%)	0.292594	0.619274	TraesCS4B01G053600
GO:1901984	negative regulation of protein acetylation	1 (0.05%)	9 (0.02%)	0.292594	0.619274	TraesCS4B01G053600
GO:1903309	negative regulation of chromatin modification	1 (0.05%)	9 (0.02%)	0.292594	0.619274	TraesCS4B01G053600
GO:1903649	regulation of cytoplasmic transport	1 (0.05%)	9 (0.02%)	0.292594	0.619274	TraesCS4A01G365100
GO:1903651	positive regulation of cytoplasmic transport	1 (0.05%)	9 (0.02%)	0.292594	0.619274	TraesCS4A01G365100
GO:2000014	regulation of endosperm development	1 (0.05%)	9 (0.02%)	0.292594	0.619274	TraesCS6D01G255800
GO:2000756	regulation of peptidyl-lysine acetylation	1 (0.05%)	9 (0.02%)	0.292594	0.619274	TraesCS4B01G053600
GO:2000757	negative regulation of peptidyl-lysine acetylation	1 (0.05%)	9 (0.02%)	0.292594	0.619274	TraesCS4B01G053600
GO:0009892	negative regulation of metabolic process	73 (3.6%)	1810 (3.36%)	0.294074	0.621879	TraesCS2A01G228000 TraesCS6B01G466700 TraesCS7A01G040700 TraesCS4B01G053600 TraesCS2A01G001300 TraesCS1A01G038400 TraesCS1B01G415700 TraesCS2A01G319600 TraesCS3B01G229800 TraesCS4B01G162000 TraesCS6A01G379000 TraesCS7A01G371200 TraesCS7B01G256500 TraesCS2B01G392500 TraesCS6B01G407600 TraesCS5A01G200500 TraesCS1A01G404600 TraesCS1B01G180200 TraesCS1B01G434100 TraesCS1B01G434200 TraesCS1D01G234500 …
GO:0009914	hormone transport	10 (0.49%)	215 (0.4%)	0.294888	0.622248	TraesCS7B01G268900 TraesCS2B01G399100 TraesCS3A01G369200 TraesCS3D01G141100 TraesCS2A01G521400 TraesCS6A01G171800 TraesCS6B01G199700 TraesCS6D01G161200 TraesCS7B01G181700 TraesCS7D01G284100
GO:0060918	auxin transport	10 (0.49%)	215 (0.4%)	0.294888	0.622248	TraesCS7B01G268900 TraesCS2B01G399100 TraesCS3A01G369200 TraesCS3D01G141100 TraesCS2A01G521400 TraesCS6A01G171800 TraesCS6B01G199700 TraesCS6D01G161200 TraesCS7B01G181700 TraesCS7D01G284100
GO:0051168	nuclear export	8 (0.39%)	167 (0.31%)	0.296202	0.622248	TraesCS3A01G530600 TraesCS1B01G079000 TraesCS1D01G061600 TraesCS1D01G342000 TraesCS2A01G246000 TraesCS4B01G387800 TraesCS6B01G456000 TraesCSU01G090500
GO:1903825	organic acid transmembrane transport	8 (0.39%)	167 (0.31%)	0.296202	0.622248	TraesCS1A01G033600 TraesCS2A01G390100 TraesCS2D01G388600 TraesCS3A01G369200 TraesCS3B01G153900 TraesCS4A01G179500 TraesCS4B01G139700 TraesCS5B01G549200
GO:0006986	response to unfolded protein	5 (0.25%)	96 (0.18%)	0.296249	0.622248	TraesCS7A01G010500 TraesCS7D01G010300 TraesCS2A01G497200 TraesCS7A01G524400 TraesCS7B01G372400
GO:0034620	cellular response to unfolded protein	5 (0.25%)	96 (0.18%)	0.296249	0.622248	TraesCS7A01G010500 TraesCS7D01G010300 TraesCS2A01G497200 TraesCS7A01G524400 TraesCS7B01G372400
GO:0035967	cellular response to topologically incorrect protein	5 (0.25%)	96 (0.18%)	0.296249	0.622248	TraesCS7A01G010500 TraesCS7D01G010300 TraesCS2A01G497200 TraesCS7A01G524400 TraesCS7B01G372400
GO:0043247	telomere maintenance in response to DNA damage	5 (0.25%)	96 (0.18%)	0.296249	0.622248	TraesCS1D01G316200 TraesCS2A01G226500 TraesCS4B01G105900 TraesCS7A01G030500 TraesCS7B01G465500
GO:0009262	deoxyribonucleotide metabolic process	2 (0.1%)	29 (0.05%)	0.299449	0.626327	TraesCS4B01G019800 TraesCS6B01G381500
GO:0009394	2'-deoxyribonucleotide metabolic process	2 (0.1%)	29 (0.05%)	0.299449	0.626327	TraesCS4B01G019800 TraesCS6B01G381500
GO:0019692	deoxyribose phosphate metabolic process	2 (0.1%)	29 (0.05%)	0.299449	0.626327	TraesCS4B01G019800 TraesCS6B01G381500
GO:0043244	regulation of protein complex disassembly	2 (0.1%)	29 (0.05%)	0.299449	0.626327	TraesCS2A01G262500 TraesCS2D01G261500
GO:0048768	root hair cell tip growth	2 (0.1%)	29 (0.05%)	0.299449	0.626327	TraesCS3B01G239700 TraesCS6B01G002800
GO:0006406	mRNA export from nucleus	7 (0.34%)	144 (0.27%)	0.301579	0.628669	TraesCS1B01G079000 TraesCS1D01G061600 TraesCS1D01G342000 TraesCS2A01G246000 TraesCS4B01G387800 TraesCS6B01G456000 TraesCSU01G090500
GO:0010332	response to gamma radiation	7 (0.34%)	144 (0.27%)	0.301579	0.628669	TraesCS1D01G316200 TraesCS2A01G226500 TraesCS4B01G105900 TraesCS4B01G254800 TraesCS5A01G400900 TraesCS7A01G030500 TraesCS7B01G465500
GO:0031408	oxylipin biosynthetic process	7 (0.34%)	144 (0.27%)	0.301579	0.628669	TraesCS2B01G555400 TraesCS2D01G528500 TraesCS4B01G037700 TraesCS4B01G037900 TraesCS5B01G408000 TraesCS6B01G193400 TraesCS6B01G213300
GO:0071427	mRNA-containing ribonucleoprotein complex export from nucleus	7 (0.34%)	144 (0.27%)	0.301579	0.628669	TraesCS1B01G079000 TraesCS1D01G061600 TraesCS1D01G342000 TraesCS2A01G246000 TraesCS4B01G387800 TraesCS6B01G456000 TraesCSU01G090500
GO:0015698	inorganic anion transport	17 (0.84%)	389 (0.72%)	0.302269	0.629125	TraesCS1B01G415800 TraesCS5A01G460300 TraesCS5B01G373000 TraesCS2B01G178400 TraesCS3B01G213900 TraesCS4B01G371000 TraesCS6A01G098500 TraesCS6B01G126400 TraesCS6B01G126800 TraesCS6B01G364600 TraesCS7B01G219900 TraesCS4B01G035500 TraesCS2A01G496700 TraesCS4A01G043500 TraesCS4B01G263900 TraesCS1A01G404300 TraesCS6B01G444100
GO:0061025	membrane fusion	13 (0.64%)	290 (0.54%)	0.302303	0.629125	TraesCS1B01G419800 TraesCS1D01G399800 TraesCS2A01G586600 TraesCS2D01G600000 TraesCS3A01G202000 TraesCS3A01G375200 TraesCS3B01G065200 TraesCS3B01G229700 TraesCS4D01G188200 TraesCS5B01G227700 TraesCS6D01G383300 TraesCS7A01G030500 TraesCS7A01G524400
GO:0032787	monocarboxylic acid metabolic process	110 (5.42%)	2772 (5.15%)	0.303675	0.631452	TraesCS4A01G494700 TraesCS5D01G420300 TraesCS7A01G003900 TraesCS1A01G383200 TraesCS1B01G409300 TraesCS7B01G372400 TraesCS7A01G264500 TraesCS2B01G555400 TraesCS2D01G528500 TraesCS4B01G037700 TraesCS4B01G037900 TraesCS5B01G408000 TraesCS6B01G193400 TraesCS6B01G213300 TraesCS7A01G014600 TraesCS7D01G011600 TraesCS3D01G286900 TraesCS3D01G388000 TraesCS4B01G326800 TraesCS6B01G084400 TraesCS6B01G153900 …
GO:0009746	response to hexose	10 (0.49%)	217 (0.4%)	0.304595	0.632836	TraesCS1A01G033600 TraesCS2A01G500400 TraesCS3B01G225800 TraesCS5B01G408300 TraesCS3A01G047800 TraesCS3B01G034400 TraesCS3B01G280100 TraesCS3D01G031900 TraesCS3D01G141100 TraesCS7A01G003600
GO:0007264	small GTPase mediated signal transduction	12 (0.59%)	266 (0.49%)	0.30485	0.632837	TraesCS1A01G306200 TraesCS1B01G347000 TraesCS1B01G426300 TraesCS1D01G305900 TraesCS2A01G235500 TraesCS2D01G567100 TraesCS3A01G056500 TraesCS3B01G070300 TraesCS3B01G230700 TraesCS4B01G019100 TraesCS6B01G338900 TraesCS7B01G254000
GO:0009966	regulation of signal transduction	17 (0.84%)	390 (0.72%)	0.305878	0.633915	TraesCS5D01G549600 TraesCS6D01G201400 TraesCS7A01G327600 TraesCS7B01G228300 TraesCSU01G040800 TraesCS1A01G341600 TraesCS3A01G408500 TraesCS4A01G094300 TraesCS4D01G210900 TraesCS1A01G115300 TraesCS2A01G521400 TraesCS6A01G171800 TraesCS6B01G199700 TraesCS6D01G161200 TraesCS7B01G181700 TraesCS7D01G284100 TraesCS7A01G533800
GO:0035194	posttranscriptional gene silencing by RNA	17 (0.84%)	390 (0.72%)	0.305878	0.633915	TraesCS2A01G228000 TraesCS6B01G466700 TraesCS7A01G040700 TraesCS1A01G038400 TraesCS1B01G415700 TraesCS1B01G479800 TraesCS1D01G453100 TraesCS2A01G319600 TraesCS4B01G162000 TraesCS4B01G387800 TraesCS7A01G371200 TraesCS7B01G256500 TraesCS1D01G453600 TraesCS6A01G062300 TraesCS2A01G001300 TraesCS2A01G258200 TraesCS4B01G374800
GO:0016132	brassinosteroid biosynthetic process	6 (0.3%)	121 (0.22%)	0.306661	0.635008	TraesCS1B01G446300 TraesCS2D01G014400 TraesCS3B01G094700 TraesCS5B01G533600 TraesCS7A01G267300 TraesCS7B01G484200
GO:0051701	interaction with host	11 (0.54%)	242 (0.45%)	0.307264	0.635245	TraesCS1A01G038400 TraesCS1B01G415700 TraesCS2A01G319600 TraesCS4B01G162000 TraesCS6B01G466700 TraesCS7A01G040700 TraesCS7A01G371200 TraesCS7B01G256500 TraesCS3B01G297900 TraesCS2A01G250800 TraesCS4B01G162200
GO:0010218	response to far red light	8 (0.39%)	169 (0.31%)	0.307286	0.635245	TraesCS2A01G500400 TraesCS3A01G369200 TraesCS6B01G004400 TraesCS6B01G454500 TraesCS6B01G466700 TraesCS6D01G120800 TraesCS7A01G040700 TraesCS7B01G486500
GO:0009893	positive regulation of metabolic process	49 (2.41%)	1202 (2.23%)	0.308681	0.637599	TraesCS5B01G109900 TraesCS1B01G398800 TraesCS3D01G141100 TraesCS7A01G240400 TraesCS7A01G439300 TraesCS7B01G338200 TraesCS3B01G006900 TraesCS1D01G440600 TraesCS3B01G073200 TraesCS3B01G322800 TraesCS6A01G000900 TraesCS6D01G377900 TraesCS7A01G251400 TraesCS2A01G262500 TraesCS2D01G261500 TraesCS4B01G162000 TraesCS5D01G549600 TraesCS2D01G007100 TraesCS1D01G023400 TraesCS2A01G279800 TraesCS1A01G038400 …
GO:0010638	positive regulation of organelle organization	12 (0.59%)	267 (0.5%)	0.309249	0.638186	TraesCS1B01G414300 TraesCS3A01G369200 TraesCS4A01G408900 TraesCS4B01G035500 TraesCS5B01G507000 TraesCS6D01G255800 TraesCS7A01G030500 TraesCS7B01G181700 TraesCS7D01G284100 TraesCS2D01G007100 TraesCS7B01G217800 TraesCS4B01G053600
GO:0034284	response to monosaccharide	10 (0.49%)	218 (0.41%)	0.309478	0.638186	TraesCS1A01G033600 TraesCS2A01G500400 TraesCS3B01G225800 TraesCS5B01G408300 TraesCS3A01G047800 TraesCS3B01G034400 TraesCS3B01G280100 TraesCS3D01G031900 TraesCS3D01G141100 TraesCS7A01G003600
GO:0009606	tropism	13 (0.64%)	292 (0.54%)	0.310707	0.64019	TraesCS1B01G415700 TraesCS1D01G450200 TraesCS2A01G552000 TraesCS3B01G228200 TraesCS4B01G162000 TraesCS5B01G396200 TraesCS7D01G233200 TraesCS1D01G238100 TraesCS2A01G521400 TraesCS3A01G369200 TraesCS3A01G375200 TraesCS7B01G181700 TraesCS7D01G284100
GO:0007062	sister chromatid cohesion	11 (0.54%)	243 (0.45%)	0.311896	0.642108	TraesCS1B01G479800 TraesCS1D01G316200 TraesCS1D01G453100 TraesCS2A01G226500 TraesCS2D01G090600 TraesCS3D01G507900 TraesCS5B01G427400 TraesCS6D01G255800 TraesCS7A01G030500 TraesCS7B01G465500 TraesCS7B01G473600
GO:0007267	cell-cell signaling	6 (0.3%)	122 (0.23%)	0.313289	0.642955	TraesCS1A01G038400 TraesCS1B01G415700 TraesCS2A01G319600 TraesCS4B01G162000 TraesCS7A01G371200 TraesCS7B01G256500
GO:0001578	microtubule bundle formation	2 (0.1%)	30 (0.06%)	0.313516	0.642955	TraesCS2D01G014400 TraesCS3B01G551200
GO:0032507	maintenance of protein location in cell	2 (0.1%)	30 (0.06%)	0.313516	0.642955	TraesCS5B01G533600 TraesCS7A01G271400
GO:0007034	vacuolar transport	12 (0.59%)	268 (0.5%)	0.313664	0.642955	TraesCS2A01G552000 TraesCS3A01G375200 TraesCS3B01G065200 TraesCS4A01G409200 TraesCS4B01G049500 TraesCS6A01G091500 TraesCS6B01G386500 TraesCS7B01G177100 TraesCS7B01G181100 TraesCS3B01G599600 TraesCS2A01G224000 TraesCS6B01G241600
GO:0010089	xylem development	4 (0.2%)	75 (0.14%)	0.313857	0.642955	TraesCS2A01G262500 TraesCS2D01G261500 TraesCS2D01G576200 TraesCSU01G025400
GO:0090501	RNA phosphodiester bond hydrolysis	4 (0.2%)	75 (0.14%)	0.313857	0.642955	TraesCS1B01G079000 TraesCS1D01G061600 TraesCS6B01G010000 TraesCS7D01G045100
GO:0016569	covalent chromatin modification	40 (1.97%)	975 (1.81%)	0.315511	0.643487	TraesCS7B01G261800 TraesCS3B01G012200 TraesCS3D01G002000 TraesCS7B01G200900 TraesCS7B01G216600 TraesCS1A01G038400 TraesCS1B01G415700 TraesCS2A01G319600 TraesCS3B01G229800 TraesCS4B01G053600 TraesCS4B01G162000 TraesCS6A01G379000 TraesCS7A01G371200 TraesCS7B01G256500 TraesCS3B01G034100 TraesCS4D01G008300 TraesCS5B01G452500 TraesCS5B01G458100 TraesCS5D01G192700 TraesCS5D01G454600 TraesCS7A01G067500 …
GO:0033043	regulation of organelle organization	21 (1.03%)	493 (0.92%)	0.315737	0.643487	TraesCS1D01G316200 TraesCS2A01G226500 TraesCS3B01G597500 TraesCS4B01G105900 TraesCS7A01G030500 TraesCS7B01G465500 TraesCS4B01G053600 TraesCS1B01G414300 TraesCS3A01G369200 TraesCS4A01G408900 TraesCS4B01G035500 TraesCS5B01G507000 TraesCS6D01G255800 TraesCS7B01G181700 TraesCS7D01G284100 TraesCS2D01G007100 TraesCS7B01G217800 TraesCS6B01G144800 TraesCS6B01G407600 TraesCS2D01G090600 TraesCS7B01G473600
GO:0006915	apoptotic process	11 (0.54%)	244 (0.45%)	0.316544	0.643487	TraesCS3D01G430100 TraesCS4A01G442100 TraesCS6B01G030900 TraesCS6B01G142600 TraesCS6B01G458300 TraesCS6D01G405800 TraesCS7A01G005100 TraesCS7A01G005200 TraesCS7A01G007600 TraesCS7D01G004600 TraesCS7D01G007300
GO:0009060	aerobic respiration	11 (0.54%)	244 (0.45%)	0.316544	0.643487	TraesCS3B01G153900 TraesCS3B01G213200 TraesCS3B01G213900 TraesCS3B01G249500 TraesCS5B01G109900 TraesCS1A01G412900 TraesCS3D01G150500 TraesCS5B01G414900 TraesCS5B01G416700 TraesCS6B01G255800 TraesCS7A01G314000
GO:0023051	regulation of signaling	17 (0.84%)	393 (0.73%)	0.31678	0.643487	TraesCS5D01G549600 TraesCS6D01G201400 TraesCS7A01G327600 TraesCS7B01G228300 TraesCSU01G040800 TraesCS1A01G341600 TraesCS3A01G408500 TraesCS4A01G094300 TraesCS4D01G210900 TraesCS1A01G115300 TraesCS2A01G521400 TraesCS6A01G171800 TraesCS6B01G199700 TraesCS6D01G161200 TraesCS7B01G181700 TraesCS7D01G284100 TraesCS7A01G533800
GO:1901565	organonitrogen compound catabolic process	29 (1.43%)	696 (1.29%)	0.318231	0.643487	TraesCS1B01G223300 TraesCS1D01G212400 TraesCS6A01G027900 TraesCS6B01G084400 TraesCSU01G084700 TraesCS1B01G260700 TraesCS1D01G392100 TraesCS3B01G293200 TraesCSU01G169600 TraesCS6B01G169700 TraesCS7A01G003600 TraesCS1A01G361000 TraesCS1A01G408900 TraesCS6B01G174300 TraesCS6B01G455600 TraesCS6D01G393200 TraesCS6D01G282800 TraesCS3B01G256800 TraesCS6B01G258600 TraesCS2A01G548100 TraesCS7A01G240400 Tr…
GO:0001887	selenium compound metabolic process	1 (0.05%)	10 (0.02%)	0.319288	0.643487	TraesCS7A01G046700
GO:0006121	mitochondrial electron transport, succinate to ubiquinone	1 (0.05%)	10 (0.02%)	0.319288	0.643487	TraesCS5B01G414900
GO:0006266	DNA ligation	1 (0.05%)	10 (0.02%)	0.319288	0.643487	TraesCS3B01G298100
GO:0006426	glycyl-tRNA aminoacylation	1 (0.05%)	10 (0.02%)	0.319288	0.643487	TraesCS7A01G004000
GO:0007008	outer mitochondrial membrane organization	1 (0.05%)	10 (0.02%)	0.319288	0.643487	TraesCS3A01G429800
GO:0010528	regulation of transposition	1 (0.05%)	10 (0.02%)	0.319288	0.643487	TraesCS1D01G453600
GO:0010529	negative regulation of transposition	1 (0.05%)	10 (0.02%)	0.319288	0.643487	TraesCS1D01G453600
GO:0019354	siroheme biosynthetic process	1 (0.05%)	10 (0.02%)	0.319288	0.643487	TraesCS3B01G256800
GO:0045040	protein import into mitochondrial outer membrane	1 (0.05%)	10 (0.02%)	0.319288	0.643487	TraesCS3A01G429800
GO:0046156	siroheme metabolic process	1 (0.05%)	10 (0.02%)	0.319288	0.643487	TraesCS3B01G256800
GO:0048552	regulation of metalloenzyme activity	1 (0.05%)	10 (0.02%)	0.319288	0.643487	TraesCS1A01G400200
GO:0048554	positive regulation of metalloenzyme activity	1 (0.05%)	10 (0.02%)	0.319288	0.643487	TraesCS1A01G400200
GO:2000011	regulation of adaxial/abaxial pattern formation	1 (0.05%)	10 (0.02%)	0.319288	0.643487	TraesCS6D01G255800
GO:2000069	regulation of post-embryonic root development	1 (0.05%)	10 (0.02%)	0.319288	0.643487	TraesCS3A01G408500
GO:0043069	negative regulation of programmed cell death	7 (0.34%)	147 (0.27%)	0.319692	0.643782	TraesCS1D01G350600 TraesCS2A01G497200 TraesCS4D01G188200 TraesCS5B01G227700 TraesCS7A01G417500 TraesCS7A01G524400 TraesCS7B01G372400
GO:0006811	ion transport	107 (5.27%)	2707 (5.03%)	0.321434	0.646765	TraesCS1B01G415800 TraesCS5A01G460300 TraesCS5B01G373000 TraesCS1A01G207300 TraesCS1A01G305200 TraesCS2B01G178400 TraesCS3B01G213900 TraesCS4B01G371000 TraesCS6A01G098500 TraesCS6B01G126400 TraesCS6B01G126800 TraesCS6B01G364600 TraesCS7B01G219900 TraesCS1A01G258300 TraesCS1B01G268800 TraesCS1B01G314100 TraesCS7A01G285700 TraesCS1A01G033600 TraesCS2A01G390100 TraesCS2D01G388600 TraesCS3A01G369200 …
GO:0006534	cysteine metabolic process	15 (0.74%)	345 (0.64%)	0.324217	0.651312	TraesCS3D01G286900 TraesCS2A01G500400 TraesCS3A01G161300 TraesCS3B01G280100 TraesCS5B01G417400 TraesCS6B01G004400 TraesCS6B01G084400 TraesCS6B01G364600 TraesCS6B01G447700 TraesCS6B01G470000 TraesCS6D01G137700 TraesCS6D01G196100 TraesCS6D01G407500 TraesCS7A01G240400 TraesCS7B01G484200
GO:1990267	response to transition metal nanoparticle	15 (0.74%)	345 (0.64%)	0.324217	0.651312	TraesCS4A01G429700 TraesCS1D01G096400 TraesCS2D01G422000 TraesCS3B01G220000 TraesCS6A01G399300 TraesCS6D01G383500 TraesCS7A01G420000 TraesCS7A01G530300 TraesCS7B01G209900 TraesCS7B01G218300 TraesCS7B01G320100 TraesCS1A01G392400 TraesCS6A01G400000 TraesCS6B01G440200 TraesCS6D01G384200
GO:0006081	cellular aldehyde metabolic process	45 (2.22%)	1107 (2.06%)	0.324591	0.651537	TraesCS6B01G084400 TraesCS6B01G364700 TraesCS1A01G408900 TraesCS2A01G500400 TraesCS3A01G020300 TraesCS3A01G024200 TraesCS3A01G523700 TraesCS3B01G025200 TraesCS3B01G073200 TraesCS3B01G322800 TraesCS5A01G279700 TraesCS6A01G066100 TraesCS6B01G447700 TraesCS6B01G470900 TraesCS6D01G120800 TraesCS6D01G137700 TraesCS7B01G486500 TraesCS7D01G016800 TraesCS7D01G543800 TraesCS1A01G404700 TraesCS1B01G341000 …
GO:0016129	phytosteroid biosynthetic process	6 (0.3%)	124 (0.23%)	0.32661	0.655062	TraesCS1B01G446300 TraesCS2D01G014400 TraesCS3B01G094700 TraesCS5B01G533600 TraesCS7A01G267300 TraesCS7B01G484200
GO:0003002	regionalization	18 (0.89%)	421 (0.78%)	0.327375	0.655301	TraesCS4B01G385200 TraesCS7A01G371200 TraesCS7B01G256500 TraesCS3B01G007200 TraesCS3B01G011300 TraesCS3B01G011900 TraesCS4A01G472200 TraesCS7B01G176600 TraesCS7D01G016500 TraesCS1D01G238100 TraesCS4B01G017400 TraesCS6A01G034200 TraesCS2A01G547800 TraesCS2A01G561600 TraesCS2B01G578500 TraesCS3A01G015600 TraesCS7A01G441400 TraesCS7A01G533800
GO:0019252	starch biosynthetic process	18 (0.89%)	421 (0.78%)	0.327375	0.655301	TraesCS1A01G353300 TraesCS1D01G440600 TraesCS2B01G181900 TraesCS3B01G322800 TraesCS4A01G172000 TraesCS4B01G181000 TraesCS4D01G006100 TraesCS5B01G497500 TraesCS6A01G000900 TraesCS6B01G325200 TraesCS6D01G377900 TraesCS7A01G043700 TraesCS7A01G107200 TraesCS7A01G235200 TraesCS7A01G251400 TraesCS7B01G219800 TraesCS7B01G472300 TraesCS7B01G472500
GO:0072488	ammonium transmembrane transport	2 (0.1%)	31 (0.06%)	0.327519	0.655301	TraesCS6D01G208200 TraesCS7B01G243000
GO:0009063	cellular amino acid catabolic process	15 (0.74%)	346 (0.64%)	0.328159	0.656054	TraesCS1B01G223300 TraesCS1D01G212400 TraesCS6A01G027900 TraesCS6B01G084400 TraesCSU01G084700 TraesCS6B01G169700 TraesCS7A01G003600 TraesCS6B01G455600 TraesCS6D01G393200 TraesCS3B01G256800 TraesCS6B01G258600 TraesCS3B01G196200 TraesCS4A01G109900 TraesCS4D01G195100 TraesCS2A01G574600
GO:0006623	protein targeting to vacuole	10 (0.49%)	222 (0.41%)	0.329183	0.656411	TraesCS2A01G552000 TraesCS3A01G375200 TraesCS3B01G065200 TraesCS4A01G409200 TraesCS4B01G049500 TraesCS6A01G091500 TraesCS6B01G386500 TraesCS7B01G177100 TraesCS7B01G181100 TraesCS2A01G224000
GO:0072665	protein localization to vacuole	10 (0.49%)	222 (0.41%)	0.329183	0.656411	TraesCS2A01G552000 TraesCS3A01G375200 TraesCS3B01G065200 TraesCS4A01G409200 TraesCS4B01G049500 TraesCS6A01G091500 TraesCS6B01G386500 TraesCS7B01G177100 TraesCS7B01G181100 TraesCS2A01G224000
GO:0072666	establishment of protein localization to vacuole	10 (0.49%)	222 (0.41%)	0.329183	0.656411	TraesCS2A01G552000 TraesCS3A01G375200 TraesCS3B01G065200 TraesCS4A01G409200 TraesCS4B01G049500 TraesCS6A01G091500 TraesCS6B01G386500 TraesCS7B01G177100 TraesCS7B01G181100 TraesCS2A01G224000
GO:0009247	glycolipid biosynthetic process	8 (0.39%)	173 (0.32%)	0.329702	0.656411	TraesCS3B01G167800 TraesCS6D01G186000 TraesCS2A01G256000 TraesCS1A01G353300 TraesCS1B01G415700 TraesCS3B01G280100 TraesCS6D01G252900 TraesCS7A01G112800
GO:0044275	cellular carbohydrate catabolic process	8 (0.39%)	173 (0.32%)	0.329702	0.656411	TraesCS1D01G440600 TraesCS7A01G043700 TraesCS7A01G235200 TraesCS1B01G377100 TraesCS1D01G365100 TraesCS1D01G397400 TraesCS4B01G104500 TraesCS7B01G219100
GO:0051649	establishment of localization in cell	115 (5.67%)	2921 (5.43%)	0.32992	0.656411	TraesCS2A01G497200 TraesCS3B01G156900 TraesCS3D01G141100 TraesCS3D01G286900 TraesCS4D01G188200 TraesCS5B01G227700 TraesCS6B01G084400 TraesCS6D01G278600 TraesCS7A01G417500 TraesCS7A01G439300 TraesCS7A01G524400 TraesCS7B01G338200 TraesCS7B01G372400 TraesCS7D01G016800 TraesCS6B01G364700 TraesCS3A01G530600 TraesCS1A01G402200 TraesCS3A01G026700 TraesCS3B01G017300 TraesCS3B01G065200 TraesCS7A01G003600 …
GO:0042546	cell wall biogenesis	18 (0.89%)	422 (0.78%)	0.33095	0.657603	TraesCS3B01G006900 TraesCS7B01G484200 TraesCS1D01G341100 TraesCS3A01G047800 TraesCS3B01G034400 TraesCS3D01G031900 TraesCS7A01G441400 TraesCS1B01G478400 TraesCS1D01G451900 TraesCS6A01G320500 TraesCS4A01G231200 TraesCS4B01G162500 TraesCS1A01G046500 TraesCS1A01G046600 TraesCS6B01G324700 TraesCS7A01G112000 TraesCS7B01G010100 TraesCS7B01G217800
GO:0046685	response to arsenic-containing substance	4 (0.2%)	77 (0.14%)	0.331047	0.657603	TraesCS6B01G336000 TraesCS1A01G404300 TraesCS7A01G010500 TraesCS7D01G010300
GO:0005982	starch metabolic process	24 (1.18%)	574 (1.07%)	0.332247	0.659459	TraesCS1B01G415700 TraesCS2A01G488500 TraesCS2A01G489000 TraesCS5D01G551900 TraesCS6A01G060700 TraesCS7B01G484200 TraesCS1A01G353300 TraesCS1D01G440600 TraesCS2B01G181900 TraesCS3B01G322800 TraesCS4A01G172000 TraesCS4B01G181000 TraesCS4D01G006100 TraesCS5B01G497500 TraesCS6A01G000900 TraesCS6B01G325200 TraesCS6D01G377900 TraesCS7A01G043700 TraesCS7A01G107200 TraesCS7A01G235200 TraesCS7A01G251400 …
GO:0009639	response to red or far red light	32 (1.58%)	778 (1.45%)	0.333391	0.661065	TraesCS2A01G500400 TraesCS3A01G369200 TraesCS6B01G004400 TraesCS6B01G454500 TraesCS6B01G466700 TraesCS6D01G120800 TraesCS7A01G040700 TraesCS7B01G486500 TraesCS3B01G156900 TraesCS1B01G079000 TraesCS1D01G061600 TraesCS1D01G218400 TraesCS1D01G314400 TraesCS2A01G521400 TraesCS3B01G012200 TraesCS3B01G219800 TraesCS3D01G002000 TraesCS3D01G337700 TraesCS5A01G054500 TraesCS5B01G417000 TraesCS7A01G062100 …
GO:0010099	regulation of photomorphogenesis	3 (0.15%)	54 (0.1%)	0.333587	0.661065	TraesCS1D01G445700 TraesCS5B01G427400 TraesCS3B01G156900
GO:0006399	tRNA metabolic process	25 (1.23%)	600 (1.12%)	0.334135	0.661624	TraesCS1B01G342200 TraesCS4B01G162900 TraesCS5B01G497100 TraesCS7A01G004000 TraesCS7A01G304700 TraesCS3B01G215800 TraesCS3B01G600200 TraesCS3D01G535600 TraesCS5B01G446300 TraesCS3A01G023800 TraesCS3B01G021000 TraesCS5D01G048600 TraesCS1D01G383600 TraesCS2A01G560400 TraesCS7B01G486700 TraesCS5A01G327900 TraesCS2B01G374800 TraesCS6B01G367200 TraesCS1A01G427200 TraesCS1D01G056100 TraesCS1D01G437000 …
GO:0003006	developmental process involved in reproduction	138 (6.8%)	3525 (6.55%)	0.336375	0.66553	TraesCS6D01G371500 TraesCS7A01G501400 TraesCS1A01G025700 TraesCS5B01G495700 TraesCS6A01G379000 TraesCS4A01G065300 TraesCS4B01G302600 TraesCS4D01G301100 TraesCS6D01G293200 TraesCS7A01G175200 TraesCS7A01G207100 TraesCS5B01G427400 TraesCS2A01G218200 TraesCS2D01G422000 TraesCS3B01G422000 TraesCS3B01G516000 TraesCS3D01G468500 TraesCS3D01G507900 TraesCS4B01G163800 TraesCS5B01G496300 TraesCS5D01G496700 …
GO:0046777	protein autophosphorylation	9 (0.44%)	199 (0.37%)	0.33765	0.667522	TraesCS1B01G301600 TraesCS1B01G333300 TraesCS3B01G225800 TraesCS4A01G365100 TraesCS4B01G162900 TraesCS5B01G396200 TraesCS6B01G232400 TraesCS6B01G325200 TraesCS7A01G043700
GO:0010646	regulation of cell communication	17 (0.84%)	399 (0.74%)	0.338883	0.669429	TraesCS5D01G549600 TraesCS6D01G201400 TraesCS7A01G327600 TraesCS7B01G228300 TraesCSU01G040800 TraesCS1A01G341600 TraesCS3A01G408500 TraesCS4A01G094300 TraesCS4D01G210900 TraesCS1A01G115300 TraesCS2A01G521400 TraesCS6A01G171800 TraesCS6B01G199700 TraesCS6D01G161200 TraesCS7B01G181700 TraesCS7D01G284100 TraesCS7A01G533800
GO:0050793	regulation of developmental process	57 (2.81%)	1423 (2.64%)	0.339479	0.670074	TraesCS6A01G085800 TraesCS7B01G009200 TraesCS6B01G366900 TraesCS7A01G164000 TraesCS1A01G038400 TraesCS1B01G079000 TraesCS1D01G061600 TraesCS2A01G547800 TraesCS2B01G578500 TraesCS3B01G034100 TraesCS3B01G229800 TraesCS3D01G337700 TraesCS5A01G054500 TraesCS5B01G427400 TraesCS6A01G379000 TraesCS7A01G062100 TraesCS7A01G217200 TraesCS7A01G279000 TraesCS7A01G491900 TraesCS7B01G181200 TraesCS7B01G216600 …
GO:0009629	response to gravity	13 (0.64%)	299 (0.56%)	0.34056	0.67029	TraesCS1B01G415700 TraesCS1D01G450200 TraesCS2A01G552000 TraesCS3B01G228200 TraesCS4B01G162000 TraesCS5B01G396200 TraesCS7D01G233200 TraesCS1D01G238100 TraesCS2A01G521400 TraesCS3A01G369200 TraesCS3A01G375200 TraesCS7B01G181700 TraesCS7D01G284100
GO:0080167	response to karrikin	19 (0.94%)	450 (0.84%)	0.340785	0.67029	TraesCS1B01G363700 TraesCS2A01G488500 TraesCS2A01G489000 TraesCS3A01G047500 TraesCS3A01G113900 TraesCS3B01G220000 TraesCS3B01G562500 TraesCS4A01G007400 TraesCS4A01G276100 TraesCS4D01G035000 TraesCS4D01G195700 TraesCS5A01G190900 TraesCS5B01G426300 TraesCS5B01G426400 TraesCS5D01G551900 TraesCS6A01G060700 TraesCS6D01G208200 TraesCS7A01G047000 TraesCS7B01G059500
GO:0051193	regulation of cofactor metabolic process	2 (0.1%)	32 (0.06%)	0.341443	0.67029	TraesCS6B01G469900 TraesCS7A01G282400
GO:0010604	positive regulation of macromolecule metabolic process	32 (1.58%)	782 (1.45%)	0.343989	0.67029	TraesCS2A01G262500 TraesCS2D01G261500 TraesCS4B01G162000 TraesCS5D01G549600 TraesCS2D01G007100 TraesCS1A01G038400 TraesCS1A01G427200 TraesCS1B01G353700 TraesCS1D01G314400 TraesCS1D01G437000 TraesCS2A01G319600 TraesCS2D01G117800 TraesCS2D01G576200 TraesCS3A01G370000 TraesCS3B01G012200 TraesCS3B01G123500 TraesCS3B01G169100 TraesCS3D01G002000 TraesCS6A01G013600 TraesCS6B01G447700 TraesCS6D01G196100 …
GO:0007005	mitochondrion organization	14 (0.69%)	325 (0.6%)	0.344547	0.67029	TraesCS1A01G443700 TraesCS1B01G079000 TraesCS1D01G061600 TraesCS1D01G451800 TraesCS2A01G495500 TraesCS3D01G212200 TraesCS5B01G496300 TraesCS5D01G496700 TraesCS3B01G530900 TraesCS4D01G008300 TraesCS2A01G281000 TraesCS3A01G429800 TraesCS2A01G001300 TraesCS3B01G315000
GO:0000245	spliceosomal complex assembly	1 (0.05%)	11 (0.02%)	0.344974	0.67029	TraesCS6B01G415500
GO:0000710	meiotic mismatch repair	1 (0.05%)	11 (0.02%)	0.344974	0.67029	TraesCS1D01G316200
GO:0000917	barrier septum assembly	1 (0.05%)	11 (0.02%)	0.344974	0.67029	TraesCS7D01G014700
GO:0006433	prolyl-tRNA aminoacylation	1 (0.05%)	11 (0.02%)	0.344974	0.67029	TraesCS1B01G342200
GO:0006434	seryl-tRNA aminoacylation	1 (0.05%)	11 (0.02%)	0.344974	0.67029	TraesCS6B01G365000
GO:0009903	chloroplast avoidance movement	1 (0.05%)	11 (0.02%)	0.344974	0.67029	TraesCS7A01G174900
GO:0009904	chloroplast accumulation movement	1 (0.05%)	11 (0.02%)	0.344974	0.67029	TraesCS7A01G174900
GO:0019478	D-amino acid catabolic process	1 (0.05%)	11 (0.02%)	0.344974	0.67029	TraesCS3B01G196200
GO:0032365	intracellular lipid transport	1 (0.05%)	11 (0.02%)	0.344974	0.67029	TraesCS6B01G364700
GO:0048281	inflorescence morphogenesis	1 (0.05%)	11 (0.02%)	0.344974	0.67029	TraesCS5D01G118200
GO:0051410	detoxification of nitrogen compound	1 (0.05%)	11 (0.02%)	0.344974	0.67029	TraesCS6B01G260800
GO:0071428	rRNA-containing ribonucleoprotein complex export from nucleus	1 (0.05%)	11 (0.02%)	0.344974	0.67029	TraesCS3A01G530600
GO:0080119	ER body organization	1 (0.05%)	11 (0.02%)	0.344974	0.67029	TraesCS2A01G012200
GO:0090529	cell septum assembly	1 (0.05%)	11 (0.02%)	0.344974	0.67029	TraesCS7D01G014700
GO:2001289	lipid X metabolic process	1 (0.05%)	11 (0.02%)	0.344974	0.67029	TraesCS2A01G256000
GO:0006787	porphyrin-containing compound catabolic process	6 (0.3%)	127 (0.24%)	0.346722	0.672112	TraesCS1A01G361000 TraesCS1A01G408900 TraesCS6B01G174300 TraesCS6B01G455600 TraesCS6D01G393200 TraesCS7A01G003600
GO:0033015	tetrapyrrole catabolic process	6 (0.3%)	127 (0.24%)	0.346722	0.672112	TraesCS1A01G361000 TraesCS1A01G408900 TraesCS6B01G174300 TraesCS6B01G455600 TraesCS6D01G393200 TraesCS7A01G003600
GO:0051187	cofactor catabolic process	6 (0.3%)	127 (0.24%)	0.346722	0.672112	TraesCS1A01G361000 TraesCS1A01G408900 TraesCS6B01G174300 TraesCS6B01G455600 TraesCS6D01G393200 TraesCS7A01G003600
GO:0051302	regulation of cell division	7 (0.34%)	152 (0.28%)	0.350252	0.677899	TraesCS3A01G407700 TraesCS3D01G402900 TraesCS6B01G407600 TraesCS4B01G087300 TraesCS4D01G084600 TraesCS6B01G366900 TraesCS7A01G164000
GO:2000377	regulation of reactive oxygen species metabolic process	7 (0.34%)	152 (0.28%)	0.350252	0.677899	TraesCS3B01G156900 TraesCS4D01G188200 TraesCS5B01G227700 TraesCS6B01G084400 TraesCS6D01G278600 TraesCS7A01G518800 TraesCS7D01G016800
GO:0009991	response to extracellular stimulus	19 (0.94%)	453 (0.84%)	0.351326	0.678087	TraesCS3D01G155700 TraesCS5B01G408300 TraesCS5B01G426300 TraesCS5B01G426400 TraesCS6D01G252900 TraesCS7B01G473400 TraesCSU01G105300 TraesCS1B01G415800 TraesCS3A01G047500 TraesCS3B01G280100 TraesCS3B01G345800 TraesCS4A01G276100 TraesCS4D01G035000 TraesCS5A01G460300 TraesCS5B01G373000 TraesCS5B01G471500 TraesCS7A01G112800 TraesCS3B01G530900 TraesCS6B01G260800
GO:0048468	cell development	35 (1.72%)	862 (1.6%)	0.352026	0.678087	TraesCS3B01G239700 TraesCS6B01G002800 TraesCS4B01G162500 TraesCS1A01G427000 TraesCS1B01G363700 TraesCS3A01G047800 TraesCS3A01G369200 TraesCS3B01G034400 TraesCS3B01G235500 TraesCS3D01G031900 TraesCS4A01G365100 TraesCS5B01G516100 TraesCS7B01G484200 TraesCS1B01G388700 TraesCS1D01G375700 TraesCS2D01G147100 TraesCS4A01G408900 TraesCS7D01G014800 TraesCS1B01G354000 TraesCS4B01G035500 TraesCS5A01G188100 …
GO:0009070	serine family amino acid biosynthetic process	15 (0.74%)	352 (0.65%)	0.352033	0.678087	TraesCS3D01G286900 TraesCS2A01G500400 TraesCS3A01G161300 TraesCS3B01G280100 TraesCS5B01G417400 TraesCS6B01G004400 TraesCS6B01G084400 TraesCS6B01G364600 TraesCS6B01G447700 TraesCS6B01G470000 TraesCS6D01G137700 TraesCS6D01G196100 TraesCS6D01G407500 TraesCS7A01G240400 TraesCS7B01G484200
GO:0009624	response to nematode	17 (0.84%)	403 (0.75%)	0.35381	0.678087	TraesCS1A01G150200 TraesCS1B01G377100 TraesCS1D01G365100 TraesCS2A01G278500 TraesCS2A01G521400 TraesCS3A01G382800 TraesCS3B01G220000 TraesCS3B01G297900 TraesCS4A01G440700 TraesCS4B01G226500 TraesCS5A01G043800 TraesCS5A01G472500 TraesCS5D01G053200 TraesCS5D01G561700 TraesCS6A01G066900 TraesCS6D01G208200 TraesCS7A01G230500
GO:0010101	post-embryonic root morphogenesis	3 (0.15%)	56 (0.1%)	0.354387	0.678087	TraesCS2A01G344900 TraesCS3A01G369200 TraesCS5D01G420300
GO:0010102	lateral root morphogenesis	3 (0.15%)	56 (0.1%)	0.354387	0.678087	TraesCS2A01G344900 TraesCS3A01G369200 TraesCS5D01G420300
GO:0045185	maintenance of protein location	2 (0.1%)	33 (0.06%)	0.355274	0.678087	TraesCS5B01G533600 TraesCS7A01G271400
GO:0009615	response to virus	13 (0.64%)	303 (0.56%)	0.357872	0.678087	TraesCS1B01G479800 TraesCS1D01G453100 TraesCS7B01G118100 TraesCS7B01G227800 TraesCS1A01G038400 TraesCS1B01G415700 TraesCS2A01G319600 TraesCS4B01G162000 TraesCS6B01G466700 TraesCS7A01G040700 TraesCS7A01G371200 TraesCS7B01G256500 TraesCS6D01G278600
GO:0009751	response to salicylic acid	19 (0.94%)	455 (0.85%)	0.358391	0.678087	TraesCS6B01G015300 TraesCS6B01G421500 TraesCS6D01G009600 TraesCS6D01G009700 TraesCS2A01G497200 TraesCS3B01G156900 TraesCS4D01G188200 TraesCS5B01G227700 TraesCS6B01G084400 TraesCS6D01G278600 TraesCS7B01G372400 TraesCS7D01G016800 TraesCS1A01G150200 TraesCS1D01G314000 TraesCS5B01G145900 TraesCS6B01G011100 TraesCS6D01G125600 TraesCS3D01G286900 TraesCS7A01G417500
GO:0044003	modification by symbiont of host morphology or physiology	10 (0.49%)	228 (0.42%)	0.359163	0.678087	TraesCS1A01G038400 TraesCS1B01G415700 TraesCS2A01G319600 TraesCS4B01G162000 TraesCS6B01G466700 TraesCS7A01G040700 TraesCS7A01G371200 TraesCS7B01G256500 TraesCS2A01G250800 TraesCS4B01G162200
GO:0051817	modification of morphology or physiology of other organism involved in symbiotic interaction	10 (0.49%)	228 (0.42%)	0.359163	0.678087	TraesCS1A01G038400 TraesCS1B01G415700 TraesCS2A01G319600 TraesCS4B01G162000 TraesCS6B01G466700 TraesCS7A01G040700 TraesCS7A01G371200 TraesCS7B01G256500 TraesCS2A01G250800 TraesCS4B01G162200
GO:1901264	carbohydrate derivative transport	6 (0.3%)	129 (0.24%)	0.360192	0.678087	TraesCS2A01G559300 TraesCS2B01G620900 TraesCS5B01G179200 TraesCS3A01G161300 TraesCS6B01G256700 TraesCS5B01G549200
GO:0015994	chlorophyll metabolic process	17 (0.84%)	405 (0.75%)	0.361322	0.678087	TraesCS1A01G361000 TraesCS1A01G408900 TraesCS6B01G174300 TraesCS6B01G455600 TraesCS6D01G393200 TraesCS7A01G003600 TraesCS3B01G069800 TraesCS3B01G073200 TraesCS3B01G156900 TraesCS3B01G322800 TraesCS6A01G066100 TraesCS6B01G134800 TraesCS6B01G447700 TraesCS6D01G120800 TraesCS6D01G196100 TraesCS6D01G377900 TraesCS7B01G486500
GO:0043170	macromolecule metabolic process	725 (35.71%)	19007 (35.33%)	0.362338	0.678087	TraesCS6B01G295700 TraesCS2A01G228000 TraesCS1B01G079000 TraesCS1D01G061600 TraesCS1D01G218400 TraesCS1D01G314400 TraesCS3B01G012200 TraesCS3B01G219800 TraesCS3D01G002000 TraesCS3D01G337700 TraesCS5A01G054500 TraesCS7A01G062100 TraesCS7A01G217200 TraesCS7B01G200900 TraesCS7B01G216600 TraesCS7A01G426600 TraesCS7A01G426900 TraesCS7A01G427600 TraesCS1A01G381200 TraesCS3B01G034600 TraesCS5B01G500500 …
GO:0035556	intracellular signal transduction	35 (1.72%)	867 (1.61%)	0.364853	0.678087	TraesCS5D01G549600 TraesCS1D01G451100 TraesCS2D01G079600 TraesCS3A01G375200 TraesCS1A01G341600 TraesCS3B01G070300 TraesCS5B01G396200 TraesCS1B01G260700 TraesCSU01G169600 TraesCS2B01G572500 TraesCS6A01G400000 TraesCS6B01G184800 TraesCS6B01G440200 TraesCS6D01G384200 TraesCS7B01G372400 TraesCS1A01G306200 TraesCS1B01G347000 TraesCS1B01G426300 TraesCS1D01G305900 TraesCS2A01G235500 TraesCS2D01G567100 T…
GO:0007131	reciprocal meiotic recombination	12 (0.59%)	280 (0.52%)	0.367656	0.678087	TraesCS1A01G038400 TraesCS1D01G316200 TraesCS2A01G226500 TraesCS2D01G090600 TraesCS4B01G162900 TraesCS5B01G495700 TraesCS7A01G030500 TraesCS7A01G279000 TraesCS7B01G181200 TraesCS7B01G465500 TraesCS7B01G486700 TraesCS6B01G220900
GO:0035825	reciprocal DNA recombination	12 (0.59%)	280 (0.52%)	0.367656	0.678087	TraesCS1A01G038400 TraesCS1D01G316200 TraesCS2A01G226500 TraesCS2D01G090600 TraesCS4B01G162900 TraesCS5B01G495700 TraesCS7A01G030500 TraesCS7A01G279000 TraesCS7B01G181200 TraesCS7B01G465500 TraesCS7B01G486700 TraesCS6B01G220900
GO:0045132	meiotic chromosome segregation	12 (0.59%)	280 (0.52%)	0.367656	0.678087	TraesCS1D01G316200 TraesCS6B01G220900 TraesCS1A01G038400 TraesCS3D01G507900 TraesCS5B01G495700 TraesCS7A01G030500 TraesCS7A01G279000 TraesCS7B01G181200 TraesCS7B01G465500 TraesCS2A01G226500 TraesCS2D01G090600 TraesCS7B01G473600
GO:0040011	locomotion	2 (0.1%)	34 (0.06%)	0.369	0.678087	TraesCS1B01G388700 TraesCS1D01G375700
GO:0009616	virus induced gene silencing	8 (0.39%)	180 (0.33%)	0.369503	0.678087	TraesCS1A01G038400 TraesCS1B01G415700 TraesCS2A01G319600 TraesCS4B01G162000 TraesCS6B01G466700 TraesCS7A01G040700 TraesCS7A01G371200 TraesCS7B01G256500
GO:0016131	brassinosteroid metabolic process	8 (0.39%)	180 (0.33%)	0.369503	0.678087	TraesCS5D01G248600 TraesCS7A01G449600 TraesCS1B01G446300 TraesCS2D01G014400 TraesCS3B01G094700 TraesCS5B01G533600 TraesCS7A01G267300 TraesCS7B01G484200
GO:0052018	modulation by symbiont of RNA levels in host	8 (0.39%)	180 (0.33%)	0.369503	0.678087	TraesCS1A01G038400 TraesCS1B01G415700 TraesCS2A01G319600 TraesCS4B01G162000 TraesCS6B01G466700 TraesCS7A01G040700 TraesCS7A01G371200 TraesCS7B01G256500
GO:0052249	modulation of RNA levels in other organism involved in symbiotic interaction	8 (0.39%)	180 (0.33%)	0.369503	0.678087	TraesCS1A01G038400 TraesCS1B01G415700 TraesCS2A01G319600 TraesCS4B01G162000 TraesCS6B01G466700 TraesCS7A01G040700 TraesCS7A01G371200 TraesCS7B01G256500
GO:0098586	cellular response to virus	8 (0.39%)	180 (0.33%)	0.369503	0.678087	TraesCS1A01G038400 TraesCS1B01G415700 TraesCS2A01G319600 TraesCS4B01G162000 TraesCS6B01G466700 TraesCS7A01G040700 TraesCS7A01G371200 TraesCS7B01G256500
GO:0006083	acetate metabolic process	1 (0.05%)	12 (0.02%)	0.369692	0.678087	TraesCS6D01G376900
GO:0006723	cuticle hydrocarbon biosynthetic process	1 (0.05%)	12 (0.02%)	0.369692	0.678087	TraesCS7A01G501400
GO:0006768	biotin metabolic process	1 (0.05%)	12 (0.02%)	0.369692	0.678087	TraesCS7A01G267300
GO:0007032	endosome organization	1 (0.05%)	12 (0.02%)	0.369692	0.678087	TraesCS3B01G065200
GO:0007133	meiotic anaphase I	1 (0.05%)	12 (0.02%)	0.369692	0.678087	TraesCS3B01G597500
GO:0009102	biotin biosynthetic process	1 (0.05%)	12 (0.02%)	0.369692	0.678087	TraesCS7A01G267300
GO:0009229	thiamine diphosphate biosynthetic process	1 (0.05%)	12 (0.02%)	0.369692	0.678087	TraesCS2B01G123500
GO:0009245	lipid A biosynthetic process	1 (0.05%)	12 (0.02%)	0.369692	0.678087	TraesCS2A01G256000
GO:0009249	protein lipoylation	1 (0.05%)	12 (0.02%)	0.369692	0.678087	TraesCS1B01G343800
GO:0009413	response to flooding	1 (0.05%)	12 (0.02%)	0.369692	0.678087	TraesCS7A01G040900
GO:0009828	plant-type cell wall loosening	1 (0.05%)	12 (0.02%)	0.369692	0.678087	TraesCS2D01G065000
GO:0010021	amylopectin biosynthetic process	1 (0.05%)	12 (0.02%)	0.369692	0.678087	TraesCS7A01G251400
GO:0010322	regulation of isopentenyl diphosphate biosynthetic process, methylerythritol 4-phosphate pathway	1 (0.05%)	12 (0.02%)	0.369692	0.678087	TraesCS6A01G013600
GO:0010959	regulation of metal ion transport	1 (0.05%)	12 (0.02%)	0.369692	0.678087	TraesCS3B01G235500
GO:0018105	peptidyl-serine phosphorylation	1 (0.05%)	12 (0.02%)	0.369692	0.678087	TraesCS1D01G314400
GO:0018209	peptidyl-serine modification	1 (0.05%)	12 (0.02%)	0.369692	0.678087	TraesCS1D01G314400
GO:0019499	cyanide metabolic process	1 (0.05%)	12 (0.02%)	0.369692	0.678087	TraesCS6B01G260800
GO:0030002	cellular anion homeostasis	1 (0.05%)	12 (0.02%)	0.369692	0.678087	TraesCS4B01G230000
GO:0030308	negative regulation of cell growth	1 (0.05%)	12 (0.02%)	0.369692	0.678087	TraesCS1A01G173400
GO:0030320	cellular monovalent inorganic anion homeostasis	1 (0.05%)	12 (0.02%)	0.369692	0.678087	TraesCS4B01G230000
GO:0030643	cellular phosphate ion homeostasis	1 (0.05%)	12 (0.02%)	0.369692	0.678087	TraesCS4B01G230000
GO:0032388	positive regulation of intracellular transport	1 (0.05%)	12 (0.02%)	0.369692	0.678087	TraesCS4A01G365100
GO:0032786	positive regulation of DNA-templated transcription, elongation	1 (0.05%)	12 (0.02%)	0.369692	0.678087	TraesCS7A01G168300
GO:0033157	regulation of intracellular protein transport	1 (0.05%)	12 (0.02%)	0.369692	0.678087	TraesCS4A01G365100
GO:0042357	thiamine diphosphate metabolic process	1 (0.05%)	12 (0.02%)	0.369692	0.678087	TraesCS2B01G123500
GO:0042762	regulation of sulfur metabolic process	1 (0.05%)	12 (0.02%)	0.369692	0.678087	TraesCS5B01G109900
GO:0044030	regulation of DNA methylation	1 (0.05%)	12 (0.02%)	0.369692	0.678087	TraesCS4B01G053600
GO:0045338	farnesyl diphosphate metabolic process	1 (0.05%)	12 (0.02%)	0.369692	0.678087	TraesCS2A01G574600
GO:0046493	lipid A metabolic process	1 (0.05%)	12 (0.02%)	0.369692	0.678087	TraesCS2A01G256000
GO:0046900	tetrahydrofolylpolyglutamate metabolic process	1 (0.05%)	12 (0.02%)	0.369692	0.678087	TraesCS4B01G392600
GO:0051222	positive regulation of protein transport	1 (0.05%)	12 (0.02%)	0.369692	0.678087	TraesCS4A01G365100
GO:0051223	regulation of protein transport	1 (0.05%)	12 (0.02%)	0.369692	0.678087	TraesCS4A01G365100
GO:0051322	anaphase	1 (0.05%)	12 (0.02%)	0.369692	0.678087	TraesCS3B01G597500
GO:0051570	regulation of histone H3-K9 methylation	1 (0.05%)	12 (0.02%)	0.369692	0.678087	TraesCS4B01G053600
GO:0070201	regulation of establishment of protein localization	1 (0.05%)	12 (0.02%)	0.369692	0.678087	TraesCS4A01G365100
GO:0071071	regulation of phospholipid biosynthetic process	1 (0.05%)	12 (0.02%)	0.369692	0.678087	TraesCS6A01G013600
GO:0072501	cellular divalent inorganic anion homeostasis	1 (0.05%)	12 (0.02%)	0.369692	0.678087	TraesCS4B01G230000
GO:0072502	cellular trivalent inorganic anion homeostasis	1 (0.05%)	12 (0.02%)	0.369692	0.678087	TraesCS4B01G230000
GO:0080036	regulation of cytokinin-activated signaling pathway	1 (0.05%)	12 (0.02%)	0.369692	0.678087	TraesCS1A01G341600
GO:0090316	positive regulation of intracellular protein transport	1 (0.05%)	12 (0.02%)	0.369692	0.678087	TraesCS4A01G365100
GO:0090342	regulation of cell aging	1 (0.05%)	12 (0.02%)	0.369692	0.678087	TraesCS4A01G409200
GO:1901269	lipooligosaccharide metabolic process	1 (0.05%)	12 (0.02%)	0.369692	0.678087	TraesCS2A01G256000
GO:1901271	lipooligosaccharide biosynthetic process	1 (0.05%)	12 (0.02%)	0.369692	0.678087	TraesCS2A01G256000
GO:1903725	regulation of phospholipid metabolic process	1 (0.05%)	12 (0.02%)	0.369692	0.678087	TraesCS6A01G013600
GO:1903829	positive regulation of cellular protein localization	1 (0.05%)	12 (0.02%)	0.369692	0.678087	TraesCS4A01G365100
GO:1904951	positive regulation of establishment of protein localization	1 (0.05%)	12 (0.02%)	0.369692	0.678087	TraesCS4A01G365100
GO:2000896	amylopectin metabolic process	1 (0.05%)	12 (0.02%)	0.369692	0.678087	TraesCS7A01G251400
GO:0045454	cell redox homeostasis	18 (0.89%)	433 (0.8%)	0.37084	0.679202	TraesCS1A01G427400 TraesCS1B01G338800 TraesCS1B01G462300 TraesCS1D01G437100 TraesCS4B01G253200 TraesCS5A01G205000 TraesCS5B01G440400 TraesCS5B01G545100 TraesCS5D01G444800 TraesCS5D01G542400 TraesCS6A01G000600 TraesCS6A01G001100 TraesCS6B01G005100 TraesCS6B01G434200 TraesCS7B01G473400 TraesCS7D01G004600 TraesCS7D01G007300 TraesCSU01G105300
GO:0070925	organelle assembly	5 (0.25%)	106 (0.2%)	0.370968	0.679202	TraesCS2A01G245800 TraesCS4A01G408900 TraesCS6A01G065800 TraesCS6B01G445700 TraesCS2B01G342100
GO:1901135	carbohydrate derivative metabolic process	138 (6.8%)	3552 (6.6%)	0.371119	0.679202	TraesCS6B01G084400 TraesCS1B01G260700 TraesCS1D01G392100 TraesCS3B01G293200 TraesCSU01G169600 TraesCS5B01G497100 TraesCS2A01G007300 TraesCS3A01G264700 TraesCS3B01G298000 TraesCS1B01G432900 TraesCS1D01G342000 TraesCS2A01G246000 TraesCS2D01G004000 TraesCS3A01G024400 TraesCS3B01G020400 TraesCS3B01G552000 TraesCS3D01G337700 TraesCS4A01G244000 TraesCS5B01G154200 TraesCS5B01G545200 TraesCS5D01G542300 T…
GO:0010467	gene expression	203 (10%)	5257 (9.77%)	0.372319	0.680898	TraesCS1B01G342200 TraesCS4B01G162900 TraesCS5B01G497100 TraesCS1B01G079000 TraesCS1D01G061600 TraesCS7A01G004000 TraesCS6B01G010000 TraesCS7D01G045100 TraesCS1B01G432900 TraesCS3B01G552000 TraesCS4B01G324400 TraesCS5A01G279700 TraesCS5B01G154200 TraesCS6B01G189400 TraesCS6D01G378200 TraesCS7A01G304700 TraesCS3B01G600200 TraesCS3D01G535600 TraesCS2A01G225400 TraesCS5B01G251800 TraesCS6A01G065400 …
GO:0000819	sister chromatid segregation	11 (0.54%)	256 (0.48%)	0.373352	0.681229	TraesCS1B01G479800 TraesCS1D01G316200 TraesCS1D01G453100 TraesCS2A01G226500 TraesCS2D01G090600 TraesCS3D01G507900 TraesCS5B01G427400 TraesCS6D01G255800 TraesCS7A01G030500 TraesCS7B01G465500 TraesCS7B01G473600
GO:0010014	meristem initiation	11 (0.54%)	256 (0.48%)	0.373352	0.681229	TraesCS1A01G038400 TraesCS1B01G415700 TraesCS2A01G319600 TraesCS4B01G385200 TraesCS7A01G030500 TraesCS7A01G371200 TraesCS7B01G256500 TraesCS7B01G285500 TraesCS7D01G379200 TraesCS5B01G427400 TraesCS6D01G255800
GO:0044743	intracellular protein transmembrane import	11 (0.54%)	256 (0.48%)	0.373352	0.681229	TraesCS1A01G402200 TraesCS3A01G026700 TraesCS3B01G017300 TraesCS3B01G065200 TraesCS7A01G003600 TraesCS1A01G033600 TraesCS7A01G525800 TraesCS7B01G372400 TraesCS7B01G443400 TraesCS3A01G429800 TraesCS3B01G315000
GO:0051788	response to misfolded protein	14 (0.69%)	332 (0.62%)	0.373775	0.681229	TraesCS1A01G326900 TraesCS1B01G340300 TraesCS1B01G415200 TraesCS1B01G475400 TraesCS1D01G449200 TraesCS2A01G234200 TraesCS3A01G375200 TraesCS4B01G049700 TraesCS4D01G050100 TraesCS6A01G400000 TraesCS6B01G255800 TraesCS6B01G407600 TraesCS6B01G440200 TraesCS6D01G384200
GO:0044702	single organism reproductive process	147 (7.24%)	3790 (7.04%)	0.37413	0.681229	TraesCS5B01G452500 TraesCS5B01G458100 TraesCS5D01G192700 TraesCS5D01G454600 TraesCS7A01G067500 TraesCS6D01G371500 TraesCS7A01G501400 TraesCS1B01G333300 TraesCS2A01G536800 TraesCS3A01G148300 TraesCS5B01G130200 TraesCS6A01G000500 TraesCS1A01G025700 TraesCS5B01G495700 TraesCS6A01G379000 TraesCS4B01G302600 TraesCS4D01G301100 TraesCS6D01G293200 TraesCS7A01G175200 TraesCS7A01G207100 TraesCS2A01G218200 …
GO:0051501	diterpene phytoalexin metabolic process	4 (0.2%)	82 (0.15%)	0.374142	0.681229	TraesCS7A01G552700 TraesCS7B01G476400 TraesCSU01G099900 TraesCS6D01G234200
GO:0023052	signaling	118 (5.81%)	3032 (5.64%)	0.375583	0.683352	TraesCS3B01G211300 TraesCS2A01G228000 TraesCS5B01G427400 TraesCS7A01G402200 TraesCS5B01G396200 TraesCS7A01G533800 TraesCS2A01G253500 TraesCS5D01G549600 TraesCS2A01G257200 TraesCS3B01G229800 TraesCS3B01G235500 TraesCS4B01G254800 TraesCS5A01G057100 TraesCS5D01G068000 TraesCS3B01G349900 TraesCS2A01G497200 TraesCS3A01G107200 TraesCS3B01G125600 TraesCS3B01G156900 TraesCS3D01G109300 TraesCS3D01G286900 …
GO:0097164	ammonium ion metabolic process	6 (0.3%)	132 (0.25%)	0.380448	0.691698	TraesCS1A01G115300 TraesCS1A01G373100 TraesCS6B01G408100 TraesCS1B01G388700 TraesCS1D01G375700 TraesCS3A01G037300
GO:0006551	leucine metabolic process	2 (0.1%)	35 (0.07%)	0.382608	0.693714	TraesCS6B01G455600 TraesCS6D01G393200
GO:0006560	proline metabolic process	2 (0.1%)	35 (0.07%)	0.382608	0.693714	TraesCS1B01G223300 TraesCS1D01G212400
GO:0009226	nucleotide-sugar biosynthetic process	4 (0.2%)	83 (0.15%)	0.382748	0.693714	TraesCS3A01G044800 TraesCS4A01G389300 TraesCSU01G037500 TraesCS3B01G229400
GO:0032535	regulation of cellular component size	11 (0.54%)	258 (0.48%)	0.38295	0.693714	TraesCS1B01G414300 TraesCS3A01G369200 TraesCS4A01G408900 TraesCS4B01G035500 TraesCS5B01G507000 TraesCS6D01G255800 TraesCS7A01G030500 TraesCS7B01G181700 TraesCS7D01G284100 TraesCS2A01G521400 TraesCS3D01G141100
GO:0090066	regulation of anatomical structure size	11 (0.54%)	258 (0.48%)	0.38295	0.693714	TraesCS1B01G414300 TraesCS3A01G369200 TraesCS4A01G408900 TraesCS4B01G035500 TraesCS5B01G507000 TraesCS6D01G255800 TraesCS7A01G030500 TraesCS7B01G181700 TraesCS7D01G284100 TraesCS2A01G521400 TraesCS3D01G141100
GO:0042732	D-xylose metabolic process	3 (0.15%)	59 (0.11%)	0.38541	0.697662	TraesCS3B01G329300 TraesCS4B01G049500 TraesCS7B01G411500
GO:0031328	positive regulation of cellular biosynthetic process	29 (1.43%)	720 (1.34%)	0.385748	0.697767	TraesCS2A01G262500 TraesCS2D01G261500 TraesCS1A01G038400 TraesCS1A01G427200 TraesCS1B01G353700 TraesCS1D01G314400 TraesCS1D01G437000 TraesCS2A01G319600 TraesCS2D01G117800 TraesCS2D01G576200 TraesCS3A01G370000 TraesCS3B01G012200 TraesCS3B01G123500 TraesCS3B01G169100 TraesCS3D01G002000 TraesCS6A01G013600 TraesCS6B01G447700 TraesCS6D01G196100 TraesCS7B01G200900 TraesCS7B01G216600 TraesCS7B01G473600 …
GO:0043248	proteasome assembly	14 (0.69%)	335 (0.62%)	0.386406	0.698449	TraesCS1B01G415200 TraesCS4B01G049700 TraesCS4D01G050100 TraesCS6B01G407600 TraesCS1A01G326900 TraesCS1B01G340300 TraesCS1B01G475400 TraesCS1D01G449200 TraesCS2A01G234200 TraesCS3A01G375200 TraesCS6A01G400000 TraesCS6B01G255800 TraesCS6B01G440200 TraesCS6D01G384200
GO:0016128	phytosteroid metabolic process	8 (0.39%)	183 (0.34%)	0.386692	0.698459	TraesCS5D01G248600 TraesCS7A01G449600 TraesCS1B01G446300 TraesCS2D01G014400 TraesCS3B01G094700 TraesCS5B01G533600 TraesCS7A01G267300 TraesCS7B01G484200
GO:0048589	developmental growth	34 (1.67%)	851 (1.58%)	0.390532	0.701552	TraesCS3B01G239700 TraesCS6B01G002800 TraesCS1A01G303100 TraesCS1D01G096400 TraesCS1D01G302500 TraesCS2D01G065000 TraesCS3B01G006900 TraesCS3B01G439900 TraesCS3D01G401400 TraesCS4A01G065300 TraesCS4B01G035500 TraesCS7A01G449600 TraesCS1A01G427000 TraesCS1B01G363700 TraesCS3A01G047800 TraesCS3A01G369200 TraesCS3B01G034400 TraesCS3B01G235500 TraesCS3D01G031900 TraesCS4A01G365100 TraesCS5B01G516100 …
GO:0031669	cellular response to nutrient levels	14 (0.69%)	336 (0.62%)	0.390627	0.701552	TraesCS7B01G473400 TraesCSU01G105300 TraesCS1B01G415800 TraesCS3A01G047500 TraesCS3B01G280100 TraesCS3B01G345800 TraesCS4A01G276100 TraesCS4D01G035000 TraesCS5A01G460300 TraesCS5B01G373000 TraesCS5B01G471500 TraesCS6D01G252900 TraesCS7A01G112800 TraesCS6B01G260800
GO:0008064	regulation of actin polymerization or depolymerization	9 (0.44%)	209 (0.39%)	0.391059	0.701552	TraesCS1B01G414300 TraesCS3A01G369200 TraesCS4A01G408900 TraesCS4B01G035500 TraesCS5B01G507000 TraesCS6D01G255800 TraesCS7A01G030500 TraesCS7B01G181700 TraesCS7D01G284100
GO:0030832	regulation of actin filament length	9 (0.44%)	209 (0.39%)	0.391059	0.701552	TraesCS1B01G414300 TraesCS3A01G369200 TraesCS4A01G408900 TraesCS4B01G035500 TraesCS5B01G507000 TraesCS6D01G255800 TraesCS7A01G030500 TraesCS7B01G181700 TraesCS7D01G284100
GO:0030833	regulation of actin filament polymerization	9 (0.44%)	209 (0.39%)	0.391059	0.701552	TraesCS1B01G414300 TraesCS3A01G369200 TraesCS4A01G408900 TraesCS4B01G035500 TraesCS5B01G507000 TraesCS6D01G255800 TraesCS7A01G030500 TraesCS7B01G181700 TraesCS7D01G284100
GO:0032956	regulation of actin cytoskeleton organization	9 (0.44%)	209 (0.39%)	0.391059	0.701552	TraesCS1B01G414300 TraesCS3A01G369200 TraesCS4A01G408900 TraesCS4B01G035500 TraesCS5B01G507000 TraesCS6D01G255800 TraesCS7A01G030500 TraesCS7B01G181700 TraesCS7D01G284100
GO:0032970	regulation of actin filament-based process	9 (0.44%)	209 (0.39%)	0.391059	0.701552	TraesCS1B01G414300 TraesCS3A01G369200 TraesCS4A01G408900 TraesCS4B01G035500 TraesCS5B01G507000 TraesCS6D01G255800 TraesCS7A01G030500 TraesCS7B01G181700 TraesCS7D01G284100
GO:0007127	meiosis I	13 (0.64%)	311 (0.58%)	0.392873	0.701552	TraesCS1A01G038400 TraesCS1D01G316200 TraesCS2A01G226500 TraesCS2D01G090600 TraesCS4B01G162900 TraesCS5B01G495700 TraesCS7A01G030500 TraesCS7A01G279000 TraesCS7B01G181200 TraesCS7B01G465500 TraesCS7B01G486700 TraesCS6B01G220900 TraesCS3D01G507900
GO:0000266	mitochondrial fission	1 (0.05%)	13 (0.02%)	0.393478	0.701552	TraesCS2A01G281000
GO:0006168	adenine salvage	1 (0.05%)	13 (0.02%)	0.393478	0.701552	TraesCS6B01G251600
GO:0006226	dUMP biosynthetic process	1 (0.05%)	13 (0.02%)	0.393478	0.701552	TraesCS4B01G019800
GO:0007135	meiosis II	1 (0.05%)	13 (0.02%)	0.393478	0.701552	TraesCS3B01G183400
GO:0009052	pentose-phosphate shunt, non-oxidative branch	1 (0.05%)	13 (0.02%)	0.393478	0.701552	TraesCS6B01G084400
GO:0032196	transposition	1 (0.05%)	13 (0.02%)	0.393478	0.701552	TraesCS4B01G053600
GO:0046078	dUMP metabolic process	1 (0.05%)	13 (0.02%)	0.393478	0.701552	TraesCS4B01G019800
GO:0046083	adenine metabolic process	1 (0.05%)	13 (0.02%)	0.393478	0.701552	TraesCS6B01G251600
GO:0046084	adenine biosynthetic process	1 (0.05%)	13 (0.02%)	0.393478	0.701552	TraesCS6B01G251600
GO:0051445	regulation of meiotic cell cycle	1 (0.05%)	13 (0.02%)	0.393478	0.701552	TraesCS3B01G183400
GO:0006778	porphyrin-containing compound metabolic process	20 (0.99%)	491 (0.91%)	0.395086	0.703183	TraesCS1A01G361000 TraesCS1A01G408900 TraesCS6B01G174300 TraesCS6B01G455600 TraesCS6D01G393200 TraesCS7A01G003600 TraesCS5B01G419000 TraesCS3B01G069800 TraesCS3B01G073200 TraesCS3B01G156900 TraesCS3B01G322800 TraesCS6A01G066100 TraesCS6B01G134800 TraesCS6B01G447700 TraesCS6D01G120800 TraesCS6D01G196100 TraesCS6D01G377900 TraesCS7B01G486500 TraesCS3B01G256800 TraesCS6B01G125500
GO:0010189	vitamin E biosynthetic process	3 (0.15%)	60 (0.11%)	0.395678	0.703183	TraesCS1D01G073000 TraesCS6B01G169700 TraesCS6B01G369300
GO:0042360	vitamin E metabolic process	3 (0.15%)	60 (0.11%)	0.395678	0.703183	TraesCS1D01G073000 TraesCS6B01G169700 TraesCS6B01G369300
GO:2000030	regulation of response to red or far red light	3 (0.15%)	60 (0.11%)	0.395678	0.703183	TraesCS1D01G445700 TraesCS5B01G427400 TraesCS3B01G156900
GO:0009065	glutamine family amino acid catabolic process	2 (0.1%)	36 (0.07%)	0.396088	0.703183	TraesCS1B01G223300 TraesCS1D01G212400
GO:0048645	organ formation	2 (0.1%)	36 (0.07%)	0.396088	0.703183	TraesCS6A01G034200 TraesCS6D01G371500
GO:0010628	positive regulation of gene expression	28 (1.38%)	698 (1.3%)	0.396893	0.70411	TraesCS2A01G262500 TraesCS2D01G261500 TraesCS1A01G038400 TraesCS1A01G427200 TraesCS1B01G353700 TraesCS1D01G314400 TraesCS1D01G437000 TraesCS2A01G319600 TraesCS2D01G117800 TraesCS2D01G576200 TraesCS3A01G370000 TraesCS3B01G012200 TraesCS3B01G123500 TraesCS3B01G169100 TraesCS3D01G002000 TraesCS6A01G013600 TraesCS6B01G447700 TraesCS6D01G196100 TraesCS7B01G200900 TraesCS7B01G216600 TraesCS7B01G473600 …
GO:0060560	developmental growth involved in morphogenesis	31 (1.53%)	776 (1.44%)	0.397863	0.705328	TraesCS3B01G239700 TraesCS6B01G002800 TraesCS1A01G303100 TraesCS1D01G096400 TraesCS1D01G302500 TraesCS2D01G065000 TraesCS3B01G006900 TraesCS3B01G439900 TraesCS3D01G401400 TraesCS4A01G065300 TraesCS4B01G035500 TraesCS7A01G449600 TraesCS1A01G427000 TraesCS1B01G363700 TraesCS3A01G047800 TraesCS3A01G369200 TraesCS3B01G034400 TraesCS3B01G235500 TraesCS3D01G031900 TraesCS4A01G365100 TraesCS5B01G516100 …
GO:0031050	dsRNA fragmentation	12 (0.59%)	287 (0.53%)	0.399725	0.70625	TraesCS2A01G001300 TraesCS1A01G038400 TraesCS1B01G415700 TraesCS1B01G479800 TraesCS1D01G453100 TraesCS2A01G319600 TraesCS4B01G162000 TraesCS4B01G387800 TraesCS7A01G371200 TraesCS7B01G256500 TraesCS1D01G453600 TraesCS6A01G062300
GO:0043331	response to dsRNA	12 (0.59%)	287 (0.53%)	0.399725	0.70625	TraesCS2A01G001300 TraesCS1A01G038400 TraesCS1B01G415700 TraesCS1B01G479800 TraesCS1D01G453100 TraesCS2A01G319600 TraesCS4B01G162000 TraesCS4B01G387800 TraesCS7A01G371200 TraesCS7B01G256500 TraesCS1D01G453600 TraesCS6A01G062300
GO:0070918	production of small RNA involved in gene silencing by RNA	12 (0.59%)	287 (0.53%)	0.399725	0.70625	TraesCS2A01G001300 TraesCS1A01G038400 TraesCS1B01G415700 TraesCS1B01G479800 TraesCS1D01G453100 TraesCS2A01G319600 TraesCS4B01G162000 TraesCS4B01G387800 TraesCS7A01G371200 TraesCS7B01G256500 TraesCS1D01G453600 TraesCS6A01G062300
GO:0071359	cellular response to dsRNA	12 (0.59%)	287 (0.53%)	0.399725	0.70625	TraesCS2A01G001300 TraesCS1A01G038400 TraesCS1B01G415700 TraesCS1B01G479800 TraesCS1D01G453100 TraesCS2A01G319600 TraesCS4B01G162000 TraesCS4B01G387800 TraesCS7A01G371200 TraesCS7B01G256500 TraesCS1D01G453600 TraesCS6A01G062300
GO:0006749	glutathione metabolic process	4 (0.2%)	85 (0.16%)	0.399912	0.70625	TraesCS5B01G426300 TraesCS5B01G426400 TraesCS2A01G500400 TraesCS6B01G169000
GO:0042445	hormone metabolic process	22 (1.08%)	544 (1.01%)	0.400085	0.70625	TraesCS5D01G248600 TraesCS7A01G449600 TraesCS1B01G446300 TraesCS2D01G014400 TraesCS3B01G094700 TraesCS5B01G533600 TraesCS7A01G267300 TraesCS7B01G484200 TraesCS1D01G238100 TraesCS6A01G027900 TraesCS6B01G084400 TraesCSU01G084700 TraesCS3A01G041400 TraesCS3B01G042300 TraesCS6B01G449900 TraesCS1D01G316200 TraesCS4A01G413200 TraesCS4B01G162900 TraesCS7B01G486700 TraesCS6B01G466700 TraesCS7A01G040700 T…
GO:0007623	circadian rhythm	6 (0.3%)	135 (0.25%)	0.400714	0.706859	TraesCS3A01G294200 TraesCS3D01G294000 TraesCS4B01G254800 TraesCS5A01G400900 TraesCS5B01G396200 TraesCS7A01G235200
GO:0065002	intracellular protein transmembrane transport	11 (0.54%)	262 (0.49%)	0.402204	0.708483	TraesCS1A01G402200 TraesCS3A01G026700 TraesCS3B01G017300 TraesCS3B01G065200 TraesCS7A01G003600 TraesCS1A01G033600 TraesCS7A01G525800 TraesCS7B01G372400 TraesCS7B01G443400 TraesCS3A01G429800 TraesCS3B01G315000
GO:0071806	protein transmembrane transport	11 (0.54%)	262 (0.49%)	0.402204	0.708483	TraesCS1A01G402200 TraesCS3A01G026700 TraesCS3B01G017300 TraesCS3B01G065200 TraesCS7A01G003600 TraesCS1A01G033600 TraesCS7A01G525800 TraesCS7B01G372400 TraesCS7B01G443400 TraesCS3A01G429800 TraesCS3B01G315000
GO:0009627	systemic acquired resistance	14 (0.69%)	339 (0.63%)	0.403314	0.709935	TraesCS6A01G006400 TraesCS6A01G028100 TraesCS6B01G011800 TraesCS6B01G012000 TraesCS6B01G039300 TraesCS6D01G031400 TraesCS2A01G497200 TraesCS3B01G156900 TraesCS4D01G188200 TraesCS5B01G227700 TraesCS6B01G084400 TraesCS6D01G278600 TraesCS7B01G372400 TraesCS7D01G016800
GO:0042538	hyperosmotic salinity response	8 (0.39%)	186 (0.35%)	0.40391	0.710483	TraesCS1A01G150200 TraesCS2B01G177100 TraesCS2D01G157100 TraesCS3B01G235500 TraesCS4A01G365100 TraesCS6B01G164400 TraesCS7B01G372400 TraesCS7D01G442200
GO:0051502	diterpene phytoalexin biosynthetic process	3 (0.15%)	61 (0.11%)	0.405899	0.711145	TraesCS7A01G552700 TraesCS7B01G476400 TraesCSU01G099900
GO:0072348	sulfur compound transport	3 (0.15%)	61 (0.11%)	0.405899	0.711145	TraesCS4A01G043500 TraesCS4B01G263900 TraesCS5B01G549200
GO:1901068	guanosine-containing compound metabolic process	3 (0.15%)	61 (0.11%)	0.405899	0.711145	TraesCS1A01G444300 TraesCS1B01G478800 TraesCS1D01G452300
GO:0030422	production of siRNA involved in RNA interference	11 (0.54%)	263 (0.49%)	0.407025	0.711145	TraesCS1A01G038400 TraesCS1B01G415700 TraesCS1B01G479800 TraesCS1D01G453100 TraesCS2A01G319600 TraesCS4B01G162000 TraesCS4B01G387800 TraesCS7A01G371200 TraesCS7B01G256500 TraesCS1D01G453600 TraesCS6A01G062300
GO:0006346	methylation-dependent chromatin silencing	9 (0.44%)	212 (0.39%)	0.407191	0.711145	TraesCS1A01G038400 TraesCS1B01G415700 TraesCS2A01G319600 TraesCS3B01G229800 TraesCS4B01G053600 TraesCS4B01G162000 TraesCS6A01G379000 TraesCS7A01G371200 TraesCS7B01G256500
GO:0009555	pollen development	23 (1.13%)	572 (1.06%)	0.407217	0.711145	TraesCS7A01G501400 TraesCS5B01G452500 TraesCS5B01G458100 TraesCS5D01G192700 TraesCS5D01G454600 TraesCS7A01G067500 TraesCS2A01G586600 TraesCS2D01G600000 TraesCS3A01G202000 TraesCS3B01G183400 TraesCS3B01G229700 TraesCS7A01G030500 TraesCS1A01G038400 TraesCS1A01G047200 TraesCS1B01G388700 TraesCS1D01G375700 TraesCS2D01G007100 TraesCS3D01G507900 TraesCS4A01G494700 TraesCS6B01G440300 TraesCS6D01G384300 …
GO:0006026	aminoglycan catabolic process	4 (0.2%)	86 (0.16%)	0.408464	0.711145	TraesCS1B01G260700 TraesCS1D01G392100 TraesCS3B01G293200 TraesCSU01G169600
GO:0006030	chitin metabolic process	4 (0.2%)	86 (0.16%)	0.408464	0.711145	TraesCS1B01G260700 TraesCS1D01G392100 TraesCS3B01G293200 TraesCSU01G169600
GO:0006032	chitin catabolic process	4 (0.2%)	86 (0.16%)	0.408464	0.711145	TraesCS1B01G260700 TraesCS1D01G392100 TraesCS3B01G293200 TraesCSU01G169600
GO:0046348	amino sugar catabolic process	4 (0.2%)	86 (0.16%)	0.408464	0.711145	TraesCS1B01G260700 TraesCS1D01G392100 TraesCS3B01G293200 TraesCSU01G169600
GO:1901072	glucosamine-containing compound catabolic process	4 (0.2%)	86 (0.16%)	0.408464	0.711145	TraesCS1B01G260700 TraesCS1D01G392100 TraesCS3B01G293200 TraesCSU01G169600
GO:0044700	single organism signaling	117 (5.76%)	3029 (5.63%)	0.408727	0.711145	TraesCS3B01G211300 TraesCS2A01G228000 TraesCS5B01G427400 TraesCS7A01G402200 TraesCS5B01G396200 TraesCS7A01G533800 TraesCS2A01G253500 TraesCS5D01G549600 TraesCS2A01G257200 TraesCS3B01G229800 TraesCS3B01G235500 TraesCS4B01G254800 TraesCS5A01G057100 TraesCS5D01G068000 TraesCS3B01G349900 TraesCS2A01G497200 TraesCS3A01G107200 TraesCS3B01G125600 TraesCS3B01G156900 TraesCS3D01G109300 TraesCS3D01G286900 …
GO:0048585	negative regulation of response to stimulus	15 (0.74%)	366 (0.68%)	0.408783	0.711145	TraesCS1D01G445700 TraesCS5B01G427400 TraesCS2A01G497200 TraesCS3B01G156900 TraesCS4D01G188200 TraesCS5B01G227700 TraesCS6A01G066900 TraesCS6B01G084400 TraesCS6D01G278600 TraesCS7A01G031900 TraesCS7B01G372400 TraesCS7D01G016800 TraesCS3A01G408500 TraesCS4A01G094300 TraesCS4D01G210900
GO:0009727	detection of ethylene stimulus	2 (0.1%)	37 (0.07%)	0.40943	0.711145	TraesCS5B01G454600 TraesCS6B01G355700
GO:0010252	auxin homeostasis	2 (0.1%)	37 (0.07%)	0.40943	0.711145	TraesCS3A01G375200 TraesCS6B01G002800
GO:0015791	polyol transport	2 (0.1%)	37 (0.07%)	0.40943	0.711145	TraesCS1D01G435800 TraesCS2A01G251600
GO:0046500	S-adenosylmethionine metabolic process	2 (0.1%)	37 (0.07%)	0.40943	0.711145	TraesCS7A01G046700 TraesCS6D01G159100
GO:0071265	L-methionine biosynthetic process	2 (0.1%)	37 (0.07%)	0.40943	0.711145	TraesCS7B01G040800 TraesCS3B01G099300
GO:0000160	phosphorelay signal transduction system	13 (0.64%)	315 (0.59%)	0.410488	0.711372	TraesCS5D01G549600 TraesCS1A01G341600 TraesCS2D01G079600 TraesCS3B01G070300 TraesCS5B01G396200 TraesCS1B01G260700 TraesCSU01G169600 TraesCS2B01G572500 TraesCS6A01G400000 TraesCS6B01G184800 TraesCS6B01G440200 TraesCS6D01G384200 TraesCS7B01G372400
GO:0034660	ncRNA metabolic process	54 (2.66%)	1380 (2.56%)	0.410833	0.711372	TraesCS1B01G342200 TraesCS4B01G162900 TraesCS5B01G497100 TraesCS1B01G079000 TraesCS1D01G061600 TraesCS7A01G004000 TraesCS6B01G010000 TraesCS7D01G045100 TraesCS7A01G371200 TraesCS7B01G256500 TraesCS7A01G304700 TraesCS3B01G600200 TraesCS3D01G535600 TraesCS2A01G225400 TraesCS5B01G251800 TraesCS6A01G065400 TraesCS1A01G404700 TraesCS1A01G427200 TraesCS1D01G056100 TraesCS1D01G342000 TraesCS1D01G437000 …
GO:0048509	regulation of meristem development	11 (0.54%)	264 (0.49%)	0.411848	0.711372	TraesCS6D01G255800 TraesCS7A01G529900 TraesCS7A01G533800 TraesCS7B01G446900 TraesCS6A01G032600 TraesCS6D01G293200 TraesCS7A01G115400 TraesCS7A01G175200 TraesCS7B01G013100 TraesCS7A01G267300 TraesCS7B01G484200
GO:0016568	chromatin modification	43 (2.12%)	1094 (2.03%)	0.413253	0.711372	TraesCS1A01G445700 TraesCS3D01G507900 TraesCS7B01G261800 TraesCS3B01G012200 TraesCS3D01G002000 TraesCS7B01G200900 TraesCS7B01G216600 TraesCS1A01G038400 TraesCS1B01G415700 TraesCS2A01G319600 TraesCS3B01G229800 TraesCS4B01G053600 TraesCS4B01G162000 TraesCS6A01G379000 TraesCS7A01G371200 TraesCS7B01G256500 TraesCS3B01G034100 TraesCS4D01G008300 TraesCS5B01G452500 TraesCS5B01G458100 TraesCS5D01G192700 …
GO:0006813	potassium ion transport	10 (0.49%)	239 (0.44%)	0.414856	0.711372	TraesCS1A01G047200 TraesCS3A01G294200 TraesCS3D01G294000 TraesCS6D01G378400 TraesCS7A01G071000 TraesCS7A01G200200 TraesCS7A01G418500 TraesCS7D01G066200 TraesCS3A01G023200 TraesCS3B01G021600
GO:0080129	proteasome core complex assembly	10 (0.49%)	239 (0.44%)	0.414856	0.711372	TraesCS1A01G326900 TraesCS1B01G340300 TraesCS1B01G475400 TraesCS1D01G449200 TraesCS2A01G234200 TraesCS3A01G375200 TraesCS6A01G400000 TraesCS6B01G255800 TraesCS6B01G440200 TraesCS6D01G384200
GO:0007018	microtubule-based movement	8 (0.39%)	188 (0.35%)	0.415389	0.711372	TraesCS1D01G343800 TraesCS2B01G342100 TraesCS5A01G092900 TraesCS6A01G379000 TraesCS6B01G445700 TraesCS7A01G174900 TraesCS7A01G279000 TraesCS7B01G181200
GO:0010351	lithium ion transport	3 (0.15%)	62 (0.12%)	0.416068	0.711372	TraesCS3A01G023200 TraesCS3B01G021600 TraesCS3B01G065200
GO:0007164	establishment of tissue polarity	1 (0.05%)	14 (0.03%)	0.416366	0.711372	TraesCS3A01G369200
GO:0009211	pyrimidine deoxyribonucleoside triphosphate metabolic process	1 (0.05%)	14 (0.03%)	0.416366	0.711372	TraesCS4B01G019800
GO:0010199	organ boundary specification between lateral organs and the meristem	1 (0.05%)	14 (0.03%)	0.416366	0.711372	TraesCS6A01G034200
GO:0017006	protein-tetrapyrrole linkage	1 (0.05%)	14 (0.03%)	0.416366	0.711372	TraesCS5B01G396200
GO:0042219	cellular modified amino acid catabolic process	1 (0.05%)	14 (0.03%)	0.416366	0.711372	TraesCS2A01G574600
GO:0043044	ATP-dependent chromatin remodeling	1 (0.05%)	14 (0.03%)	0.416366	0.711372	TraesCS6A01G034200
GO:0045995	regulation of embryonic development	1 (0.05%)	14 (0.03%)	0.416366	0.711372	TraesCS7A01G004000
GO:0046080	dUTP metabolic process	1 (0.05%)	14 (0.03%)	0.416366	0.711372	TraesCS4B01G019800
GO:0046168	glycerol-3-phosphate catabolic process	1 (0.05%)	14 (0.03%)	0.416366	0.711372	TraesCS3A01G523900
GO:0046416	D-amino acid metabolic process	1 (0.05%)	14 (0.03%)	0.416366	0.711372	TraesCS3B01G196200
GO:0060919	auxin influx	1 (0.05%)	14 (0.03%)	0.416366	0.711372	TraesCS3A01G369200
GO:0070932	histone H3 deacetylation	1 (0.05%)	14 (0.03%)	0.416366	0.711372	TraesCS7B01G261800
GO:0070933	histone H4 deacetylation	1 (0.05%)	14 (0.03%)	0.416366	0.711372	TraesCS7B01G261800
GO:2000037	regulation of stomatal complex patterning	1 (0.05%)	14 (0.03%)	0.416366	0.711372	TraesCS7B01G009200
GO:0044403	symbiosis, encompassing mutualism through parasitism	11 (0.54%)	265 (0.49%)	0.416671	0.711372	TraesCS1A01G038400 TraesCS1B01G415700 TraesCS2A01G319600 TraesCS4B01G162000 TraesCS6B01G466700 TraesCS7A01G040700 TraesCS7A01G371200 TraesCS7B01G256500 TraesCS3B01G297900 TraesCS2A01G250800 TraesCS4B01G162200
GO:0002684	positive regulation of immune system process	4 (0.2%)	87 (0.16%)	0.416991	0.711372	TraesCS3B01G211300 TraesCS5D01G549600 TraesCS5B01G533600 TraesCS7B01G009200
GO:0045089	positive regulation of innate immune response	4 (0.2%)	87 (0.16%)	0.416991	0.711372	TraesCS3B01G211300 TraesCS5D01G549600 TraesCS5B01G533600 TraesCS7B01G009200
GO:0050778	positive regulation of immune response	4 (0.2%)	87 (0.16%)	0.416991	0.711372	TraesCS3B01G211300 TraesCS5D01G549600 TraesCS5B01G533600 TraesCS7B01G009200
GO:0033013	tetrapyrrole metabolic process	20 (0.99%)	498 (0.93%)	0.419645	0.715408	TraesCS1A01G361000 TraesCS1A01G408900 TraesCS6B01G174300 TraesCS6B01G455600 TraesCS6D01G393200 TraesCS7A01G003600 TraesCS5B01G419000 TraesCS3B01G069800 TraesCS3B01G073200 TraesCS3B01G156900 TraesCS3B01G322800 TraesCS6A01G066100 TraesCS6B01G134800 TraesCS6B01G447700 TraesCS6D01G120800 TraesCS6D01G196100 TraesCS6D01G377900 TraesCS7B01G486500 TraesCS3B01G256800 TraesCS6B01G125500
GO:0044036	cell wall macromolecule metabolic process	23 (1.13%)	576 (1.07%)	0.420283	0.716006	TraesCS7A01G426600 TraesCS7A01G426900 TraesCS7A01G427600 TraesCS1A01G046500 TraesCS1A01G046600 TraesCS6B01G324700 TraesCS7A01G112000 TraesCS7B01G010100 TraesCS7B01G217800 TraesCS7A01G441400 TraesCS1B01G260700 TraesCS1D01G392100 TraesCS3B01G293200 TraesCS7A01G168500 TraesCSU01G169600 TraesCS3A01G038200 TraesCS3D01G039400 TraesCS4D01G127100 TraesCS7A01G243900 TraesCSU01G025400 TraesCS4B01G162500 Tr…
GO:0009259	ribonucleotide metabolic process	58 (2.86%)	1490 (2.77%)	0.422071	0.717541	TraesCS2A01G007300 TraesCS3A01G264700 TraesCS3B01G298000 TraesCS1B01G432900 TraesCS1D01G342000 TraesCS2A01G246000 TraesCS2D01G004000 TraesCS3A01G024400 TraesCS3B01G020400 TraesCS3B01G552000 TraesCS3D01G337700 TraesCS4A01G244000 TraesCS5B01G154200 TraesCS5B01G545200 TraesCS5D01G542300 TraesCS6B01G026900 TraesCS7A01G062100 TraesCS7A01G217200 TraesCS1A01G444300 TraesCS1B01G478800 TraesCS1D01G452300 …
GO:0006367	transcription initiation from RNA polymerase II promoter	2 (0.1%)	38 (0.07%)	0.422626	0.717541	TraesCS1A01G327800 TraesCS3A01G525600
[truncated: 1,026 more rows]

## Sheet: GO_MolecularFunction
GO ID	Description	GeneRatio (2109)	BgRatio (57505)	pvalue	fdr	geneList
[truncated: 1,103 more rows]

## Sheet: GO_CellComponents
GO ID	Description	GeneRatio (2064)	BgRatio (57343)	pvalue	fdr	geneList
[truncated: 412 more rows]
